# Supplementary material for: Microgravity’s effects on miRNA-mRNA regulatory networks in a mouse model of segmental bone defects
Source: PLoS One. 2024 Dec 2;19(12):e0313768. doi: 10.1371/journal.pone.0313768 (PMC11611151; doi:10.1371/journal.pone.0313768)
Supplement: S2 Fig — A. (a) Principal components estimate: Results from PCA showing estimates of variance in the expression data where each bar corresponds to one factor. B. Clustering of miRNA in different biofunctions: A) Leukopoeisis; B) Apoptosis; and C) Migration of cells. Data showing three analysis groups (FLT-Sham/GRD-Sham, GRD-Surgery/GRD-Sham and FLT-Surgery/GRD-Sham for each of the (i) callus and (ii) quadriceps tissue. The blue and orange legend refers to predicted activation or inhibition as marked in Table 1. (ZIP) [file pone.0313768.s002.zip]

Archive with 2 entries (2 files):
- Figure S2B.tif
- Figure S2A.tif
