# Supplementary material for: Microgravity’s effects on miRNA-mRNA regulatory networks in a mouse model of segmental bone defects
Source: PLoS One. 2024 Dec 2;19(12):e0313768. doi: 10.1371/journal.pone.0313768 (PMC11611151; doi:10.1371/journal.pone.0313768)
Supplement: S1 Table — The tissues were normalized separately using CLC Genomics Workbench using CPM normalization function. (FLT: flight, GRD: Ground). Table contains data from each mouse labeled as W1 to W10; C denotes callus and Q denotes quadriceps). (XLS) [file pone.0313768.s005.xls]

## Sheet: Expression Browser_callus
Table S1: TMM Normalized data for callus and quadriceps tissue. The tissues were normalized separately using CLC Genomics workbench using CPM normalization function
Name	FLT-Surgery-W8-C(trimmed, grouped on mature) - CPM	FLT-Surgery-W1-C (trimmed, grouped on mature) - CPM	FLT-Surgery-W3-C(trimmed, grouped on mature) - CPM	FLT-Surgery-W5-C (trimmed, grouped on mature) - CPM	FLT-Sham-W6-C (trimmed, grouped on mature) - CPM	FLT-Sham-W8-C (trimmed, grouped on mature) - CPM	FLT-Sham-W9-C(trimmed, grouped on mature) - CPM	FLT-Sham-W4-C(trimmed, grouped on mature) - CPM	FLT-Sham-W1-C (trimmed, grouped on mature) - CPM	GRD-Surgery-W3-C (trimmed, grouped on mature) - CPM	GRD-Surgery-W1-C (trimmed, grouped on mature) - CPM	GRD-Surgery-W4-C (trimmed, grouped on mature) - CPM	GRD-Surgery-W2-C(trimmed, grouped on mature) - CPM	GRD-Surgery-W5-C (trimmed, grouped on mature) - CPM	GRD-Sham-W1-C (trimmed, grouped on mature) - CPM	GRD-Sham-W2-C (trimmed, grouped on mature) - CPM	GRD-Sham-W3-C (trimmed, grouped on mature) - CPM	GRD-Sham-W4-C (trimmed, grouped on mature) - CPM	GRD-Sham-W5-C (trimmed, grouped on mature) - CPM	GRD-Surgery-W1-Q (trimmed, grouped on mature) - CPM	GRD-Surgery-W3-Q(trimmed, grouped on mature) - CPM	GRD-Surgery-W5-Q (trimmed, grouped on mature) - CPM	GRD-Surgery-W2-Q (trimmed, grouped on mature) - CPM	GRD-Surgery-W4-Q (trimmed, grouped on mature) - CPM	GRD-Sham-W3-Q (trimmed, grouped on mature) - CPM	GRD-Sham-W1-Q(trimmed, grouped on mature) - CPM	GRD-Sham-W4-Q(trimmed, grouped on mature) - CPM	GRD-Sham-W2-Q (trimmed, grouped on mature) - CPM	GRD-Sham-W5-Q (trimmed, grouped on mature)-1 - CPM	FLT-Sham-W8-Q(trimmed, grouped on mature) - CPM	FLT-Sham-W1-Q (trimmed, grouped on mature) - CPM	FLT-Sham-W6-Q (trimmed, grouped on mature) - CPM	FLT-Sham-W9-Q(trimmed, grouped on mature) - CPM	FLT-Sham-W4-Q(trimmed, grouped on mature) - CPM	FLT-Surgery-W5-Q (trimmed, grouped on mature) - CPM	FLT-Surgery-W8-Q (trimmed, grouped on mature) - CPM	FLT-Surgery-W1-Q(trimmed, grouped on mature) - CPM	FLT-Surgery-W3-Q (trimmed, grouped on mature) - CPM
mmu-miR-7119-3p	0	0	0	0	0	0	0	0	0	0	0	0	0	0	0	0	0	0	0	0	0	0	0	0	0	0	0	0	0	0	0	0	0	0	0	0	0	0
mmu-miR-703	0	0	0	0	0	0	0	0	0	0	0	0	0	0	0	0	0	0	0	0	0	0	0	0	0	0	0	0	0	0	0	0	0	0	0	0	0	0
mmu-miR-320-3p	140.542	284.877	331.263	622.148	132.321	182.897	135.881	190.31	98.444	300.146	303.024	187.44	220.405	225.102	108.803	172.168	121.129	76.6378	108.418	127.479	82.801	134.929	48.2643	55.9588	104.325	86.75	215.142	123.181	120.121	120.709	88.5069	116.826	107.123	152.858	101.15	82.7164	78.457	102.005
mmu-miR-6946-5p	0	0	0	0	0	0	0	0	0	0	0	0	0	0	0	0	0	0	0	0	0	0	0	0	0	0	0	0	0	0	0	0	0	0	0	0	0	0
mmu-miR-1192	0	0	0	0	0	0	0	0	0	0	0	0	0	0	0	0	0	0	0	0	0	0	0	0	0	0	0	0	0	0	0	0	0	0	0	0	0	0
mmu-miR-495-3p	0	8.37874	0	8.52258	3.57623	0	0	0	0	7.32063	0	0	27.5506	0	15.5433	0	0	0	0	0	5.17506	0	7.42527	0	4.09119	0	0	7.03889	0	10.0591	0	0	0	2.0381	0	9.19071	19.6142	0
mmu-miR-12200-5p	0	0	0	0	0	0	0	0	0	0	0	0	0	0	0	0	0	0	0	0	0	0	0	0	0	0	0	0	0	0	0	0	0	0	0	0	0	0
mmu-miR-122b-3p	0	0	0	0	0	0	0	0	0	0	0	0	0	0	0	0	0	0	0	0	0	0	0	0	0	0	0	0	0	0	0	0	0	0	0	0	0	0
mmu-miR-322-3p	56.217	67.0299	33.1263	34.0903	25.0336	0	9.37111	14.6392	9.8444	43.9238	25.252	71.0979	0	72.0325	15.5433	0	0	19.1595	9.85622	5.54257	36.2254	22.4882	25.9885	22.3835	24.5471	22.2436	50.6216	35.1945	36.5584	30.1773	18.633	77.8842	42.0841	34.6477	31.123	27.5721	39.2285	31.3862
mmu-miR-218-1-3p	0	0	0	0	0	0	0	0	0	0	0	0	0	0	0	21.5209	0	0	0	0	0	0	0	0	0	0	0	0	0	0	0	0	0	1.01905	0	0	0	0
mmu-miR-543-3p	0	8.37874	0	0	0	0	0	0	0	0	12.626	6.46345	0	0	0	0	0	0	0	0	0	0	3.71264	0	0	0	0	3.51945	0	0	0	0	0	0	0	0	0	0
mmu-miR-12205-3p	0	0	0	0	0	0	0	0	0	0	0	0	0	0	0	0	0	0	0	0	0	0	0	0	0	0	0	0	0	0	0	0	0	0	0	0	0	0
mmu-miR-451a	2909.23	7100.98	3925.46	5778.31	23753.3	17161.8	30029.7	22844.5	24020.3	4399.7	1856.02	3794.04	5455.03	5465.47	9341.51	10071.8	16110.2	20519.8	19466	399.065	165.602	359.811	185.632	123.109	165.693	680.653	316.385	288.595	276.799	402.364	372.66	220.672	382.583	545.192	521.311	413.582	274.599	462.946
mmu-miR-122-3p	0	0	0	0	0	0	0	0	0	0	0	0	0	0	0	0	0	0	0	0	0	0	0	0	0	0	0	0	0	0	0	0	0	0	0	0	0	0
mmu-miR-7234-3p	0	0	0	0	0	0	0	0	0	0	0	0	0	0	0	0	0	0	0	0	0	0	0	0	0	0	0	0	0	0	0	0	0	0	0	0	0	0
mmu-miR-8095	0	0	0	0	0	0	0	0	0	0	0	0	0	0	0	0	0	0	0	0	0	0	0	0	0	0	0	0	0	0	0	0	0	0	0	0	0	0
mmu-miR-7092-5p	0	0	0	0	0	0	0	0	0	0	0	0	0	0	0	0	0	0	0	0	0	0	0	0	0	0	0	0	0	0	0	0	0	0	0	0	0	0
mmu-miR-690	42.1627	12.5681	33.1263	8.52258	10.7287	0	28.1133	21.9589	9.8444	51.2444	37.8781	38.7807	0	45.0203	0	0	15.1411	19.1595	19.7124	44.3406	20.7003	82.4567	11.1379	100.726	6.13678	8.89743	31.6385	24.6361	52.2263	55.325	60.5573	103.846	30.6066	17.3239	38.9038	45.9535	98.0712	39.2327
mmu-miR-5709-3p	0	0	0	0	0	0	0	0	0	0	0	0	0	0	0	0	0	0	0	0	0	0	0	0	0	0	0	0	0	0	0	0	0	0	0	0	0	0
mmu-miR-291b-3p	0	0	0	0	0	0	0	0	0	0	0	0	0	0	0	0	0	0	0	0	0	0	0	0	0	0	0	0	0	0	0	0	0	0	0	0	0	0
mmu-miR-350-5p	28.1085	20.9469	16.5631	17.0452	7.15246	30.4828	23.4278	10.9794	29.5332	21.9619	0	25.8538	27.5506	18.0081	15.5433	0	45.4234	38.3189	29.5687	11.0851	5.17506	0	7.42527	0	6.13678	2.22436	0	7.03889	0	5.02954	9.31651	0	0	9.17145	7.78076	9.19071	19.6142	7.84654
mmu-miR-292a-3p	0	0	0	0	0	0	0	0	0	0	0	0	0	0	0	0	0	0	0	0	0	0	0	0	0	0	0	0	0	0	0	0	0	0	0	0	0	0
mmu-miR-290a-3p	0	0	0	0	0	0	0	0	0	0	0	0	0	0	0	0	0	0	0	0	0	0	0	0	0	0	0	0	0	0	0	0	0	0	0	0	0	0
mmu-miR-295-3p	0	4.18937	0	0	3.57623	0	4.68556	0	0	0	0	0	0	0	0	0	0	0	0	0	0	0	0	0	0	0	0	0	0	0	0	0	0	0	0	0	0	0
mmu-miR-291a-3p	0	0	0	0	0	0	0	0	0	0	0	0	0	0	0	0	0	0	0	0	0	0	0	0	0	0	0	0	0	0	0	0	0	0	0	0	0	0
mmu-miR-294-3p	0	0	0	0	0	0	0	0	0	0	0	0	0	0	0	0	0	0	0	0	0	0	0	0	0	0	0	0	0	0	0	0	0	0	0	0	0	0
mmu-miR-6949-5p	0	0	0	0	0	0	0	0	0	0	0	0	0	0	0	0	0	0	0	0	0	0	0	0	0	0	0	0	0	0	0	0	0	0	0	0	0	0
mmu-miR-148a-5p	140.542	125.681	49.6894	102.271	96.5582	30.4828	112.453	62.2168	59.0664	161.054	214.642	122.806	192.854	99.0447	31.0865	0	151.411	47.8986	49.2811	11.0851	41.4005	37.4803	51.9769	33.5753	38.8663	20.0192	56.9493	24.6361	36.5584	35.2068	18.633	12.9807	53.5616	25.4763	38.9038	27.5721	0	31.3862
mmu-miR-6905-3p	0	0	0	0	0	0	0	0	0	0	0	0	0	0	0	0	0	0	0	0	0	0	0	0	0	0	0	0	0	0	0	0	0	0	0	0	0	0
mmu-miR-3475-5p	0	0	0	0	0	0	0	0	0	0	0	0	0	0	0	0	0	0	0	0	0	0	0	0	0	0	0	0	0	0	0	0	0	0	0	0	0	0
mmu-miR-216b-5p	0	0	0	0	0	0	0	0	0	0	0	0	0	0	0	0	0	0	0	0	0	0	0	0	0	0	0	0	0	0	0	0	0	0	0	0	0	0
mmu-miR-224-3p	0	0	0	0	0	0	0	0	0	0	0	0	0	0	0	0	0	0	0	0	0	0	0	0	0	0	0	0	0	0	0	0	0	0	0	0	0	0
mmu-miR-8097	0	0	0	0	0	0	0	0	0	0	0	6.46345	0	0	0	0	0	0	0	0	0	0	0	0	0	0	0	0	0	0	0	0	0	0	0	0	0	0
mmu-miR-338-5p	42.1627	8.37874	49.6894	68.1806	14.3049	0	14.0567	0	9.8444	7.32063	0	12.9269	27.5506	9.00407	46.6298	21.5209	0	19.1595	9.85622	16.6277	5.17506	0	0	0	2.04559	2.22436	6.32771	3.51945	5.22263	5.02954	13.9748	0	0	8.1524	0	27.5721	0	15.6931
mmu-miR-329-3p	0	12.5681	0	0	0	0	9.37111	0	19.6888	7.32063	0	19.3903	0	0	0	0	0	9.57973	0	5.54257	0	14.9921	7.42527	11.1918	4.09119	17.7949	6.32771	10.5583	0	10.0591	0	12.9807	7.65166	2.0381	0	0	0	7.84654
mmu-miR-362-3p	182.705	92.1662	49.6894	93.7483	67.9484	60.9657	74.9689	73.1962	68.9108	29.2825	0	64.6345	55.1013	45.0203	108.803	86.0838	45.4234	76.6378	59.1373	11.0851	31.0504	29.9842	7.42527	22.3835	14.3192	24.4679	31.6385	14.0778	15.6679	25.1477	13.9748	38.9421	22.955	12.2286	38.9038	18.3814	39.2285	15.6931
mmu-miR-376c-3p	0	29.3256	16.5631	0	10.7287	0	0	10.9794	0	36.6031	12.626	0	0	0	0	0	15.1411	9.57973	0	0	5.17506	7.49606	0	11.1918	6.13678	6.67307	6.32771	7.03889	15.6679	20.1182	0	0	0	5.09525	0	0	0	7.84654
mmu-miR-697	0	0	0	0	0	0	0	0	0	0	0	0	0	0	0	0	0	0	0	0	0	0	0	0	0	0	0	0	0	0	0	0	0	0	0	0	0	0
mmu-miR-181c-5p	1321.1	3514.88	2202.9	2855.06	5278.52	2164.28	4933.89	3894.04	2992.7	2767.2	2083.29	2869.77	1956.09	2809.27	3310.72	4670.05	4678.61	4559.95	5174.51	404.608	1045.36	599.685	928.159	906.533	898.016	353.673	1082.04	827.07	1065.42	875.141	493.775	662.015	937.328	849.888	614.68	836.354	902.255	855.273
mmu-miR-181a-5p	23836	73783.2	40082.8	54024.6	48786.9	7224.43	46387	35181.8	38422.7	63587	70794.1	76462.6	71080.6	63982.9	10600.5	56341.8	38458.4	41528.1	37690.2	12299	21367.8	17570.8	23230	18153	31395.8	9793.85	26652.3	22978.5	24776.2	19942.1	11380.1	15395.1	26076.8	23698	14098.7	16102.1	16887.9	15355.7
mmu-miR-181b-5p	2150.3	4637.63	4670.81	7525.43	3350.93	1707.04	3284.58	2265.42	4144.49	4377.74	5366.06	5254.78	7356.02	4952.24	3341.8	3959.85	3543.02	3237.95	2395.06	1014.29	1283.42	1004.47	1180.62	1029.64	2051.73	800.769	1942.61	1481.69	1916.71	1876.02	1206.49	1155.28	2088.9	2044.21	1073.74	1047.74	1137.63	1294.68
mmu-miR-181d-5p	534.061	481.778	546.584	571.013	1198.04	579.174	1194.82	570.931	1141.95	585.65	378.781	562.32	1294.88	630.285	777.164	882.359	1029.6	871.755	975.765	83.1386	113.851	89.9527	141.08	111.918	122.736	102.32	101.243	133.739	120.121	115.68	130.431	142.788	122.426	107	70.0268	119.479	117.685	62.7723
mmu-miR-470-3p	0	0	0	0	0	0	0	0	0	0	0	0	0	0	0	0	0	0	0	0	0	0	0	0	0	0	0	0	0	0	0	0	0	0	0	0	0	0
mmu-miR-7020-3p	0	0	0	0	0	0	0	0	0	0	0	0	0	0	0	0	0	0	0	0	0	0	0	0	0	0	0	0	0	0	0	0	0	0	0	0	0	0
mmu-miR-100-5p	941.634	381.233	447.205	545.445	411.266	213.38	318.618	380.62	797.397	285.505	151.512	290.855	220.405	405.183	419.668	172.168	317.964	411.928	295.687	2555.12	1164.39	1019.46	720.252	1175.14	1237.58	2170.97	398.645	1439.45	454.369	598.516	1397.48	623.073	508.835	616.525	389.038	533.061	451.128	510.025
mmu-miR-99a-5p	1068.12	565.565	629.399	792.6	307.556	365.794	215.536	285.465	659.575	380.673	164.138	433.051	247.956	432.195	466.298	236.73	257.399	210.754	206.981	2050.75	688.283	697.134	367.551	581.972	705.73	2213.24	183.503	939.692	240.241	296.743	801.22	376.44	286.937	339.344	202.3	321.675	137.3	306.015
mmu-miR-7031-3p	0	0	0	0	0	0	0	0	0	0	0	0	0	0	0	0	0	0	0	0	0	0	0	0	0	0	0	0	0	0	0	0	0	0	0	0	0	0
mmu-miR-132-5p	0	0	0	8.52258	0	30.4828	0	0	0	0	0	0	0	0	0	0	0	0	0	0	0	0	0	0	0	0	0	0	0	0	0	0	0	1.01905	0	0	0	0
mmu-miR-6994-3p	0	0	0	0	0	0	0	0	0	0	0	0	0	0	15.5433	0	0	0	0	0	0	0	0	0	0	0	0	0	0	0	0	0	0	0	0	0	0	0
mmu-miR-6907-3p	0	0	0	0	0	0	0	0	0	0	0	0	0	0	0	0	0	0	0	0	0	0	0	0	0	0	0	0	0	0	0	0	0	0	0	0	0	0
mmu-miR-7647-5p	0	0	0	0	0	0	0	0	0	0	0	0	0	0	0	0	0	0	0	0	0	0	0	0	0	0	0	0	0	0	0	0	0	0	0	0	0	0
mmu-miR-8094	0	0	0	0	0	0	0	0	29.5332	0	12.626	0	0	0	0	0	0	0	0	0	0	0	0	0	0	2.22436	0	3.51945	0	0	0	12.9807	0	0	0	0	0	0
mmu-miR-193b-3p	14.0542	87.9768	115.942	42.6129	50.0672	30.4828	23.4278	65.8766	29.5332	65.8857	37.8781	58.171	0	27.0122	15.5433	64.5628	30.2822	28.7392	29.5687	66.5108	108.676	52.4724	107.666	33.5753	67.5046	84.5256	88.5879	77.4278	78.3395	70.4136	51.2408	64.9035	103.297	55.0287	132.273	73.5257	78.457	94.1585
mmu-miR-193a-3p	56.217	54.4618	33.1263	42.6129	75.1008	30.4828	28.1133	69.5364	39.3776	36.6031	25.252	19.3903	27.5506	72.0325	0	21.5209	90.8467	67.0581	49.2811	5.54257	15.5252	14.9921	55.6896	0	6.13678	22.2436	63.2771	3.51945	31.3358	55.325	13.9748	51.9228	38.2583	37.7049	85.5883	27.5721	0	39.2327
mmu-miR-881-3p	0	0	0	0	0	0	0	0	0	0	0	0	0	0	0	0	0	0	0	0	0	0	0	0	0	0	0	0	0	0	0	0	0	0	0	0	0	0
mmu-miR-7217-5p	0	0	0	0	0	0	0	0	0	0	0	0	0	0	0	0	0	0	0	0	0	0	0	0	0	0	0	0	0	0	0	0	0	0	0	0	0	0
mmu-miR-5616-3p	0	0	0	0	0	0	0	0	0	0	0	0	0	0	0	0	0	0	0	0	0	0	0	0	0	0	0	0	0	0	0	0	0	0	0	0	0	0
mmu-miR-7661-5p	0	0	0	0	0	0	0	0	0	0	0	0	0	0	0	0	0	0	0	0	0	0	0	0	0	0	0	0	0	0	0	0	0	0	0	0	0	0
mmu-miR-483-5p	0	4.18937	16.5631	8.52258	0	0	0	0	0	7.32063	0	0	0	0	0	0	0	0	0	0	0	0	0	0	0	2.22436	0	0	0	0	0	0	0	1.01905	0	9.19071	0	0
mmu-miR-292b-3p	0	0	0	0	0	0	0	0	0	0	0	0	0	0	0	0	0	0	0	0	0	0	0	0	0	0	0	0	0	0	0	0	0	0	0	0	0	0
mmu-miR-7086-5p	0	0	0	0	0	0	0	0	0	0	0	0	0	0	0	0	0	0	0	0	0	0	0	0	0	0	0	0	0	0	0	0	0	0	0	0	0	0
mmu-miR-1969	0	0	0	0	0	0	0	0	0	0	0	0	0	0	0	0	0	0	0	0	0	0	0	0	0	0	0	0	0	0	0	0	0	0	0	0	0	0
mmu-miR-129-2-3p	0	0	0	0	0	0	0	0	0	0	0	0	0	0	0	0	0	0	0	0	0	0	0	0	0	0	6.32771	0	0	0	0	0	0	2.0381	0	0	0	0
mmu-miR-129-1-3p	0	0	0	0	0	0	4.68556	0	0	0	0	0	0	0	0	0	15.1411	9.57973	0	0	0	0	0	0	0	0	0	0	0	0	0	0	0	0	0	0	0	0
mmu-miR-1970c-3p	0	0	0	0	0	0	0	0	0	0	0	0	0	0	0	0	0	0	0	0	0	0	0	0	0	0	0	0	0	0	0	0	3.82583	1.01905	0	0	0	0
mmu-miR-7671-3p	0	0	0	0	0	0	0	0	0	0	0	0	0	0	0	0	0	0	0	0	0	0	0	0	0	0	0	0	0	0	0	0	0	0	0	0	0	0
mmu-miR-8110	0	0	0	0	0	0	0	0	0	0	0	0	0	0	0	0	0	0	0	0	0	0	0	0	0	0	0	0	0	0	0	0	0	0	0	0	0	0
mmu-miR-1198-3p	0	4.18937	0	0	0	0	4.68556	0	0	7.32063	0	0	0	0	0	0	0	0	0	5.54257	0	0	0	0	0	0	0	0	0	5.02954	0	0	0	1.01905	0	0	0	0
mmu-miR-22-3p	56076.4	105078	82534.1	162330	26414	30757.2	20461.8	46578.4	26688.2	52862.3	41539.6	65074	35870.9	87798.6	39759.7	54297.3	18881	24533.7	28257.8	88714.4	99309.5	82456.7	54122.8	98297.3	94457.3	69057.4	117303	107519	135574	148331	95573.4	103378	116898	205172	94131.6	103083	100288	102240
mmu-miR-6928-3p	0	0	0	0	0	0	0	0	0	0	0	0	0	0	0	0	0	0	0	0	0	0	0	0	0	0	0	0	0	0	0	0	0	1.01905	0	0	0	0
mmu-miR-3095-5p	0	0	0	0	0	0	0	0	0	0	0	0	0	0	0	0	0	0	0	0	0	0	0	0	0	0	0	0	0	0	0	0	0	0	0	0	0	0
mmu-miR-208b-5p	0	0	0	0	0	0	0	3.65981	0	0	0	0	0	0	0	0	0	0	0	0	0	0	0	0	0	0	0	0	0	0	0	0	0	0	0	0	0	0
mmu-miR-6999-5p	0	0	0	0	0	0	0	0	0	0	0	0	0	0	0	0	0	0	0	0	0	0	0	0	0	0	0	0	0	0	0	0	0	1.01905	0	0	0	0
mmu-miR-6962-5p	0	0	0	0	0	0	0	0	0	0	0	0	0	0	0	0	0	0	0	5.54257	0	0	0	0	0	0	0	0	0	0	0	0	0	0	0	0	0	0
mmu-miR-7012-5p	0	0	0	0	0	0	0	0	0	0	12.626	0	0	0	0	0	0	0	0	0	0	0	0	0	0	0	0	0	0	0	0	0	0	0	0	0	0	0
mmu-miR-28a-5p	126.488	167.575	49.6894	76.7032	71.5246	30.4828	70.2834	69.5364	88.5996	80.5269	50.5041	84.0248	0	117.053	31.0865	64.5628	45.4234	76.6378	98.5622	116.394	62.1008	37.4803	51.9769	67.1506	65.459	80.0769	94.9156	52.7917	47.0037	105.62	111.798	77.8842	72.6907	115.153	46.6845	91.9071	117.685	62.7723
mmu-miR-708-5p	56.217	37.7043	33.1263	42.6129	50.0672	60.9657	46.8556	47.5775	49.222	21.9619	12.626	6.46345	27.5506	18.0081	15.5433	86.0838	15.1411	38.3189	9.85622	11.0851	10.3501	0	3.71264	22.3835	4.09119	15.5705	0	3.51945	10.4453	15.0886	9.31651	0	0	3.05715	7.78076	45.9535	0	15.6931
mmu-miR-8116	0	0	0	0	0	0	0	0	0	0	0	0	0	0	0	0	0	0	0	0	0	0	0	0	0	0	0	0	0	0	0	0	0	0	0	0	0	0
mmu-miR-6977-3p	0	0	0	0	0	0	0	0	0	0	0	0	0	0	0	0	0	0	0	0	0	0	0	0	0	0	0	0	0	0	0	0	0	0	0	0	0	0
mmu-miR-3083b-5p	0	0	0	0	0	0	0	0	0	0	0	0	0	0	0	0	0	0	0	0	0	0	0	0	0	0	0	0	0	0	0	0	0	0	0	0	0	0
mmu-miR-7665-5p	0	0	0	0	0	0	0	0	0	0	0	0	0	0	0	0	0	0	0	0	0	0	0	0	0	0	0	0	0	0	0	0	0	0	0	0	0	0
mmu-miR-1966-5p	0	0	0	0	0	0	0	0	0	0	0	0	0	0	0	0	0	0	0	0	0	0	0	0	0	0	0	0	0	0	0	0	0	0	0	0	0	0
mmu-miR-1943-5p	14.0542	4.18937	16.5631	8.52258	0	0	4.68556	3.65981	0	7.32063	0	0	0	0	0	0	0	0	0	16.6277	15.5252	14.9921	7.42527	0	24.5471	8.89743	6.32771	10.5583	5.22263	5.02954	13.9748	12.9807	3.82583	15.2858	7.78076	9.19071	0	15.6931
mmu-miR-541-5p	295.139	351.907	115.942	264.2	39.3385	60.9657	28.1133	65.8766	49.222	431.917	391.407	284.392	440.81	252.114	77.7164	64.5628	45.4234	28.7392	19.7124	60.9683	150.077	164.913	111.379	111.918	157.511	75.6282	120.226	112.622	73.1168	100.591	116.456	51.9228	76.5166	96.8098	46.6845	73.5257	58.8427	78.4654
mmu-miR-6953-5p	0	0	0	0	0	0	0	0	0	0	0	0	0	0	0	0	0	0	0	0	0	0	0	0	0	0	0	0	0	0	0	0	0	0	0	0	0	0
mmu-miR-6930-5p	0	0	0	0	0	0	0	0	0	0	0	0	0	0	0	0	0	0	0	0	0	0	0	0	0	0	0	0	0	0	0	0	0	0	0	0	0	0
mmu-miR-6978-5p	0	0	0	0	0	0	0	0	0	0	0	0	0	0	0	0	0	0	0	0	0	0	0	0	0	0	0	0	0	0	0	0	0	0	0	0	0	0
mmu-miR-1839-5p	379.464	624.216	530.02	664.761	511.401	335.311	557.581	300.105	462.687	790.628	1199.47	530.003	826.519	549.248	497.385	451.94	423.951	402.348	413.961	216.16	191.477	134.929	352.7	134.301	263.882	129.013	265.764	249.881	297.69	306.802	144.406	298.556	248.679	264.953	272.326	174.623	333.442	282.475
mmu-miR-7037-5p	0	0	0	0	0	0	0	0	0	0	0	0	0	0	0	0	0	0	0	0	0	0	0	0	0	0	0	0	0	0	0	0	0	0	0	0	0	0
mmu-miR-872-5p	238.922	201.09	132.505	238.632	100.134	60.9657	60.9122	76.856	68.9108	153.733	151.512	200.367	27.5506	99.0447	124.346	193.689	105.988	143.696	98.5622	83.1386	56.9257	37.4803	37.1264	156.685	47.0487	55.6089	56.9493	49.2722	104.453	60.3545	69.8738	38.9421	53.5616	70.3145	62.246	27.5721	19.6142	62.7723
mmu-miR-5118	0	0	0	0	0	0	0	0	0	0	0	0	0	0	0	0	0	0	0	0	0	0	0	0	0	0	0	0	0	0	0	0	0	0	0	0	0	0
mmu-miR-344i	0	0	0	0	0	0	0	0	0	0	0	0	0	0	0	0	0	0	0	0	0	0	0	0	0	0	0	0	0	0	0	0	0	0	0	0	0	0
mmu-miR-7647-3p	0	0	0	0	0	0	0	0	0	0	0	0	0	0	0	0	0	0	0	0	0	0	0	0	0	0	0	0	0	0	0	0	0	0	0	0	0	0
mmu-miR-6898-3p	0	0	0	0	0	0	0	0	0	0	0	0	0	0	0	0	0	0	0	0	0	0	0	0	0	0	0	0	0	0	0	0	0	0	0	0	0	0
mmu-miR-290b-3p	0	0	0	0	0	0	0	0	0	0	0	0	0	0	0	0	0	0	0	0	0	0	0	0	0	0	0	0	0	0	0	0	0	0	0	0	0	0
mmu-miR-302c-3p	0	0	0	0	0	0	0	0	0	0	0	0	0	0	0	0	0	0	0	0	0	0	0	0	0	0	0	0	0	0	0	0	0	0	0	0	0	0
mmu-miR-7651-5p	0	0	0	0	0	0	0	0	0	0	0	0	0	0	0	0	0	0	0	0	0	0	0	0	0	0	0	0	0	0	0	0	0	0	0	0	0	0
mmu-miR-6374	0	0	0	0	0	0	0	0	0	0	0	0	0	0	0	0	0	0	0	0	0	0	0	0	0	0	0	0	0	0	4.65826	0	0	0	0	0	0	0
mmu-miR-543-5p	14.0542	4.18937	0	0	0	0	0	0	0	0	0	0	0	0	0	0	0	0	0	0	0	0	3.71264	0	2.04559	0	0	0	0	0	0	0	0	0	0	0	0	0
mmu-miR-369-3p	42.1627	20.9469	16.5631	17.0452	0	0	4.68556	7.31962	9.8444	7.32063	0	12.9269	0	9.00407	0	0	0	9.57973	9.85622	0	5.17506	0	7.42527	22.3835	14.3192	8.89743	0	14.0778	10.4453	20.1182	18.633	25.9614	11.4775	27.5144	0	18.3814	0	0
mmu-miR-7657-5p	0	0	0	0	0	0	0	0	0	0	0	0	0	0	0	0	0	0	0	0	0	0	0	0	0	0	0	0	0	0	0	0	0	0	0	0	0	0
mmu-miR-410-3p	562.17	506.914	430.642	289.768	85.8295	30.4828	32.7989	102.475	108.288	556.368	606.049	458.905	523.462	117.053	46.6298	86.0838	45.4234	47.8986	98.5622	55.4257	155.252	247.37	271.022	123.109	312.976	166.827	208.814	263.958	276.799	276.625	260.862	272.595	344.325	291.448	202.3	229.768	235.371	282.475
mmu-miR-34c-3p	0	8.37874	0	0	0	0	4.68556	0	0	7.32063	0	0	0	0	0	0	0	0	0	0	0	0	0	0	0	0	0	0	0	0	0	0	0	0	0	0	0	0
mmu-miR-34b-3p	56.217	25.1362	0	8.52258	0	0	0	0	0	7.32063	0	0	0	0	0	0	0	0	9.85622	0	5.17506	0	0	0	0	0	0	0	0	0	0	0	0	0	0	0	0	0
mmu-miR-34a-3p	14.0542	0	0	0	0	0	0	3.65981	0	0	0	0	0	0	15.5433	0	0	0	0	0	0	0	0	0	0	0	0	3.51945	0	0	0	0	0	0	0	9.19071	0	7.84654
mmu-miR-154-3p	0	0	0	0	0	0	0	0	0	0	0	0	0	0	0	0	0	0	0	0	0	0	0	0	0	0	0	0	0	0	0	0	0	0	0	0	0	0
mmu-miR-7650-5p	0	0	0	0	0	0	0	0	0	0	0	0	0	0	0	0	0	0	0	0	0	0	0	0	0	0	0	0	0	0	0	0	0	0	0	0	0	0
mmu-miR-500-5p	14.0542	0	0	0	0	0	0	0	0	0	0	0	0	0	0	0	0	0	0	0	0	0	0	0	0	0	0	0	0	0	0	0	0	0	0	0	0	0
mmu-miR-362-5p	14.0542	0	0	17.0452	10.7287	0	14.0567	7.31962	9.8444	0	0	12.9269	0	18.0081	31.0865	0	45.4234	0	9.85622	0	10.3501	7.49606	7.42527	33.5753	0	2.22436	0	7.03889	5.22263	10.0591	0	12.9807	0	1.01905	0	0	0	0
mmu-miR-501-5p	14.0542	0	0	0	0	0	0	0	0	0	0	0	0	0	0	21.5209	0	0	0	0	0	7.49606	0	0	0	0	0	0	5.22263	5.02954	4.65826	0	0	0	0	0	0	0
mmu-miR-487b-3p	14.0542	4.18937	0	0	3.57623	0	0	3.65981	0	7.32063	0	0	0	9.00407	0	21.5209	0	0	0	5.54257	0	7.49606	3.71264	0	0	0	0	3.51945	0	5.02954	4.65826	12.9807	7.65166	4.0762	7.78076	0	0	0
mmu-miR-489-3p	14.0542	4.18937	16.5631	0	3.57623	0	4.68556	3.65981	0	7.32063	0	6.46345	0	0	15.5433	0	0	9.57973	9.85622	0	0	7.49606	3.71264	0	4.09119	4.44872	0	0	5.22263	0	4.65826	0	11.4775	0	0	0	0	0
mmu-miR-425-5p	449.736	465.02	248.447	477.264	418.419	457.243	421.7	369.641	905.685	270.863	126.26	219.757	82.6519	351.159	341.952	645.628	545.08	536.465	305.543	144.107	93.1511	89.9527	70.5401	89.5341	71.5958	162.378	101.243	126.7	94.0074	115.68	186.33	51.9228	99.4715	133.496	147.834	101.098	137.3	141.238
mmu-miR-501-3p	98.3797	33.515	16.5631	34.0903	25.0336	0	42.17	21.9589	88.5996	21.9619	37.8781	12.9269	0	27.0122	31.0865	21.5209	15.1411	9.57973	19.7124	38.798	20.7003	29.9842	11.1379	22.3835	6.13678	26.6923	12.6554	7.03889	5.22263	20.1182	13.9748	12.9807	19.1291	17.3239	7.78076	36.7628	19.6142	15.6931
mmu-miR-500-3p	126.488	79.598	33.1263	42.6129	89.4057	30.4828	70.2834	106.135	0	21.9619	12.626	32.3172	27.5506	18.0081	62.1731	86.0838	45.4234	95.7973	98.5622	16.6277	15.5252	7.49606	14.8505	22.3835	2.04559	20.0192	6.32771	3.51945	15.6679	15.0886	18.633	25.9614	0	13.2477	15.5615	9.19071	0	23.5396
mmu-miR-3109-5p	0	0	0	8.52258	0	0	0	0	0	0	0	0	0	0	0	0	0	0	0	0	0	0	0	0	0	0	0	0	0	0	0	0	0	0	0	0	0	0
mmu-miR-652-3p	449.736	444.073	480.331	835.212	450.605	579.174	651.292	387.94	659.575	431.917	239.894	394.27	275.506	378.171	435.212	279.772	529.939	526.885	611.085	38.798	36.2254	67.4645	29.7011	22.3835	49.0943	62.282	25.3108	38.7139	52.2263	50.2954	41.9243	51.9228	34.4325	44.8382	23.3423	45.9535	98.0712	54.9258
mmu-miR-5129-3p	0	4.18937	0	0	3.57623	0	4.68556	0	0	0	0	0	0	0	0	0	0	0	0	0	0	0	0	0	0	0	0	0	0	0	0	0	3.82583	0	0	0	0	7.84654
mmu-miR-511-3p	56.217	33.515	16.5631	42.6129	67.9484	30.4828	56.2267	62.2168	29.5332	29.2825	12.626	25.8538	0	36.0163	15.5433	64.5628	90.8467	134.116	29.5687	22.1703	5.17506	7.49606	3.71264	0	10.228	15.5705	6.32771	0	0	5.02954	4.65826	12.9807	11.4775	8.1524	15.5615	18.3814	0	0
mmu-miR-363-3p	14.0542	25.1362	49.6894	25.5677	28.6098	30.4828	46.8556	29.2785	39.3776	7.32063	0	12.9269	27.5506	45.0203	46.6298	43.0419	15.1411	67.0581	59.1373	0	0	0	3.71264	0	0	0	6.32771	3.51945	0	5.02954	0	0	0	2.0381	0	0	0	7.84654
mmu-miR-367-3p	0	0	0	0	0	0	0	0	0	0	0	0	0	0	0	0	0	0	0	0	0	0	0	0	0	0	0	0	0	0	0	0	0	0	0	0	0	0
mmu-miR-6994-5p	0	0	0	0	0	0	0	0	0	0	0	0	0	0	0	0	0	0	9.85622	0	0	0	0	0	0	0	0	0	0	0	0	0	0	0	0	0	0	0
mmu-miR-7646-5p	0	4.18937	0	0	0	0	0	0	0	0	0	0	0	0	0	0	0	0	0	0	0	0	0	0	0	0	0	0	5.22263	0	0	12.9807	0	0	0	0	19.6142	0
mmu-miR-7022-3p	0	0	0	0	0	0	0	0	0	0	0	0	0	0	0	0	0	0	0	0	0	0	0	0	0	0	0	0	0	0	0	0	0	0	0	0	0	0
mmu-miR-6968-3p	0	0	0	0	0	0	0	0	0	0	0	0	0	0	0	0	0	0	0	0	0	0	0	0	0	0	0	0	0	0	0	0	0	0	0	0	0	0
mmu-miR-100-3p	0	4.18937	16.5631	0	0	0	0	3.65981	0	14.6413	0	0	0	9.00407	0	0	0	0	0	0	5.17506	14.9921	3.71264	0	4.09119	6.67307	18.9831	0	5.22263	5.02954	4.65826	0	7.65166	6.1143	7.78076	0	0	0
mmu-miR-125b-2-3p	281.085	427.316	115.942	272.722	150.202	121.931	135.881	193.97	127.977	409.955	176.764	407.197	358.158	207.094	139.889	129.126	302.822	114.957	108.418	138.564	212.178	164.913	204.195	268.602	231.152	124.564	151.865	246.361	151.456	140.827	153.722	168.749	168.336	169.162	116.711	128.67	117.685	125.545
mmu-miR-873b	0	0	0	0	0	0	0	0	0	0	0	0	0	0	0	0	0	0	0	0	0	0	0	0	0	0	0	0	0	0	0	0	0	0	0	0	0	0
mmu-miR-6920-5p	0	0	0	0	0	0	0	0	0	0	0	0	0	0	0	0	0	0	0	0	0	0	0	0	0	0	0	0	0	0	0	0	0	0	0	0	0	0
mmu-miR-672-3p	0	0	0	0	0	0	0	0	0	0	0	0	0	0	0	0	0	0	0	0	0	0	0	0	0	0	0	0	0	0	0	0	0	0	0	0	0	0
mmu-miR-6955-3p	0	0	0	0	0	0	0	0	0	0	0	0	0	0	0	0	0	0	0	0	0	0	0	0	0	0	0	0	0	0	0	0	0	0	0	0	0	0
mmu-miR-6923-3p	0	0	0	0	0	0	0	0	0	0	0	0	0	0	0	0	0	0	0	0	0	0	0	0	0	0	0	0	0	0	0	0	0	0	0	0	0	0
mmu-miR-6908-3p	0	0	0	0	0	0	0	0	0	0	0	0	0	0	0	0	0	0	0	0	0	0	0	0	0	0	0	0	0	0	0	0	0	0	0	0	0	0
mmu-miR-12199-3p	0	0	0	0	0	0	0	0	0	0	0	0	0	0	0	0	0	0	0	0	0	0	0	0	0	0	0	0	0	0	0	0	0	0	0	0	0	0
mmu-miR-216b-3p	0	0	0	0	0	0	0	0	0	0	0	0	0	0	0	0	0	0	0	0	0	0	0	0	0	0	0	0	0	0	0	0	0	0	0	0	0	0
mmu-miR-12184-3p	0	0	0	0	0	0	0	0	0	0	0	0	0	0	0	0	0	0	0	0	0	0	0	0	0	0	0	0	0	0	0	0	0	0	0	0	0	0
mmu-miR-5113	0	0	0	8.52258	3.57623	0	0	3.65981	0	0	0	0	0	0	0	0	0	0	0	0	0	0	0	11.1918	0	2.22436	0	0	5.22263	0	0	0	0	2.0381	0	0	0	0
mmu-miR-214-3p	281.085	439.884	99.3788	247.155	160.93	60.9657	135.881	161.032	118.133	300.146	479.789	394.27	275.506	225.102	124.346	150.647	121.129	86.2175	137.987	77.596	67.2758	59.9685	59.4022	78.3424	28.6383	93.423	44.2939	17.5972	36.5584	20.1182	74.5321	25.9614	15.3033	56.0478	15.5615	45.9535	39.2285	47.0792
mmu-miR-6971-3p	0	0	0	0	0	0	0	0	0	0	0	0	0	0	0	0	0	0	0	0	0	7.49606	0	0	0	2.22436	0	0	0	0	0	0	0	0	0	0	0	0
mmu-miR-12182-5p	0	0	0	0	0	0	0	0	0	0	0	0	0	0	0	0	0	0	0	0	0	0	0	0	0	0	0	0	0	0	0	0	0	0	0	0	0	0
mmu-miR-7050-5p	0	0	0	0	0	0	0	0	0	0	0	0	0	0	0	0	0	0	0	0	0	0	0	0	0	0	0	0	0	0	0	0	0	0	0	0	0	0
mmu-miR-6715-5p	0	0	0	0	0	0	0	0	0	0	0	0	0	0	0	0	0	0	0	0	0	0	0	0	0	0	0	0	0	0	0	0	0	0	0	0	0	0
mmu-miR-7656-3p	0	0	0	0	0	0	0	0	0	0	0	0	0	0	0	0	0	0	0	0	0	0	0	0	0	0	0	0	0	0	0	0	0	0	0	0	0	0
mmu-miR-5627-3p	0	0	0	0	0	0	0	0	0	0	0	0	0	0	0	0	0	0	0	0	0	0	0	0	0	0	0	0	0	0	0	0	0	0	0	0	0	0
mmu-miR-125a-3p	0	4.18937	0	8.52258	3.57623	0	4.68556	0	19.6888	14.6413	12.626	19.3903	0	0	0	21.5209	0	0	0	5.54257	0	7.49606	3.71264	0	4.09119	0	0	7.03889	0	0	0	12.9807	0	1.01905	0	9.19071	19.6142	7.84654
mmu-miR-101c	688.658	657.731	513.457	545.445	1140.82	701.105	880.885	1068.66	669.419	819.911	1098.46	607.564	1625.49	612.276	839.337	538.024	651.068	641.842	818.066	759.332	662.408	772.094	1355.11	872.958	1096.44	673.98	1309.84	844.667	1697.36	1297.62	754.637	1285.09	1782.84	1311.52	1641.74	1406.18	1274.93	1506.54
mmu-miR-199a-3p	21798.1	29773.9	18683.2	23556.4	9856.09	6218.5	8626.11	10529.3	9421.09	22203.5	16136.1	31147.4	8926.41	22357.1	10724.9	10330.1	10129.4	8957.04	8949.44	5675.59	4802.46	5022.36	4432.89	5013.91	4344.84	6908.86	3467.58	5032.81	3238.03	3359.74	3908.28	4179.78	3075.97	3864.24	4240.51	4356.4	3432.49	4048.81
mmu-miR-5620-3p	0	0	0	0	0	0	0	0	0	0	0	0	0	0	0	0	0	0	0	0	0	0	0	0	0	0	0	0	0	0	0	0	0	0	0	0	0	0
mmu-miR-669a-3p	0	0	0	0	0	0	0	0	9.8444	0	12.626	0	0	0	0	0	0	0	0	0	0	0	0	0	0	4.44872	0	0	0	0	0	0	3.82583	0	0	0	0	0
mmu-miR-669a-3-3p	0	0	0	0	0	0	0	0	0	0	0	0	0	0	0	0	0	0	0	0	0	0	0	0	0	0	0	0	0	0	0	0	0	0	0	0	0	0
mmu-miR-1a-1-5p	14.0542	8.37874	16.5631	0	14.3049	30.4828	4.68556	10.9794	9.8444	0	12.626	6.46345	0	9.00407	0	0	0	9.57973	9.85622	16.6277	10.3501	29.9842	22.2758	22.3835	12.2736	13.3461	12.6554	24.6361	10.4453	20.1182	18.633	0	30.6066	13.2477	23.3423	0	0	7.84654
mmu-miR-1a-2-5p	0	4.18937	0	0	0	0	0	3.65981	0	0	0	0	0	0	0	0	0	0	0	0	0	0	0	11.1918	0	6.67307	6.32771	0	0	0	4.65826	0	3.82583	1.01905	0	0	19.6142	0
mmu-miR-3112-5p	0	0	0	0	0	0	0	0	0	7.32063	0	0	0	0	0	0	0	0	0	0	0	0	0	0	0	0	0	0	0	0	0	0	0	0	0	0	0	0
mmu-miR-206-5p	0	0	0	0	0	0	0	0	0	0	0	0	0	0	0	0	15.1411	0	0	0	0	0	0	0	0	0	0	0	0	0	0	0	0	0	0	0	0	0
mmu-miR-16-2-3p	0	0	16.5631	17.0452	17.8811	0	28.1133	36.5981	39.3776	21.9619	0	12.9269	0	27.0122	15.5433	43.0419	45.4234	19.1595	29.5687	0	0	0	0	0	0	0	0	0	0	0	0	0	0	0	7.78076	0	0	0
mmu-miR-181a-2-3p	224.868	289.067	198.758	221.587	514.977	274.346	309.247	446.497	305.176	322.108	555.545	265.001	633.665	369.167	388.582	322.814	242.258	354.45	305.543	1474.32	998.787	959.496	1251.16	1085.6	2381.07	1461.4	2258.99	1594.31	2287.51	1795.55	1294.99	1142.3	1970.3	1943.33	1073.74	983.406	1019.94	1208.37
mmu-miR-1968-3p	0	0	0	0	0	0	0	0	0	0	0	0	0	0	0	0	0	0	0	0	0	0	0	0	0	0	0	0	0	0	0	0	0	0	0	0	0	0
mmu-miR-7658-3p	0	0	0	0	0	0	0	0	0	0	0	0	0	0	0	0	0	0	0	0	0	0	0	0	0	0	0	0	0	0	0	0	0	0	0	0	0	0
mmu-miR-665-3p	0	4.18937	0	0	0	0	0	0	0	7.32063	0	0	0	0	0	0	0	0	0	0	0	0	0	0	0	0	0	0	0	0	0	0	3.82583	0	0	0	0	0
mmu-miR-181c-3p	112.434	175.954	132.505	119.316	218.15	426.76	173.366	120.774	305.176	109.809	151.512	142.196	247.956	153.069	295.322	107.605	302.822	239.493	226.693	33.2554	5.17506	0	22.2758	0	40.9119	24.4679	25.3108	38.7139	31.3358	30.1773	32.6078	0	19.1291	23.4382	31.123	45.9535	39.2285	31.3862
mmu-miR-181a-1-3p	182.705	226.226	414.078	383.516	479.215	579.174	402.958	190.31	334.71	380.673	580.797	445.978	551.013	270.122	621.731	236.73	635.927	459.827	325.255	38.798	36.2254	7.49606	77.9654	55.9588	59.3222	53.3846	82.2602	24.6361	57.449	55.325	32.6078	25.9614	49.7358	37.7049	54.4653	73.5257	0	39.2327
mmu-miR-1247-5p	14.0542	8.37874	0	17.0452	0	30.4828	0	0	0	0	0	0	0	9.00407	0	21.5209	0	0	0	11.0851	5.17506	14.9921	0	0	4.09119	4.44872	12.6554	0	0	0	0	0	3.82583	6.1143	0	0	0	0
mmu-miR-7017-3p	0	0	0	0	0	0	0	0	0	0	0	0	0	0	0	0	0	0	0	0	0	0	0	0	0	0	0	0	0	0	0	0	0	0	0	0	0	0
mmu-miR-8111	0	0	0	0	0	0	4.68556	0	0	0	0	6.46345	0	9.00407	0	21.5209	0	0	0	5.54257	0	0	7.42527	11.1918	16.3648	2.22436	6.32771	10.5583	10.4453	5.02954	4.65826	12.9807	19.1291	13.2477	0	0	0	15.6931
mmu-miR-7059-5p	0	0	0	0	0	0	0	0	0	0	0	0	0	9.00407	0	0	0	0	0	0	0	0	0	0	0	0	0	0	0	0	0	0	0	0	0	0	0	0
mmu-miR-12193-3p	0	0	0	0	0	0	0	0	0	0	0	0	0	0	0	0	0	0	0	0	0	0	0	0	0	0	0	0	0	0	0	0	0	1.01905	0	0	0	0
mmu-miR-12191-5p	0	0	0	0	0	0	0	0	0	0	0	0	0	0	0	0	0	0	0	0	0	0	0	0	0	0	0	0	0	0	0	0	0	0	0	0	0	0
mmu-miR-1930-5p	0	0	0	0	0	0	0	0	9.8444	0	0	0	0	0	0	0	0	0	19.7124	0	0	0	3.71264	0	0	0	0	0	0	0	0	0	0	0	0	0	0	0
mmu-miR-6934-3p	0	0	0	0	0	0	0	0	0	0	0	0	0	0	0	0	0	0	0	0	0	0	0	0	0	0	0	0	0	0	0	0	0	0	0	0	0	0
mmu-miR-7016-3p	0	0	0	0	0	0	0	0	0	0	0	0	0	0	0	0	0	0	0	0	0	0	0	0	0	0	0	0	0	0	0	0	0	0	0	0	0	0
mmu-miR-221-5p	42.1627	16.7575	16.5631	0	21.4574	0	14.0567	7.31962	9.8444	0	0	19.3903	0	0	0	0	15.1411	0	0	0	0	0	7.42527	0	4.09119	0	0	0	5.22263	0	0	0	0	1.01905	7.78076	0	0	0
mmu-miR-7685-5p	0	0	0	0	0	0	0	0	0	0	0	0	0	0	0	0	0	0	0	0	0	0	0	0	0	0	0	0	0	0	0	0	0	0	0	0	0	0
mmu-miR-212-5p	0	0	0	0	0	0	0	0	0	0	12.626	0	0	0	0	0	0	9.57973	9.85622	0	0	0	0	11.1918	2.04559	0	0	0	0	0	4.65826	0	0	0	0	0	0	0
mmu-miR-5620-5p	0	0	0	0	3.57623	0	0	0	0	0	0	0	0	0	0	0	0	0	0	0	0	0	0	0	0	2.22436	0	0	0	0	0	0	0	0	0	0	0	0
mmu-miR-1249-3p	0	4.18937	0	0	25.0336	0	18.7422	7.31962	0	0	25.252	6.46345	27.5506	18.0081	0	0	0	19.1595	0	5.54257	10.3501	22.4882	14.8505	0	8.18238	4.44872	18.9831	17.5972	15.6679	10.0591	9.31651	12.9807	0	12.2286	7.78076	9.19071	0	7.84654
mmu-miR-7036b-5p	0	0	0	0	0	0	0	3.65981	0	0	0	0	0	0	0	0	0	0	0	0	0	0	0	0	0	0	0	0	0	0	0	0	0	0	0	0	0	0
mmu-miR-3104-3p	0	0	0	0	0	0	0	0	0	0	0	0	0	0	0	0	0	0	0	0	0	0	0	0	0	0	0	0	0	0	0	0	0	0	0	0	0	0
mmu-miR-802-3p	0	0	0	0	0	0	0	0	0	0	0	0	0	0	0	0	0	0	0	0	0	0	0	0	0	0	0	0	0	0	0	0	0	0	0	0	0	0
mmu-miR-6978-3p	0	0	0	0	0	0	4.68556	0	0	0	0	0	0	0	0	0	0	0	0	0	0	0	0	0	0	0	0	0	0	0	0	0	0	0	0	0	0	0
mmu-miR-137-5p	0	0	0	0	0	0	0	0	0	0	0	0	0	0	0	0	0	0	0	0	0	0	0	0	0	0	0	0	0	0	0	0	0	0	0	0	0	0
mmu-miR-5134-3p	0	0	0	0	0	0	0	0	0	0	0	0	0	0	0	0	0	0	0	0	0	0	0	0	0	0	0	0	0	0	0	0	0	0	0	0	0	0
mmu-miR-125b-1-3p	98.3797	33.515	33.1263	93.7483	32.1861	152.414	37.4845	29.2785	39.3776	51.2444	50.5041	84.0248	27.5506	81.0366	31.0865	64.5628	45.4234	19.1595	9.85622	49.8831	20.7003	22.4882	11.1379	100.726	22.5015	37.8141	25.3108	35.1945	10.4453	15.0886	37.266	25.9614	15.3033	37.7049	7.78076	36.7628	19.6142	7.84654
mmu-miR-7225-5p	14.0542	33.515	33.1263	8.52258	28.6098	30.4828	4.68556	29.2785	19.6888	36.6031	25.252	64.6345	27.5506	45.0203	31.0865	0	0	19.1595	49.2811	27.7129	150.077	29.9842	63.1148	134.301	65.459	60.0577	44.2939	73.9084	214.128	75.4432	23.2913	90.8649	61.2132	82.5431	70.0268	36.7628	333.442	109.852
mmu-miR-466f	0	0	0	0	0	0	0	3.65981	0	0	0	0	0	0	0	0	0	0	0	0	0	7.49606	0	0	0	0	0	0	0	0	0	0	0	0	0	0	0	0
mmu-miR-1306-3p	0	0	0	0	3.57623	0	0	0	9.8444	0	0	0	0	0	0	0	0	9.57973	9.85622	0	0	0	0	0	0	0	6.32771	0	5.22263	0	0	0	0	1.01905	0	0	0	0
mmu-miR-7062-3p	0	0	0	0	0	0	0	0	0	0	0	0	0	0	0	0	0	0	0	0	0	0	0	0	0	0	0	0	0	0	0	0	0	0	0	0	0	0
mmu-miR-6420	0	0	0	0	0	0	0	0	0	0	0	0	0	0	0	0	0	0	0	0	0	0	0	0	0	0	0	0	0	0	0	0	0	0	0	0	0	0
mmu-miR-190a-3p	0	0	0	0	0	0	0	0	0	7.32063	0	6.46345	0	0	0	0	0	0	0	0	0	0	0	0	2.04559	4.44872	0	0	0	0	4.65826	0	0	1.01905	0	0	0	0
mmu-miR-292b-5p	0	0	0	0	0	0	0	0	0	0	0	0	0	0	0	0	0	0	0	0	0	0	0	0	0	0	0	0	0	0	0	0	0	0	0	0	0	0
mmu-miR-294-5p	0	0	0	0	0	0	0	0	0	0	0	0	0	0	0	0	0	0	0	0	0	0	0	0	0	0	0	0	0	0	0	0	0	0	0	0	0	0
mmu-miR-290a-5p	0	0	0	0	0	0	0	0	0	0	0	0	0	0	0	0	0	0	0	0	0	0	0	0	0	0	0	0	0	0	0	0	0	0	0	0	0	0
mmu-miR-292a-5p	0	0	0	0	0	0	0	0	0	0	0	0	0	0	0	0	0	0	0	0	0	0	0	0	0	0	0	0	0	0	0	0	0	0	0	0	0	0
mmu-miR-293-5p	0	0	0	0	0	0	0	0	0	0	0	0	0	0	0	0	0	0	0	0	0	0	0	0	0	0	0	0	0	0	0	0	0	0	0	0	0	0
mmu-miR-295-5p	0	0	0	0	0	0	0	0	0	0	0	0	0	0	0	0	0	0	0	0	0	0	0	0	0	0	0	0	0	0	0	0	0	0	0	0	0	0
mmu-miR-3071-5p	0	0	0	0	0	0	0	0	0	0	0	0	0	0	0	0	0	0	0	0	0	0	0	0	0	0	0	0	0	0	0	0	0	0	0	0	0	0
mmu-miR-136-5p	407.573	900.715	629.399	963.051	218.15	121.931	192.108	344.022	147.666	490.482	441.911	626.955	247.956	378.171	186.519	129.126	151.411	162.855	236.549	199.533	326.029	329.827	360.126	279.794	282.292	222.436	398.645	383.62	569.267	583.427	377.319	687.977	520.313	469.782	412.38	441.154	431.513	580.644
mmu-miR-3544-3p	0	0	0	0	0	0	0	0	0	0	0	0	0	0	0	0	0	0	0	0	0	0	0	0	0	0	0	0	0	0	0	0	0	0	0	0	0	0
mmu-miR-676-5p	42.1627	54.4618	16.5631	25.5677	39.3385	30.4828	56.2267	43.9177	88.5996	58.565	75.7561	45.2441	55.1013	18.0081	31.0865	64.5628	15.1411	57.4784	39.4249	38.798	31.0504	37.4803	33.4137	33.5753	55.231	33.3654	63.2771	24.6361	67.8942	55.325	46.5826	51.9228	45.9099	52.9906	38.9038	55.1442	98.0712	47.0792
mmu-miR-1251-5p	0	0	0	0	0	0	0	0	0	0	0	0	0	0	0	0	0	0	0	0	0	0	0	0	0	0	0	0	0	0	0	0	0	0	0	0	0	0
mmu-miR-130b-5p	0	20.9469	0	8.52258	7.15246	0	32.7989	25.6187	9.8444	7.32063	0	6.46345	0	9.00407	0	0	15.1411	28.7392	39.4249	0	0	0	0	0	0	0	0	0	0	0	0	0	0	0	0	0	0	0
mmu-miR-6984-5p	0	0	0	0	0	0	0	0	0	0	0	0	0	0	0	0	0	0	0	0	0	0	0	0	0	0	0	0	0	0	0	0	0	0	0	0	0	0
mmu-miR-190b-3p	0	0	0	0	0	0	0	0	0	0	0	0	0	0	0	0	0	0	0	0	0	0	0	0	0	0	0	0	0	0	0	0	0	0	0	0	0	0
mmu-miR-29a-5p	28.1085	4.18937	0	8.52258	14.3049	0	18.7422	14.6392	0	7.32063	12.626	0	0	0	0	21.5209	0	0	0	11.0851	0	0	0	22.3835	8.18238	8.89743	6.32771	7.03889	26.1132	5.02954	0	0	7.65166	14.2667	15.5615	9.19071	19.6142	15.6931
mmu-miR-6418-3p	0	0	0	0	0	0	0	3.65981	0	0	0	6.46345	0	0	0	0	0	0	0	0	0	0	0	0	0	0	0	0	0	0	0	0	0	0	0	0	0	0
mmu-miR-1954	0	0	0	0	0	0	0	7.31962	0	0	0	0	0	0	0	0	0	0	0	0	0	0	0	0	0	0	0	0	0	0	0	0	0	0	0	0	0	0
mmu-miR-17-3p	14.0542	8.37874	33.1263	42.6129	35.7623	91.4485	32.7989	32.9383	29.5332	21.9619	0	6.46345	0	18.0081	46.6298	43.0419	45.4234	57.4784	49.2811	0	0	0	3.71264	0	0	4.44872	0	14.0778	10.4453	5.02954	4.65826	0	0	10.1905	0	9.19071	0	0
mmu-miR-106a-3p	0	0	0	0	0	0	0	0	0	0	12.626	0	0	0	0	0	0	0	0	0	0	0	0	0	0	0	0	0	0	0	0	0	0	0	0	0	0	0
mmu-miR-20b-3p	0	0	0	0	0	0	0	0	9.8444	0	0	0	0	0	0	0	0	9.57973	0	0	0	0	0	0	0	0	0	0	0	0	0	0	0	0	0	0	0	0
mmu-miR-20a-3p	0	0	0	0	0	0	9.37111	0	0	0	0	6.46345	0	0	31.0865	0	0	0	0	0	0	7.49606	0	0	0	0	0	0	0	0	0	0	0	0	0	0	0	0
mmu-miR-18a-3p	0	8.37874	0	25.5677	21.4574	91.4485	9.37111	18.2991	19.6888	14.6413	0	6.46345	0	0	31.0865	0	0	38.3189	0	0	0	0	0	0	0	0	0	0	0	0	0	0	0	0	0	0	0	0
mmu-miR-9768-3p	0	0	0	0	0	0	0	0	0	0	0	0	0	0	0	0	0	0	0	0	0	0	0	0	0	0	0	0	0	0	0	0	0	0	0	0	0	0
mmu-miR-93-3p	14.0542	4.18937	0	8.52258	7.15246	0	9.37111	7.31962	19.6888	0	25.252	19.3903	0	18.0081	0	21.5209	15.1411	9.57973	0	5.54257	0	0	0	0	0	2.22436	0	3.51945	0	0	0	0	0	3.05715	7.78076	0	0	0
mmu-miR-3105-3p	0	0	0	0	0	0	0	0	0	0	0	0	0	0	0	0	0	0	0	0	0	0	0	0	0	0	0	0	0	0	0	0	0	0	0	0	0	0
mmu-miR-7680-3p	0	0	0	0	0	0	0	0	0	0	12.626	0	0	0	0	0	0	0	0	0	0	0	0	0	0	0	0	0	0	0	0	0	0	0	0	0	0	0
mmu-miR-378c	5354.67	6367.84	4819.87	5906.15	6344.23	3231.18	3767.19	5969.15	2992.7	6002.92	4949.4	5526.25	9973.33	6789.07	4538.63	4756.13	3179.64	3276.27	3942.49	9799.26	7467.62	8410.58	9600.88	8807.92	11197.6	7705.18	12079.6	8928.83	14153.3	13836.3	7788.6	12980.7	12602.3	12348.8	13017.2	10992.1	11886.2	13174.3
mmu-miR-378a-3p	25269.5	35241	27130.4	34047.7	26360.4	17375.2	17430.3	26160.3	15810.1	30417.2	28875.7	29214.8	52346.2	37033.7	21403.1	18572.6	13945	15193.4	18490.3	58862.1	44334.8	49489	54720.6	52276.7	69881.6	40612.3	74350.5	55315.1	80318.9	80326.9	41491.1	70874.6	75694	76966.8	65047.1	59326	67571.1	69983.3
mmu-miR-5114	0	4.18937	0	8.52258	0	0	0	7.31962	0	0	0	6.46345	0	0	0	0	0	0	0	0	0	0	0	0	0	0	0	0	0	0	0	0	0	0	0	0	0	0
mmu-miR-378d	1672.45	1989.95	1507.25	1585.2	1966.93	792.554	1105.79	1643.26	856.463	1705.71	1654.01	1486.59	3636.68	2296.04	1243.46	860.838	893.326	957.973	1172.89	3142.64	2468.5	2413.73	3003.52	2865.09	3362.96	2179.87	4328.15	2569.2	4841.38	4068.9	2054.29	3803.34	4135.72	3961.05	3983.75	3538.42	3765.94	4017.43
mmu-miR-6905-5p	0	0	0	0	0	0	0	0	0	0	0	0	0	0	0	0	0	0	0	0	0	0	0	0	0	0	0	0	0	0	0	0	0	0	0	0	0	0
mmu-miR-7213-5p	0	0	0	0	0	0	0	3.65981	0	0	0	0	0	0	0	0	0	0	0	0	0	0	0	0	0	0	0	0	0	0	0	0	0	0	0	0	0	0
mmu-let-7g-3p	28.1085	25.1362	0	17.0452	32.1861	91.4485	37.4845	32.9383	9.8444	0	12.626	25.8538	0	0	93.2596	0	30.2822	47.8986	39.4249	0	10.3501	0	14.8505	0	6.13678	6.67307	0	0	5.22263	0	0	0	3.82583	7.13335	7.78076	0	0	0
mmu-miR-7043-3p	0	0	0	0	3.57623	0	0	0	0	14.6413	0	0	0	0	0	0	0	0	0	0	0	0	0	0	0	0	0	0	0	0	0	0	0	0	0	0	0	0
mmu-miR-367-5p	0	0	0	0	0	0	0	0	0	0	0	0	0	0	0	0	0	0	0	0	0	0	0	0	0	0	0	0	0	0	0	0	0	0	0	0	0	0
mmu-miR-302a-5p	0	0	0	0	0	0	0	0	0	0	0	0	0	0	0	0	0	0	0	0	0	0	0	0	0	0	0	0	0	0	0	0	0	0	0	0	0	0
mmu-miR-374c-3p	0	0	0	0	0	0	0	0	0	0	0	0	0	0	0	0	0	0	0	0	0	0	0	0	0	0	0	0	0	0	0	0	0	0	0	0	0	0
mmu-miR-327	0	0	0	0	0	0	0	0	0	0	0	0	0	0	0	0	0	0	0	0	0	0	0	0	0	0	0	0	0	0	0	0	0	0	0	0	0	0
mmu-miR-7241-5p	0	0	0	0	0	0	0	0	0	0	0	0	0	0	0	0	0	0	0	0	0	0	0	0	0	0	0	0	0	0	0	0	0	0	0	0	0	0
mmu-miR-7115-3p	0	0	0	0	0	0	0	0	0	0	0	0	0	0	0	0	0	0	0	0	0	0	0	0	0	0	0	0	0	0	0	0	0	0	0	0	0	0
mmu-miR-669d-5p	0	4.18937	0	8.52258	0	0	0	0	9.8444	0	0	0	0	0	0	0	15.1411	0	0	0	0	0	0	0	0	0	0	0	0	0	0	0	0	0	0	0	0	0
mmu-miR-302d-5p	0	0	0	0	0	0	0	0	0	0	0	0	0	0	0	0	0	0	0	0	0	0	0	0	0	0	0	0	0	0	0	0	0	0	0	0	0	0
mmu-miR-302b-5p	0	0	0	0	0	0	0	0	0	0	0	0	0	0	0	0	0	0	0	0	0	0	0	0	0	0	0	0	0	0	0	0	0	0	0	0	0	0
mmu-miR-3544-5p	0	0	0	0	0	0	0	0	0	0	0	0	0	0	0	0	0	0	0	0	0	0	0	0	0	0	0	0	0	0	0	0	0	0	0	0	0	0
mmu-miR-7681-3p	0	0	0	0	0	0	0	0	0	0	0	0	0	0	0	0	0	0	0	0	0	0	0	0	0	0	0	0	0	0	0	0	0	0	0	0	0	0
mmu-miR-6372	0	0	0	0	0	0	0	0	0	0	0	0	0	0	0	0	0	0	0	0	0	0	0	0	0	0	0	0	0	0	0	0	0	0	0	0	0	0
mmu-miR-219b-3p	0	0	0	0	3.57623	0	0	0	0	0	0	0	0	0	0	0	0	0	0	0	0	0	0	0	2.04559	0	0	0	0	0	0	0	0	0	0	9.19071	0	0
mmu-miR-219a-2-3p	0	0	0	0	0	0	0	0	0	0	0	0	0	0	0	0	0	0	0	0	0	0	0	0	0	0	0	0	0	0	0	0	0	0	0	0	0	0
mmu-miR-704	0	0	16.5631	0	0	0	0	0	0	0	0	0	0	0	0	0	0	0	0	0	0	0	0	0	0	0	0	0	0	0	0	0	0	0	0	0	0	0
mmu-miR-504-5p	0	0	0	0	3.57623	0	4.68556	0	0	0	0	19.3903	0	0	15.5433	0	0	0	9.85622	0	5.17506	0	0	11.1918	6.13678	0	0	3.51945	0	5.02954	4.65826	0	0	3.05715	0	9.19071	0	0
mmu-miR-1839-3p	0	20.9469	0	17.0452	14.3049	30.4828	28.1133	21.9589	68.9108	14.6413	25.252	19.3903	0	27.0122	15.5433	21.5209	75.7056	28.7392	49.2811	0	20.7003	0	3.71264	11.1918	4.09119	4.44872	18.9831	3.51945	15.6679	20.1182	4.65826	12.9807	7.65166	11.2096	0	18.3814	0	0
mmu-miR-1191b-3p	0	0	0	0	0	0	0	0	0	0	0	0	0	0	0	0	0	0	0	0	0	0	0	0	0	0	0	0	0	0	0	0	0	0	0	0	0	0
mmu-miR-7230-5p	0	0	0	0	0	0	0	0	0	0	0	0	0	0	0	0	0	0	0	0	0	0	0	0	0	0	0	0	0	0	0	0	0	0	0	0	0	0
mmu-miR-7685-3p	0	0	0	0	0	0	0	0	0	0	0	0	0	0	0	0	0	0	0	0	0	0	0	0	0	0	0	0	0	0	0	0	0	0	0	0	0	0
mmu-miR-706	14.0542	0	0	0	0	0	0	0	9.8444	0	0	6.46345	0	0	0	0	0	0	9.85622	0	0	0	0	0	0	0	0	0	0	0	0	0	0	1.01905	7.78076	0	0	0
mmu-miR-3105-5p	0	4.18937	0	0	0	0	0	0	0	0	0	0	0	0	0	0	0	0	0	0	0	0	0	0	0	0	0	0	0	0	0	0	0	0	0	0	0	0
mmu-miR-6998-3p	0	0	0	0	0	0	0	0	0	0	0	0	0	0	0	0	0	0	0	0	0	0	0	0	2.04559	0	0	0	0	0	0	0	0	0	0	0	0	0
mmu-miR-27b-5p	84.3254	67.0299	49.6894	136.361	0	30.4828	23.4278	25.6187	0	80.5269	151.512	90.4883	137.753	90.0407	31.0865	43.0419	0	57.4784	9.85622	33.2554	5.17506	29.9842	11.1379	22.3835	12.2736	28.9167	31.6385	42.2333	20.8905	50.2954	23.2913	38.9421	45.9099	35.6668	31.123	27.5721	0	47.0792
mmu-miR-7081-5p	0	0	0	0	0	0	0	0	0	0	0	0	0	0	0	0	0	0	0	0	0	0	0	0	0	0	0	0	0	0	0	0	0	0	0	0	0	0
mmu-miR-6924-5p	0	0	0	0	0	0	0	0	0	0	0	0	0	0	0	0	0	0	0	0	0	0	0	0	0	0	0	0	0	0	0	0	0	0	0	0	0	0
mmu-miR-1962	0	0	0	0	0	0	0	0	0	0	0	0	0	0	0	0	0	0	0	0	0	0	0	0	0	0	0	0	0	0	0	0	0	0	0	0	0	0
mmu-miR-485-5p	0	4.18937	0	0	0	0	0	0	0	14.6413	25.252	0	0	9.00407	0	0	0	0	0	0	0	0	0	0	2.04559	2.22436	0	0	15.6679	0	0	0	0	1.01905	0	0	0	0
mmu-miR-879-5p	14.0542	8.37874	0	17.0452	28.6098	30.4828	9.37111	7.31962	0	7.32063	0	0	0	0	46.6298	0	30.2822	9.57973	39.4249	0	0	0	0	0	2.04559	2.22436	0	0	0	0	0	0	0	0	0	0	0	0
mmu-miR-7041-5p	0	0	0	0	0	0	0	0	0	0	0	0	0	0	0	0	0	0	0	0	0	0	0	0	0	0	0	0	0	0	0	0	0	1.01905	0	0	0	0
mmu-miR-6965-5p	0	0	0	0	0	0	0	0	0	0	0	0	0	0	0	0	0	0	0	0	0	0	0	0	0	0	0	0	0	0	0	0	0	0	0	0	0	0
mmu-miR-7039-5p	0	0	0	0	0	0	0	0	0	0	0	0	0	0	0	0	0	0	0	0	0	0	0	0	0	0	0	0	0	0	0	0	0	0	0	0	0	0
mmu-miR-5627-5p	0	0	0	0	0	0	0	0	0	0	0	0	0	0	0	0	0	0	0	0	0	0	0	0	0	0	0	0	0	0	0	0	0	0	0	0	0	0
mmu-miR-7017-5p	0	0	0	0	0	0	0	0	0	0	0	0	0	0	0	0	0	0	0	0	0	0	0	0	0	0	0	0	0	0	0	0	0	0	0	0	0	0
mmu-let-7d-5p	463.79	833.685	761.904	775.554	590.078	243.863	534.153	537.992	324.865	695.46	580.797	601.101	523.462	801.362	295.322	796.275	227.117	229.913	413.961	271.586	419.18	404.787	419.528	481.246	556.402	391.487	582.149	429.372	590.157	618.634	326.078	506.247	558.571	1018.03	466.845	560.633	392.285	502.179
mmu-miR-202-3p	0	0	0	0	0	0	0	0	0	0	0	0	0	0	0	0	0	0	0	0	0	0	0	0	0	0	0	0	0	0	0	0	0	0	0	0	0	0
mmu-miR-1902	0	0	0	0	0	0	0	0	0	0	0	0	0	0	0	0	0	0	0	0	0	7.49606	0	0	2.04559	0	0	0	0	0	0	0	0	0	0	0	0	0
mmu-miR-377-5p	14.0542	0	0	0	0	0	0	0	0	0	12.626	0	0	0	0	0	0	0	0	0	0	0	0	0	0	0	0	0	0	0	0	0	3.82583	2.0381	0	0	0	0
mmu-miR-329-5p	42.1627	25.1362	33.1263	59.658	7.15246	0	0	3.65981	0	14.6413	12.626	12.9269	0	0	0	0	15.1411	9.57973	0	11.0851	0	14.9921	3.71264	0	10.228	4.44872	0	0	5.22263	0	13.9748	12.9807	0	3.05715	0	0	39.2285	0
mmu-miR-219a-1-3p	0	4.18937	0	17.0452	10.7287	0	4.68556	3.65981	9.8444	7.32063	0	0	27.5506	9.00407	0	0	0	0	0	0	0	0	7.42527	0	2.04559	0	0	0	5.22263	0	0	0	0	2.0381	0	0	0	0
mmu-miR-383-5p	0	0	0	0	0	0	0	0	0	0	0	0	0	0	0	0	0	0	0	0	0	0	0	0	0	0	0	3.51945	0	0	9.31651	0	0	0	0	0	0	0
mmu-miR-369-5p	28.1085	4.18937	0	8.52258	3.57623	30.4828	4.68556	3.65981	0	0	0	0	0	18.0081	0	0	0	0	0	5.54257	5.17506	0	3.71264	11.1918	2.04559	2.22436	0	0	0	15.0886	0	0	11.4775	5.09525	7.78076	0	0	0
mmu-miR-219b-5p	0	0	0	0	0	0	0	0	0	0	0	0	0	0	0	0	0	0	0	0	0	0	0	0	0	0	0	0	0	0	0	0	0	0	0	0	0	0
mmu-miR-695	0	0	0	0	0	0	0	0	0	0	0	0	0	0	0	0	0	0	0	0	0	0	0	0	0	0	0	0	0	0	0	0	0	0	0	0	0	0
mmu-miR-679-3p	0	4.18937	0	0	0	0	0	0	0	0	0	6.46345	0	0	0	0	0	0	0	0	0	0	0	0	0	0	0	0	0	0	0	0	0	0	0	0	0	0
mmu-miR-770-5p	0	0	0	0	0	0	0	0	0	0	0	0	0	0	0	0	0	0	0	0	0	0	0	0	0	0	0	0	0	0	0	0	0	0	0	0	0	0
mmu-miR-6899-5p	0	0	0	0	0	0	0	0	0	0	0	0	0	0	0	0	0	0	0	0	0	0	0	0	0	0	0	0	0	0	0	0	0	0	0	0	0	0
mmu-miR-107-3p	210.814	242.983	115.942	264.2	354.047	243.863	463.87	303.764	364.243	234.26	202.016	226.221	385.709	261.118	295.322	236.73	272.54	373.609	305.543	72.0534	98.3262	67.4645	115.092	89.5341	135.009	117.891	158.193	126.7	156.679	140.827	93.1651	207.691	130.078	127.381	70.0268	165.433	39.2285	156.931
mmu-miR-103-3p	3555.72	3389.2	2501.03	3119.26	5142.62	3962.77	5022.92	3681.77	5099.4	3308.92	3055.5	3490.26	4986.66	2980.35	3979.08	3486.39	4178.95	4761.12	3863.64	969.95	776.259	727.118	1009.84	727.465	1282.59	1252.31	1531.3	971.367	1384	1186.97	708.055	1103.36	1407.9	1255.47	1135.99	1681.9	1157.24	1396.68
mmu-miR-12186-3p	0	0	0	0	0	0	0	3.65981	0	0	0	0	0	0	0	0	0	0	0	0	0	0	0	0	0	0	0	0	0	0	0	0	0	0	0	0	0	0
mmu-miR-3089-3p	0	0	0	0	3.57623	0	0	3.65981	0	0	0	6.46345	0	0	15.5433	0	0	0	0	0	0	0	0	0	0	0	0	0	0	0	0	0	0	1.01905	0	0	19.6142	0
mmu-miR-6960-3p	0	0	0	0	0	0	0	0	0	0	0	0	0	0	0	0	0	0	0	0	0	0	0	0	0	0	0	0	0	0	0	0	0	0	0	0	0	0
mmu-miR-210-5p	0	0	0	0	0	0	0	3.65981	0	0	0	0	0	0	0	0	15.1411	0	0	0	0	0	0	0	0	0	0	0	0	0	0	0	0	1.01905	0	0	0	0
mmu-miR-7665-3p	0	0	0	0	0	0	0	0	0	0	0	0	0	0	0	0	0	0	0	0	0	0	0	0	0	0	0	0	0	0	0	0	0	0	0	0	0	0
mmu-miR-3070-5p	0	0	0	0	0	0	0	0	0	0	0	0	0	0	0	0	0	0	0	0	0	0	0	0	0	0	0	0	0	0	0	0	0	0	0	0	0	0
mmu-miR-6990-3p	0	0	0	0	0	0	0	0	0	0	0	0	0	0	0	0	0	0	0	0	0	0	0	0	0	0	0	0	0	0	0	0	0	0	0	0	0	0
mmu-miR-1946a	0	0	0	0	0	0	0	0	0	0	0	0	0	0	0	0	0	0	0	0	0	0	0	0	0	0	0	0	0	0	0	0	0	0	0	0	0	0
mmu-miR-381-5p	0	0	0	0	0	0	0	0	0	0	0	0	0	0	0	0	0	0	0	0	0	0	0	0	2.04559	0	0	0	0	5.02954	0	0	3.82583	1.01905	0	0	0	0
mmu-miR-1899	0	0	0	0	0	0	0	0	0	0	0	0	0	0	0	0	0	0	0	0	0	0	0	0	0	0	0	0	0	0	0	0	0	0	0	0	0	0
mmu-miR-666-5p	0	12.5681	0	8.52258	0	0	0	0	0	21.9619	12.626	6.46345	27.5506	0	0	0	0	0	0	0	0	7.49606	0	0	4.09119	2.22436	0	3.51945	0	0	0	0	0	4.0762	0	0	0	0
mmu-miR-7036a-5p	0	0	0	0	0	0	0	0	0	0	0	0	0	0	0	0	0	0	0	0	0	0	0	0	0	0	0	0	0	0	0	0	0	0	0	0	0	0
mmu-miR-7045-5p	0	0	0	0	0	0	0	0	0	0	0	0	0	0	0	0	0	0	0	0	0	0	0	0	0	0	0	0	0	0	0	0	0	0	0	0	0	0
mmu-miR-6366	0	0	0	0	0	0	0	0	0	0	0	0	0	0	0	0	0	0	0	0	0	0	0	0	0	0	0	0	0	0	0	0	0	0	0	0	0	0
mmu-miR-222-3p	618.387	410.558	314.7	468.742	239.607	243.863	267.077	175.671	206.732	351.39	353.529	458.905	551.013	297.134	155.433	301.293	287.681	239.493	187.268	27.7129	41.4005	14.9921	44.5516	33.5753	45.0031	20.0192	63.2771	28.1556	10.4453	30.1773	46.5826	38.9421	19.1291	45.8573	23.3423	36.7628	39.2285	39.2327
mmu-miR-1928	0	0	0	0	0	0	0	0	0	0	0	0	0	0	0	0	0	0	0	0	0	0	0	0	0	0	0	0	0	0	0	0	0	0	0	0	0	0
mmu-miR-221-3p	1981.65	1562.64	1440.99	2130.64	987.039	853.52	1218.24	812.478	1161.64	1251.83	871.195	1544.76	854.07	1251.57	792.707	1054.53	893.326	986.712	1340.45	166.277	170.777	149.921	174.494	167.876	132.964	135.686	113.899	126.7	172.347	201.182	93.1651	155.768	103.297	144.705	124.492	248.149	196.142	109.852
mmu-miR-5046	0	0	0	0	0	0	0	0	0	0	0	0	0	0	0	0	0	0	0	0	0	0	0	0	0	0	0	0	0	0	0	0	0	0	0	0	0	0
mmu-miR-423-3p	112.434	167.575	165.631	213.064	164.507	91.4485	173.366	190.31	59.0664	153.733	138.886	206.83	165.304	225.102	46.6298	387.377	196.835	143.696	226.693	27.7129	56.9257	44.9764	51.9769	100.726	36.8207	4.44872	107.571	45.7528	78.3395	75.4432	18.633	64.9035	76.5166	78.4669	46.6845	45.9535	58.8427	62.7723
mmu-miR-3966	14.0542	8.37874	49.6894	0	7.15246	0	0	0	0	0	12.626	0	0	9.00407	15.5433	0	15.1411	0	0	11.0851	10.3501	14.9921	0	22.3835	6.13678	2.22436	6.32771	3.51945	26.1132	5.02954	9.31651	0	3.82583	8.1524	0	0	0	15.6931
mmu-miR-2139	0	0	0	0	0	0	0	0	0	0	0	0	0	0	0	0	0	0	0	0	0	0	0	0	0	0	0	0	0	0	0	0	0	0	0	0	0	0
mmu-miR-1964-5p	0	0	0	0	0	0	0	0	0	0	0	0	0	0	0	0	0	0	0	0	0	0	0	0	0	0	0	0	0	0	0	0	0	0	0	0	0	0
mmu-miR-138-5p	42.1627	20.9469	16.5631	34.0903	0	0	9.37111	3.65981	0	14.6413	25.252	38.7807	0	9.00407	0	0	0	28.7392	0	0	0	0	0	0	12.2736	2.22436	12.6554	0	10.4453	5.02954	4.65826	12.9807	15.3033	13.2477	15.5615	0	0	0
mmu-miR-103-2-5p	0	4.18937	0	0	0	0	0	0	0	7.32063	0	0	0	0	0	0	0	0	0	0	0	0	0	0	0	0	0	0	0	0	0	0	0	0	0	0	0	0
mmu-miR-107-5p	0	0	0	0	0	0	4.68556	0	0	0	0	0	0	0	0	0	15.1411	0	9.85622	0	0	0	0	0	0	0	0	0	0	0	0	0	0	1.01905	0	0	0	0
mmu-miR-3967	0	0	0	0	0	0	0	0	0	0	0	0	0	0	0	0	0	0	0	0	0	0	0	0	0	0	0	0	0	0	0	0	0	0	0	0	0	0
mmu-miR-5121	56.217	58.6512	0	17.0452	35.7623	91.4485	51.5411	32.9383	88.5996	14.6413	63.1301	96.9517	27.5506	27.0122	77.7164	21.5209	45.4234	76.6378	39.4249	22.1703	5.17506	0	3.71264	0	2.04559	2.22436	0	7.03889	0	5.02954	18.633	0	0	4.0762	23.3423	9.19071	19.6142	23.5396
mmu-miR-671-5p	14.0542	25.1362	0	17.0452	3.57623	0	4.68556	7.31962	0	21.9619	50.5041	12.9269	0	18.0081	0	0	30.2822	0	0	5.54257	10.3501	0	3.71264	11.1918	0	2.22436	0	3.51945	5.22263	0	0	0	0	1.01905	0	0	19.6142	0
mmu-miR-1947-5p	0	0	0	0	14.3049	30.4828	9.37111	7.31962	9.8444	7.32063	12.626	0	0	0	15.5433	0	15.1411	19.1595	0	0	5.17506	7.49606	14.8505	11.1918	4.09119	0	12.6554	7.03889	5.22263	0	0	0	0	11.2096	7.78076	0	19.6142	7.84654
mmu-miR-882	0	0	0	0	0	0	0	0	0	0	0	0	0	0	0	0	0	0	0	0	0	0	0	0	0	0	0	0	0	0	0	0	0	0	0	0	0	0
mmu-miR-7659-5p	0	0	0	0	0	0	0	0	0	0	0	0	0	0	0	0	0	0	0	0	0	0	0	0	0	0	0	0	0	0	0	0	0	0	0	0	0	0
mmu-miR-28b	0	0	0	0	0	0	0	0	0	0	0	0	0	0	0	0	0	0	0	0	0	0	0	0	0	2.22436	0	0	0	0	0	0	0	0	0	0	0	0
mmu-miR-28c	0	4.18937	0	0	0	0	0	0	0	0	0	0	0	0	0	0	0	0	0	0	0	0	7.42527	0	0	0	0	3.51945	0	0	0	0	0	0	0	9.19071	0	0
mmu-miR-12180-3p	0	0	0	0	0	0	0	3.65981	0	0	0	0	0	0	0	0	0	0	0	0	0	0	0	0	0	0	0	0	0	0	0	0	0	0	0	9.19071	0	0
mmu-miR-8100	0	0	0	0	0	0	0	0	0	0	0	0	0	0	0	0	0	0	0	0	0	0	0	0	0	0	0	0	0	0	0	0	0	0	0	0	0	0
mmu-miR-7011-5p	0	0	0	0	0	0	0	0	0	0	0	0	0	0	0	0	0	0	0	0	0	0	0	0	0	0	0	0	0	0	0	0	0	0	0	0	0	0
mmu-miR-764-3p	0	0	0	0	0	0	0	0	0	0	0	0	0	0	0	0	0	0	0	0	0	0	0	0	0	0	0	0	0	0	0	0	0	0	0	0	0	0
mmu-miR-1249-5p	0	0	0	0	0	0	0	0	0	0	0	0	0	0	0	0	0	0	0	0	0	0	0	0	0	0	0	0	0	0	0	0	0	0	0	0	0	0
mmu-miR-5621-5p	0	0	0	0	0	0	0	0	0	0	0	0	0	0	0	0	0	0	0	0	0	0	0	0	0	0	0	0	0	0	0	0	0	0	0	0	0	0
mmu-miR-7659-3p	0	0	0	0	0	0	0	0	0	0	0	0	0	0	0	0	0	0	0	0	0	7.49606	0	0	0	0	0	0	0	0	0	0	0	0	0	0	0	0
mmu-miR-8091	0	0	0	0	0	0	0	0	0	0	0	0	0	0	0	0	0	0	0	0	0	0	0	0	0	0	0	0	0	0	0	0	0	0	0	0	0	0
mmu-miR-1934-3p	0	4.18937	0	0	0	30.4828	0	0	0	0	0	0	0	0	0	0	0	0	9.85622	5.54257	0	0	0	0	0	0	0	0	0	0	0	0	0	0	0	0	0	0
mmu-miR-31-5p	98.3797	138.249	49.6894	187.497	7.15246	30.4828	28.1133	36.5981	9.8444	285.505	303.024	226.221	110.203	63.0285	31.0865	21.5209	0	0	19.7124	0	5.17506	0	7.42527	0	0	2.22436	12.6554	0	5.22263	0	0	0	7.65166	2.0381	15.5615	0	19.6142	0
mmu-miR-9769-5p	0	0	0	0	0	0	0	0	0	0	0	0	0	0	0	0	0	0	0	0	0	0	0	0	0	0	0	0	0	0	0	0	0	0	0	0	0	0
mmu-miR-7682-5p	0	0	0	0	0	0	0	0	0	0	0	0	0	0	0	0	0	0	0	0	0	0	0	0	0	0	0	0	0	0	0	0	0	0	0	0	0	0
mmu-miR-346-3p	0	0	0	0	0	0	0	0	0	0	0	0	0	0	0	0	0	0	0	0	0	0	0	0	0	0	0	0	0	0	0	0	0	0	0	0	0	0
mmu-miR-7001-5p	0	0	0	0	0	0	0	0	0	0	0	0	0	0	0	0	0	0	0	0	0	0	0	0	0	0	0	0	0	0	0	0	0	0	0	0	0	0
mmu-miR-7087-5p	0	0	0	0	0	0	0	0	0	0	0	0	0	0	0	0	0	0	0	0	0	0	0	0	0	0	0	0	0	0	0	0	0	0	0	0	0	0
mmu-miR-449c-5p	0	0	0	0	0	0	0	0	0	0	0	0	0	0	0	0	0	0	0	0	0	0	0	0	0	0	0	0	0	0	0	0	0	0	0	0	0	0
mmu-miR-34b-5p	70.2712	37.7043	82.8157	76.7032	0	0	4.68556	7.31962	0	73.2063	113.634	25.8538	82.6519	54.0244	0	0	15.1411	0	9.85622	0	0	0	3.71264	0	2.04559	0	6.32771	0	0	0	0	0	0	2.0381	7.78076	9.19071	0	7.84654
mmu-miR-34c-5p	702.712	1168.83	1275.36	1670.42	57.2197	182.897	37.4845	54.8972	68.9108	1076.13	820.691	1014.76	165.304	621.281	77.7164	21.5209	75.7056	105.377	39.4249	11.0851	72.4509	22.4882	29.7011	11.1918	10.228	8.89743	25.3108	10.5583	26.1132	10.0591	4.65826	51.9228	19.1291	15.2858	70.0268	45.9535	0	15.6931
mmu-miR-449b	0	0	0	0	0	0	0	0	0	0	0	0	0	0	0	0	0	0	0	0	0	0	0	0	0	0	0	0	0	0	0	0	0	0	0	0	0	0
mmu-miR-8105	0	0	0	0	0	0	0	0	0	0	0	0	0	0	0	0	0	0	0	0	0	0	0	0	0	0	0	0	0	0	0	0	0	0	0	0	0	0
mmu-miR-6546-5p	0	0	0	0	0	0	0	0	0	0	0	0	0	0	0	0	0	0	9.85622	0	0	0	0	0	0	0	0	0	0	0	0	0	0	0	0	0	0	0
mmu-miR-25-5p	0	0	16.5631	0	10.7287	0	14.0567	14.6392	9.8444	7.32063	0	0	0	9.00407	0	43.0419	30.2822	0	19.7124	0	0	0	0	0	0	0	0	0	0	0	0	0	3.82583	0	0	0	0	0
mmu-miR-7687-5p	0	0	0	0	0	0	0	0	0	0	0	0	0	0	0	0	0	0	0	0	0	0	0	0	0	0	0	3.51945	0	0	0	0	0	0	0	0	0	0
mmu-miR-187-5p	0	0	0	0	0	0	0	0	0	0	0	0	0	0	0	0	0	0	0	0	0	0	0	0	0	0	0	3.51945	0	0	0	0	0	0	0	0	0	0
mmu-miR-7671-5p	0	0	0	0	0	0	0	0	0	0	0	0	0	0	0	0	0	0	0	0	0	0	0	0	0	0	0	0	0	0	0	0	0	0	0	0	0	0
mmu-miR-3552	0	0	0	0	0	0	0	0	0	0	0	0	0	0	0	0	0	0	0	0	0	0	0	0	0	0	0	0	0	0	0	0	0	0	0	0	0	0
mmu-miR-7679-5p	0	0	0	0	0	0	0	0	0	0	0	0	0	0	0	0	0	0	0	0	0	0	0	0	0	0	0	0	0	0	0	0	0	0	0	0	0	0
mmu-miR-3083-5p	0	0	0	0	0	0	0	0	0	0	0	0	0	0	0	0	0	0	0	0	0	0	3.71264	0	0	0	0	0	0	0	0	0	0	0	0	0	0	0
mmu-miR-3072-5p	0	0	0	0	0	0	0	0	0	0	0	0	0	0	0	0	0	0	0	0	0	0	0	0	0	0	0	0	0	0	0	0	0	0	0	0	0	0
mmu-miR-92b-5p	0	0	0	0	0	0	0	0	0	0	0	0	0	0	0	0	0	0	0	0	0	0	0	0	0	0	0	0	0	0	0	0	0	0	0	0	0	0
mmu-miR-12186-5p	0	0	0	0	0	0	0	0	0	0	0	0	0	0	0	0	0	0	0	0	0	0	0	0	0	0	0	0	0	0	0	0	0	0	0	0	0	0
mmu-miR-7667-3p	0	4.18937	0	0	0	30.4828	0	0	0	0	0	0	0	0	0	0	0	0	0	5.54257	0	0	0	0	0	0	0	0	0	0	0	0	0	2.0381	0	0	0	0
mmu-miR-365-2-5p	0	0	0	0	7.15246	0	0	0	0	0	12.626	6.46345	0	0	0	0	0	0	0	0	10.3501	14.9921	7.42527	11.1918	2.04559	2.22436	0	3.51945	0	0	0	0	0	1.01905	0	0	0	0
mmu-miR-365-1-5p	0	4.18937	0	0	0	0	0	0	0	0	0	0	0	0	0	0	0	0	0	0	0	0	3.71264	0	2.04559	0	6.32771	0	0	0	0	0	0	1.01905	0	0	0	0
mmu-miR-504-3p	0	0	0	0	0	0	0	0	0	0	0	0	0	0	0	0	0	0	0	0	0	0	0	0	0	0	0	0	0	0	0	0	0	1.01905	0	0	0	0
mmu-miR-1941-5p	0	0	0	0	0	0	4.68556	0	0	0	0	0	0	0	0	0	0	0	0	0	0	0	0	0	0	0	0	0	0	0	0	0	0	0	0	0	0	0
mmu-miR-6929-5p	0	0	0	0	0	0	0	0	0	0	0	0	0	0	0	0	0	0	0	0	0	0	0	0	0	0	0	0	0	0	0	0	0	0	0	0	0	0
mmu-miR-7676-5p	0	0	0	0	0	0	0	0	0	0	0	0	0	0	0	0	0	0	0	0	0	0	0	0	0	0	0	0	0	0	0	0	0	0	0	0	0	0
mmu-miR-296-5p	0	4.18937	0	8.52258	10.7287	0	14.0567	3.65981	0	7.32063	0	0	0	9.00407	0	0	0	0	0	0	0	0	0	0	0	0	0	0	0	0	0	0	3.82583	2.0381	0	0	0	0
mmu-miR-6955-5p	0	0	0	0	0	0	0	0	0	0	0	0	0	0	0	0	0	0	0	0	0	0	0	0	0	0	0	0	0	0	0	0	0	0	0	0	0	0
mmu-miR-7079-5p	0	0	0	0	0	0	0	0	0	0	0	0	0	0	0	0	0	0	0	0	0	0	0	0	0	0	0	0	0	0	0	0	0	0	0	0	0	0
mmu-miR-7662-5p	0	0	0	0	0	0	0	0	0	0	0	0	0	0	0	0	0	0	0	0	0	0	0	0	0	0	6.32771	0	0	0	0	0	0	0	0	0	0	0
mmu-miR-6940-5p	0	0	0	0	0	0	0	0	0	0	0	0	0	0	0	0	0	0	0	0	0	0	0	0	0	0	0	0	0	0	0	0	0	0	0	0	0	0
mmu-miR-7648-3p	0	0	0	0	0	0	0	0	0	0	0	0	0	0	0	0	0	0	0	0	0	0	0	0	0	0	0	0	0	0	0	0	0	0	0	0	0	0
mmu-miR-27a-5p	14.0542	46.0831	33.1263	42.6129	7.15246	0	14.0567	14.6392	0	7.32063	0	0	0	18.0081	15.5433	0	0	19.1595	9.85622	0	0	7.49606	22.2758	0	4.09119	0	6.32771	7.03889	5.22263	5.02954	0	0	0	6.1143	0	0	39.2285	7.84654
mmu-miR-3092-5p	0	0	0	0	0	0	0	0	0	0	0	0	0	0	0	0	0	0	0	0	0	0	0	0	0	0	0	0	0	0	0	0	0	0	0	0	0	0
mmu-miR-7000-5p	0	0	0	0	0	0	0	0	0	0	0	0	0	0	0	0	0	0	0	0	0	0	0	0	0	0	0	0	0	0	0	0	0	0	0	0	0	0
mmu-miR-6986-5p	0	0	0	0	0	0	0	0	0	0	0	0	0	0	0	0	0	0	0	0	0	0	0	0	0	0	0	3.51945	0	0	0	0	0	0	0	0	0	0
mmu-miR-7076-5p	0	0	0	0	0	0	0	0	0	0	0	0	0	0	0	0	0	0	0	0	0	0	0	0	0	0	0	0	0	0	0	0	0	0	0	0	0	0
mmu-miR-6928-5p	0	0	0	0	0	0	0	0	0	0	0	0	0	0	0	0	0	0	0	0	0	0	0	0	0	0	0	0	0	0	0	0	0	0	0	0	0	0
mmu-miR-665-5p	0	0	0	0	0	0	0	0	0	0	0	0	0	0	0	0	0	0	0	0	0	0	0	0	0	0	0	0	0	0	0	0	0	0	0	0	0	0
mmu-miR-185-3p	28.1085	4.18937	0	8.52258	0	0	4.68556	7.31962	9.8444	0	0	0	0	0	0	0	15.1411	0	0	0	0	0	0	11.1918	4.09119	2.22436	0	0	0	0	4.65826	0	3.82583	0	0	0	0	0
mmu-miR-6968-5p	0	0	0	0	0	0	0	0	0	0	0	0	0	0	0	0	0	0	0	0	0	0	0	0	0	0	0	0	0	0	0	0	0	0	0	0	0	0
mmu-miR-342-5p	0	8.37874	0	0	0	0	4.68556	0	0	21.9619	0	0	27.5506	9.00407	0	0	0	9.57973	9.85622	0	0	0	0	0	0	0	0	0	0	0	0	0	0	1.01905	0	0	0	0
mmu-miR-3962	0	0	0	0	0	0	0	0	0	0	0	0	0	0	0	0	0	0	0	0	0	0	0	0	0	0	0	0	0	0	0	0	0	0	0	0	0	0
mmu-miR-1898	0	0	0	0	0	0	0	0	0	0	0	0	0	0	0	0	0	0	0	0	0	0	0	0	0	0	0	0	0	0	0	0	0	0	0	0	0	0
mmu-miR-6915-5p	0	0	0	0	0	0	0	0	0	0	0	0	0	0	0	0	0	0	0	0	0	0	0	0	0	0	0	0	0	0	0	0	0	0	0	0	0	0
mmu-miR-540-3p	0	20.9469	33.1263	34.0903	0	0	4.68556	0	0	21.9619	151.512	19.3903	27.5506	0	15.5433	0	0	0	0	0	0	0	0	0	10.228	2.22436	12.6554	0	20.8905	0	4.65826	0	3.82583	1.01905	7.78076	0	0	7.84654
mmu-miR-1264-5p	0	0	0	0	0	0	0	0	0	0	0	0	0	0	0	0	0	0	0	0	0	0	0	0	0	0	0	0	0	0	0	0	0	0	0	0	0	0
mmu-miR-5135	0	0	0	0	0	0	0	0	0	0	0	0	0	0	0	0	0	0	0	0	0	0	0	0	0	0	0	0	0	0	0	0	0	0	0	0	0	0
mmu-miR-5106	0	0	0	0	0	0	0	0	0	0	0	0	0	0	0	0	0	0	0	0	0	0	0	0	0	0	0	0	0	0	0	0	0	0	0	0	0	0
mmu-miR-3085-5p	0	0	0	0	0	0	0	0	0	0	0	0	0	0	0	0	0	0	0	0	0	0	0	0	0	0	0	0	0	0	0	0	0	0	0	0	0	0
mmu-miR-92a-2-5p	0	0	0	0	0	0	0	0	0	0	0	0	0	0	0	0	0	0	0	0	0	0	0	0	0	0	0	0	0	0	0	0	0	0	0	0	0	0
mmu-miR-323-5p	0	0	0	0	0	0	0	0	0	0	0	0	0	0	0	0	0	0	0	0	0	0	0	0	0	0	0	0	0	0	0	0	0	0	0	0	0	0
mmu-miR-6933-3p	0	0	0	0	0	0	0	0	0	0	0	0	0	0	0	0	0	0	0	0	0	0	0	0	0	0	0	0	0	0	0	0	0	0	0	0	0	0
mmu-miR-409-5p	0	0	16.5631	0	0	0	0	0	9.8444	0	0	0	0	0	0	0	0	0	0	0	0	7.49606	0	0	0	0	0	0	0	0	0	12.9807	7.65166	0	0	0	0	0
mmu-miR-7010-3p	0	0	0	0	0	0	0	0	0	0	0	0	0	0	0	0	0	0	0	0	0	0	0	0	0	0	0	0	0	0	0	0	0	0	0	0	0	0
mmu-miR-496a-5p	0	0	0	0	0	0	0	0	0	0	0	0	0	0	0	0	0	0	0	0	0	0	0	0	0	0	0	0	0	0	0	0	0	0	0	0	0	0
mmu-miR-453	0	0	0	0	0	0	0	0	0	0	0	0	0	0	0	0	0	0	0	0	0	0	0	0	0	0	0	0	0	0	0	0	0	0	0	0	0	0
mmu-miR-92a-1-5p	0	58.6512	33.1263	161.929	53.6434	0	60.9122	32.9383	9.8444	14.6413	25.252	58.171	0	54.0244	15.5433	107.605	15.1411	57.4784	39.4249	5.54257	5.17506	0	3.71264	0	0	2.22436	0	0	0	10.0591	4.65826	0	0	6.1143	0	9.19071	0	0
mmu-miR-494-5p	0	0	0	0	0	0	0	0	0	0	0	0	0	0	0	0	0	0	0	0	0	0	0	0	0	0	0	0	0	0	0	0	0	1.01905	0	0	0	0
mmu-miR-410-5p	0	4.18937	16.5631	0	0	0	0	0	0	0	0	0	0	0	0	0	0	0	0	0	0	0	0	0	0	0	0	0	0	0	4.65826	0	0	0	0	0	0	0
mmu-miR-7669-5p	0	0	0	0	0	0	0	0	0	0	0	0	0	0	0	0	0	0	0	0	0	0	0	0	0	0	0	0	0	0	0	0	0	0	0	0	0	0
mmu-miR-5619-5p	0	0	0	0	0	0	0	0	0	0	0	0	0	0	0	0	0	0	0	0	0	0	0	0	0	0	0	0	0	0	0	0	0	0	0	0	0	0
mmu-miR-344d-3-5p	0	0	0	0	0	0	0	0	0	0	0	0	0	0	0	0	0	0	0	0	0	0	0	0	0	0	0	0	0	0	0	0	0	0	0	0	0	0
mmu-miR-344g-5p	0	0	0	0	0	0	0	0	0	0	0	0	0	0	0	0	0	0	0	0	0	0	0	0	0	0	0	0	0	0	0	0	0	0	0	0	0	0
mmu-miR-344b-5p	0	0	0	0	0	0	0	0	0	0	0	0	0	0	0	0	0	0	0	0	0	0	0	0	0	0	0	0	0	0	0	0	0	0	0	0	0	0
mmu-miR-344-5p	0	0	0	0	0	0	0	0	0	0	0	0	0	0	0	0	0	0	0	0	0	0	0	0	0	0	0	0	0	0	0	0	0	0	0	0	0	0
mmu-miR-344c-5p	0	0	0	0	0	0	0	0	0	0	0	0	0	0	0	0	0	0	0	0	0	0	0	0	0	0	0	0	0	0	0	0	0	0	0	0	0	0
mmu-miR-344d-1-5p	0	0	0	0	0	0	0	0	0	0	0	0	0	0	0	0	0	0	0	0	0	0	0	0	0	0	0	0	0	0	0	0	0	0	0	0	0	0
mmu-miR-344f-5p	0	0	0	0	0	0	0	0	0	0	0	0	0	0	0	0	0	0	0	0	0	0	0	0	0	0	0	0	0	0	0	0	0	0	0	0	0	0
mmu-miR-485-3p	14.0542	4.18937	0	0	0	0	0	3.65981	0	7.32063	0	12.9269	0	0	0	0	0	0	0	5.54257	0	0	3.71264	0	0	4.44872	0	3.51945	0	0	4.65826	0	0	4.0762	7.78076	0	0	0
mmu-miR-1933-5p	0	0	0	0	0	0	0	0	0	0	0	0	0	0	0	0	15.1411	0	0	0	5.17506	0	0	0	0	0	0	0	0	0	0	0	0	0	0	0	0	0
mmu-miR-1956	0	0	0	0	0	0	0	3.65981	0	0	0	0	0	0	0	0	0	0	0	0	0	0	0	0	0	0	0	0	0	0	0	0	0	0	0	0	0	0
mmu-miR-1955-5p	0	0	0	0	0	0	4.68556	0	0	0	0	0	0	0	0	0	0	0	0	0	0	0	0	0	2.04559	0	0	0	0	0	0	0	0	0	0	0	0	0
mmu-miR-344d-2-5p	0	0	0	0	0	0	0	0	0	0	0	0	0	0	0	0	0	0	0	0	0	0	0	0	0	0	0	0	0	0	0	0	0	0	0	0	0	0
mmu-miR-293-3p	0	0	0	0	0	0	0	0	0	0	0	0	0	0	0	0	0	0	0	0	0	0	0	0	0	0	0	0	0	0	0	0	0	0	0	0	0	0
mmu-miR-1271-3p	0	0	0	0	0	0	0	0	0	0	0	0	0	0	0	0	0	0	0	0	0	0	0	0	0	0	0	0	0	0	0	0	0	0	0	0	0	0
mmu-miR-7091-3p	0	4.18937	0	8.52258	3.57623	0	0	3.65981	0	0	0	0	0	0	0	21.5209	15.1411	0	0	0	0	0	0	0	0	0	0	0	0	0	0	0	0	0	0	9.19071	0	7.84654
mmu-miR-6993-5p	0	0	0	0	0	0	0	0	0	0	0	0	0	0	0	0	0	0	0	0	0	0	0	0	0	0	0	0	0	0	0	0	0	0	0	0	0	0
mmu-miR-491-5p	0	0	0	0	0	0	0	0	0	0	0	0	0	0	0	0	0	0	0	0	0	0	0	0	0	0	0	0	5.22263	0	0	0	0	0	0	0	0	0
mmu-miR-203b-5p	0	0	0	0	0	0	0	0	0	0	0	0	0	0	0	0	0	0	0	0	0	0	0	0	0	0	0	0	0	0	0	0	0	0	0	0	0	0
mmu-miR-7677-5p	0	0	0	0	0	0	0	0	0	0	0	0	0	0	0	0	0	0	0	0	0	0	0	0	0	0	0	0	0	0	0	0	0	0	0	0	0	0
mmu-miR-203-5p	0	0	0	0	0	0	0	0	0	7.32063	0	0	0	0	0	0	0	0	0	0	0	0	0	0	0	0	0	0	0	0	0	0	0	0	0	0	0	0
mmu-miR-7065-5p	0	0	0	0	0	0	0	0	0	0	0	0	0	0	0	0	0	0	0	0	0	0	0	0	0	0	0	0	0	0	0	0	0	0	0	0	0	0
mmu-miR-7663-3p	0	0	0	0	0	0	0	0	0	0	0	0	0	0	0	0	0	0	0	0	0	0	0	0	0	0	0	0	0	0	0	0	0	0	0	0	0	0
mmu-miR-7228-3p	0	0	0	0	0	0	0	0	0	0	0	0	0	0	0	0	0	0	0	0	0	0	0	0	0	0	0	0	0	0	0	0	0	0	0	0	0	0
mmu-miR-7233-5p	0	0	0	0	0	0	0	0	0	0	0	0	0	0	0	0	0	0	0	0	0	0	0	0	0	0	0	0	0	0	0	0	0	0	0	0	0	0
mmu-miR-6948-5p	0	0	0	0	0	0	0	0	0	0	0	0	0	0	0	0	0	0	0	0	0	0	0	0	0	0	0	0	0	0	0	0	0	0	0	0	0	0
mmu-miR-3067-5p	0	0	0	0	0	0	0	0	0	0	0	0	0	0	0	0	0	0	0	0	0	0	0	0	0	0	0	0	0	0	0	0	0	0	0	0	0	0
mmu-miR-22-5p	56.217	117.302	0	85.2258	100.134	60.9657	79.6545	135.413	49.222	21.9619	75.7561	38.7807	137.753	54.0244	31.0865	0	0	57.4784	88.706	66.5108	62.1008	29.9842	48.2643	100.726	75.687	68.9551	88.5879	49.2722	83.5621	171.005	83.8486	194.71	72.6907	116.172	163.396	101.098	137.3	141.238
mmu-miR-669l-5p	0	0	0	0	0	0	0	0	0	0	0	0	0	0	0	0	0	9.57973	0	0	0	0	0	0	0	0	0	0	0	0	0	0	0	0	0	0	0	0
mmu-miR-669f-5p	0	0	0	0	0	0	0	0	0	0	0	0	0	0	0	0	0	0	0	0	0	0	0	0	0	0	0	0	0	0	0	0	0	1.01905	0	0	0	0
mmu-miR-669a-5p	14.0542	0	0	8.52258	7.15246	0	0	3.65981	9.8444	7.32063	0	6.46345	0	9.00407	0	0	30.2822	9.57973	0	0	0	7.49606	0	0	0	0	0	3.51945	5.22263	0	0	0	0	0	0	0	0	0
mmu-miR-684	0	0	0	0	0	0	0	0	0	0	0	0	0	0	0	0	0	0	0	0	0	0	0	0	0	0	0	0	0	0	0	0	0	0	0	0	0	0
mmu-miR-19b-2-5p	0	0	0	0	0	0	0	0	0	0	0	0	0	0	0	0	0	0	0	0	0	0	0	0	0	0	0	0	0	0	0	0	0	0	0	0	0	0
mmu-miR-19b-1-5p	0	0	0	0	0	0	0	0	19.6888	0	0	0	0	0	0	0	15.1411	0	0	0	0	0	0	0	0	0	0	0	0	0	0	0	0	0	0	0	0	0
mmu-miR-669b-5p	0	0	16.5631	0	0	0	0	3.65981	9.8444	0	0	0	0	0	31.0865	0	15.1411	0	0	0	0	0	0	0	0	2.22436	6.32771	0	0	0	0	0	0	0	0	0	0	0
mmu-miR-9-3p	0	0	0	0	0	0	0	0	0	0	0	0	0	0	0	0	0	0	0	0	0	0	0	0	0	0	0	0	0	0	0	0	0	0	0	0	0	0
mmu-miR-208b-3p	70.2712	71.2193	16.5631	42.6129	318.284	30.4828	131.196	204.949	196.888	36.6031	12.626	32.3172	55.1013	9.00407	93.2596	107.605	0	19.1595	128.131	5.54257	5.17506	0	51.9769	0	120.69	73.4038	50.6216	158.375	47.0037	10.0591	18.633	12.9807	0	3.05715	7.78076	9.19071	0	0
mmu-miR-208a-3p	0	0	0	0	0	0	0	0	0	0	0	0	0	0	0	0	0	0	9.85622	5.54257	0	0	0	0	0	0	0	0	0	0	0	0	0	0	0	0	0	0
mmu-miR-3964	42.1627	8.37874	0	0	39.3385	0	28.1133	3.65981	19.6888	7.32063	0	19.3903	0	0	0	0	0	9.57973	29.5687	0	0	0	0	0	0	0	0	0	0	0	0	0	0	1.01905	0	0	0	0
mmu-miR-467e-5p	0	8.37874	0	8.52258	7.15246	0	4.68556	7.31962	9.8444	0	0	6.46345	0	0	0	0	0	9.57973	0	0	0	0	0	0	0	0	0	0	0	0	0	0	0	0	0	0	0	0
mmu-miR-467h	0	0	0	0	0	0	0	0	0	0	0	0	0	0	0	0	0	0	0	0	0	0	0	0	0	0	0	0	0	0	0	0	0	0	0	0	0	0
mmu-miR-374c-5p	0	0	0	0	0	0	0	0	0	0	0	0	0	0	15.5433	0	0	0	0	0	0	0	0	0	0	0	0	0	0	0	0	0	0	0	0	0	0	0
mmu-miR-466i-3p	0	0	0	0	0	0	0	0	0	0	0	6.46345	0	0	0	0	0	0	0	0	0	0	0	0	0	0	0	0	0	0	0	0	0	0	0	0	0	0
mmu-miR-466g	0	0	0	0	0	30.4828	0	0	0	0	0	0	0	0	15.5433	0	0	0	0	0	0	0	0	0	0	0	0	0	0	0	0	0	0	0	0	0	0	0
mmu-miR-9b-3p	0	0	0	0	0	0	0	0	0	0	0	0	0	0	0	0	0	0	0	0	0	0	0	0	0	0	0	0	0	0	0	0	0	0	0	0	0	0
mmu-miR-582-5p	14.0542	16.7575	0	8.52258	7.15246	0	9.37111	3.65981	0	7.32063	12.626	19.3903	0	9.00407	0	0	0	0	9.85622	0	0	0	7.42527	11.1918	2.04559	0	0	0	0	0	0	0	0	0	0	9.19071	0	0
mmu-miR-466b-3p	0	0	0	0	3.57623	0	0	0	0	0	0	0	27.5506	0	0	21.5209	0	0	0	0	0	0	3.71264	0	2.04559	0	0	0	0	0	0	0	0	0	0	0	0	0
mmu-miR-5709-5p	0	0	0	0	0	0	0	0	0	0	0	0	0	0	0	0	0	0	0	0	0	0	0	0	0	0	0	3.51945	0	0	0	0	0	1.01905	0	0	0	0
mmu-miR-7073-3p	0	0	0	0	0	0	0	0	0	0	0	0	0	0	0	0	0	0	0	0	0	0	0	0	0	0	0	0	0	0	0	0	0	0	0	0	0	0
mmu-miR-7021-5p	0	0	0	0	0	0	0	0	0	0	0	0	0	0	0	0	0	0	0	0	0	0	0	0	0	0	0	0	0	5.02954	0	0	0	0	0	0	0	0
mmu-miR-669c-5p	0	0	0	8.52258	3.57623	0	4.68556	7.31962	0	29.2825	0	6.46345	55.1013	0	15.5433	21.5209	15.1411	0	9.85622	0	0	7.49606	0	0	0	0	0	3.51945	0	0	0	0	0	1.01905	0	0	0	0
mmu-miR-374b-5p	196.759	171.764	165.631	213.064	468.486	213.38	646.607	376.961	905.685	102.489	88.3821	71.0979	55.1013	216.098	373.038	258.251	408.81	478.986	433.674	22.1703	15.5252	22.4882	37.1264	44.7671	34.7751	48.9359	0	35.1945	15.6679	30.1773	51.2408	25.9614	34.4325	21.4001	23.3423	27.5721	0	23.5396
mmu-miR-467f	0	0	0	0	0	0	0	0	0	0	0	0	0	0	0	0	0	0	0	0	0	0	0	0	0	0	0	0	0	0	0	0	0	0	0	0	0	0
mmu-miR-467b-3p	0	0	0	0	0	0	0	0	0	0	0	0	0	0	0	0	0	0	0	0	0	0	0	0	0	0	0	0	0	0	0	0	0	0	0	0	0	0
mmu-miR-467d-3p	0	0	0	0	0	0	4.68556	0	0	0	0	0	0	0	0	21.5209	0	0	0	0	0	0	0	0	0	0	0	0	0	0	0	0	0	0	0	0	0	0
mmu-miR-467c-3p	0	0	0	0	0	0	0	0	0	0	0	0	0	0	0	0	0	0	0	0	0	0	0	0	0	0	0	0	0	0	0	0	0	0	0	0	0	0
mmu-miR-467e-3p	0	0	0	0	0	0	0	0	0	0	0	0	0	0	0	0	0	0	0	0	0	0	0	0	0	0	0	0	0	0	0	0	0	0	0	0	0	0
mmu-miR-669d-2-3p	0	0	0	0	0	0	0	0	0	0	0	0	0	0	0	0	0	0	0	0	0	0	0	0	0	0	0	0	0	0	0	0	0	0	0	0	0	0
mmu-miR-669l-3p	0	0	0	0	0	0	0	0	0	0	0	0	0	0	0	0	0	0	0	0	0	0	0	0	0	0	0	0	0	0	0	0	0	0	0	0	0	0
mmu-miR-669m-3p	0	0	0	0	0	0	0	0	0	0	0	0	0	0	0	0	0	0	0	0	0	0	0	0	0	0	0	0	0	0	0	0	0	0	0	0	0	0
mmu-miR-1948-5p	0	0	0	0	0	0	0	0	0	0	0	0	0	0	0	0	0	0	0	0	0	0	0	0	0	0	0	0	0	0	0	0	0	0	0	0	0	0
mmu-miR-5136	0	0	0	0	0	0	0	0	0	0	0	0	0	0	0	0	0	0	0	0	0	0	0	0	0	0	0	0	0	0	0	0	0	0	0	0	0	0
mmu-miR-421-3p	56.217	87.9768	16.5631	68.1806	150.202	0	117.139	139.073	157.51	80.5269	88.3821	51.7076	55.1013	90.0407	62.1731	215.209	105.988	153.276	98.5622	5.54257	15.5252	29.9842	22.2758	0	16.3648	15.5705	12.6554	21.1167	26.1132	25.1477	9.31651	38.9421	22.955	25.4763	15.5615	9.19071	19.6142	15.6931
mmu-miR-377-3p	0	12.5681	16.5631	0	0	0	0	3.65981	0	0	0	6.46345	0	0	0	0	0	0	0	0	5.17506	0	0	0	0	0	0	0	0	0	0	0	0	0	0	0	0	0
mmu-miR-23b-3p	1588.13	1767.91	480.331	639.193	1223.07	701.105	1119.85	1291.91	974.596	827.231	467.163	1195.74	826.519	918.415	730.534	753.233	802.479	584.363	887.06	482.204	636.533	614.677	430.666	649.122	1245.77	1134.42	461.922	872.823	438.701	548.22	535.699	428.363	474.403	989.498	443.503	431.963	372.671	478.639
mmu-miR-23a-3p	1855.16	1742.78	480.331	1039.75	1358.97	579.174	1190.13	1317.53	1191.17	980.964	542.919	1189.27	578.563	801.362	544.014	796.275	1029.6	1053.77	1241.88	620.768	776.259	562.205	575.459	615.547	1168.03	754.057	639.098	876.342	616.271	663.9	535.699	415.382	619.784	1042.49	311.23	404.391	529.585	423.713
mmu-miR-376b-3p	28.1085	16.7575	16.5631	42.6129	3.57623	0	0	0	0	7.32063	0	6.46345	27.5506	18.0081	0	0	0	0	0	0	15.5252	14.9921	3.71264	0	2.04559	0	0	0	5.22263	0	0	0	3.82583	2.0381	0	18.3814	0	7.84654
mmu-miR-3071-3p	0	0	0	0	0	0	0	0	0	0	0	0	0	0	0	0	0	0	0	0	0	0	0	0	0	0	0	0	0	0	0	0	0	0	0	0	0	0
mmu-miR-136-3p	758.929	1085.05	298.137	366.471	296.827	182.897	210.85	435.518	147.666	724.742	517.667	924.273	303.057	477.215	202.063	301.293	317.964	364.03	256.262	210.618	486.456	449.764	319.287	369.328	374.344	329.205	550.51	471.606	710.278	684.018	479.8	791.822	715.43	630.792	902.568	533.061	666.884	627.723
mmu-miR-433-3p	28.1085	16.7575	0	34.0903	0	0	0	0	9.8444	7.32063	12.626	25.8538	0	18.0081	0	0	15.1411	0	0	0	0	7.49606	0	0	4.09119	2.22436	0	3.51945	0	0	4.65826	12.9807	0	7.13335	0	9.19071	0	0
mmu-miR-670-5p	0	0	0	0	0	0	0	0	0	0	0	0	0	0	0	0	0	0	0	0	0	0	0	0	0	0	0	0	0	0	0	0	0	0	0	0	0	0
mmu-miR-7032-3p	0	0	0	0	0	0	0	0	0	0	0	0	0	0	0	0	0	0	0	0	0	0	0	0	0	0	0	0	0	0	0	0	0	0	0	0	0	0
mmu-miR-7681-5p	0	0	0	0	0	0	0	0	0	0	0	0	0	0	0	0	0	0	0	0	0	0	0	0	0	0	0	0	0	0	0	0	0	0	0	0	0	0
mmu-miR-3075-3p	0	0	0	0	0	0	0	0	0	0	0	0	0	0	0	0	0	0	0	0	0	0	0	0	0	0	0	0	0	0	0	0	0	0	0	0	0	0
mmu-miR-425-3p	14.0542	25.1362	66.2526	42.6129	21.4574	30.4828	14.0567	21.9589	9.8444	7.32063	12.626	12.9269	55.1013	18.0081	62.1731	21.5209	60.5645	95.7973	9.85622	0	5.17506	29.9842	0	0	2.04559	8.89743	6.32771	0	5.22263	0	0	0	7.65166	5.09525	7.78076	9.19071	0	23.5396
mmu-miR-376a-3p	42.1627	12.5681	49.6894	51.1355	3.57623	0	0	7.31962	0	21.9619	12.626	19.3903	55.1013	27.0122	31.0865	0	30.2822	0	0	0	5.17506	0	3.71264	0	0	0	6.32771	0	0	0	0	12.9807	0	0	0	0	0	0
mmu-miR-6976-3p	0	0	0	0	0	0	0	0	0	0	0	0	0	0	0	0	0	0	0	0	0	0	0	0	0	0	0	0	0	0	0	0	0	0	0	0	0	0
mmu-miR-719	0	0	0	0	0	0	0	0	0	0	0	0	0	0	0	0	0	0	0	0	0	0	0	0	0	0	0	0	0	0	0	0	0	0	0	0	0	0
mmu-miR-692	0	0	0	0	0	0	0	0	0	0	0	6.46345	0	0	0	0	0	0	0	0	0	0	0	0	0	2.22436	0	0	0	0	0	0	0	0	0	0	0	0
mmu-miR-7019-5p	0	0	16.5631	0	0	0	0	0	0	0	0	0	0	0	0	0	0	0	0	0	0	0	0	0	0	0	0	0	0	0	0	0	0	0	0	0	0	0
mmu-miR-7660-3p	0	0	0	0	0	0	0	0	0	0	0	0	0	0	0	0	0	0	0	0	0	0	0	0	0	0	0	0	0	0	0	0	0	0	0	0	0	0
mmu-miR-215-5p	14.0542	12.5681	16.5631	0	128.744	0	4.68556	10.9794	9.8444	21.9619	25.252	0	0	0	15.5433	0	15.1411	0	29.5687	0	0	0	3.71264	0	0	0	0	3.51945	5.22263	60.3545	0	207.691	3.82583	2.0381	0	0	0	0
mmu-miR-7063-5p	0	0	0	0	0	0	0	0	0	0	0	0	0	0	0	0	0	0	0	0	0	0	0	0	0	0	0	0	0	0	0	0	0	0	0	0	0	0
mmu-miR-1931	0	0	0	0	0	0	0	0	0	0	0	0	0	0	0	0	0	0	0	0	0	0	0	0	0	0	0	0	0	0	0	0	0	0	0	0	0	0
mmu-miR-7044-3p	0	0	0	0	0	0	0	0	0	0	0	0	0	0	0	0	0	0	0	0	0	0	0	0	0	0	0	0	0	0	0	0	0	0	0	0	0	0
mmu-miR-669h-5p	0	0	0	0	0	0	0	0	0	0	0	0	0	0	0	0	0	0	0	0	0	0	0	0	0	0	0	0	0	0	0	0	0	0	0	0	0	0
mmu-miR-511-5p	0	4.18937	0	0	0	0	4.68556	10.9794	0	7.32063	0	0	0	0	0	0	0	9.57973	9.85622	0	5.17506	0	0	0	4.09119	2.22436	0	0	0	5.02954	0	0	0	2.0381	0	0	0	0
mmu-miR-7238-5p	0	0	0	0	0	0	0	0	0	0	0	0	0	0	0	0	0	0	0	0	0	0	0	0	0	0	0	0	0	0	0	0	0	0	0	0	0	0
mmu-miR-12203-3p	0	0	0	0	0	0	0	0	0	0	0	0	0	0	0	0	0	0	0	0	0	0	0	0	0	0	0	0	0	0	0	0	0	0	0	0	0	0
mmu-miR-1843b-5p	140.542	175.954	165.631	272.722	296.827	91.4485	271.762	197.63	265.799	212.298	328.277	193.903	385.709	162.073	233.149	215.209	136.27	201.174	246.405	55.4257	119.026	179.905	170.781	55.9588	235.243	117.891	253.108	179.492	235.018	140.827	60.5573	155.768	195.117	190.562	178.957	91.9071	117.685	125.545
mmu-miR-6906-5p	0	0	0	0	0	0	0	0	0	0	0	0	0	0	0	0	0	0	0	0	0	0	0	0	0	0	0	0	0	0	0	0	0	0	0	0	0	0
mmu-miR-12189-3p	0	0	0	0	0	0	0	0	0	0	0	0	0	0	0	0	0	0	0	0	0	0	0	0	0	0	0	0	0	0	0	0	3.82583	0	0	0	0	0
mmu-miR-1291	0	4.18937	16.5631	25.5677	10.7287	0	18.7422	7.31962	9.8444	14.6413	0	12.9269	0	0	0	0	15.1411	0	0	0	0	0	0	0	0	0	0	0	0	5.02954	0	12.9807	0	2.0381	0	18.3814	0	15.6931
mmu-miR-7023-5p	0	0	0	0	0	0	0	0	0	0	0	0	0	0	0	0	0	0	0	0	0	0	0	0	0	0	0	0	0	0	0	0	0	0	0	0	0	0
mmu-miR-7237-5p	0	0	0	0	0	0	0	0	0	0	0	0	0	0	0	0	0	0	0	0	0	0	0	0	0	0	0	0	0	0	0	0	0	0	0	0	0	0
mmu-miR-3073b-5p	0	0	0	0	0	0	0	0	0	0	0	0	0	0	0	0	0	0	0	0	0	0	0	0	0	0	0	0	0	0	0	0	0	0	0	0	0	0
mmu-miR-546	0	0	0	0	0	0	0	0	0	0	0	0	0	0	0	0	0	0	0	0	0	0	0	0	0	0	0	0	0	0	0	0	0	0	0	0	0	0
mmu-miR-6952-5p	0	0	0	0	0	0	0	0	0	0	0	0	0	0	0	0	0	0	0	0	0	0	0	0	0	0	0	0	0	0	0	0	0	0	0	0	0	0
mmu-miR-380-5p	0	0	0	0	0	0	0	0	0	0	12.626	6.46345	27.5506	0	0	0	0	9.57973	0	5.54257	0	0	0	0	0	0	6.32771	0	0	0	9.31651	0	3.82583	5.09525	0	0	0	0
mmu-miR-135b-3p	0	0	0	0	0	0	0	0	0	0	0	0	0	0	0	0	0	0	0	0	0	0	0	0	0	0	0	0	0	0	0	0	0	0	0	0	0	0
mmu-miR-568	0	0	0	0	0	0	0	0	0	0	0	0	0	0	0	0	0	0	0	0	0	0	0	0	0	0	0	0	0	0	0	0	0	0	0	0	0	0
mmu-miR-297b-5p	0	0	0	0	0	0	0	3.65981	0	0	0	0	0	0	0	0	0	0	0	0	0	0	0	0	0	0	0	0	0	0	0	0	0	0	0	0	0	0
mmu-miR-297c-5p	0	0	0	0	0	0	0	0	0	0	0	0	0	0	0	0	0	0	0	0	0	0	0	0	0	0	0	0	0	0	0	0	0	0	0	0	0	0
mmu-miR-297a-5p	0	0	0	0	0	30.4828	0	0	0	0	0	0	0	0	0	0	0	0	0	0	0	0	0	0	0	0	0	0	0	0	0	0	0	0	0	0	0	0
mmu-miR-5129-5p	0	0	0	0	0	0	0	0	0	0	0	0	0	0	0	0	0	0	0	0	0	0	0	0	0	0	0	0	0	0	0	0	0	0	0	0	0	0
mmu-miR-126b-5p	0	0	0	0	0	0	0	0	0	0	0	0	0	0	0	0	0	0	0	0	0	0	0	0	0	0	0	0	0	0	0	0	0	0	0	0	0	0
mmu-miR-7670-5p	0	0	0	0	0	0	0	0	0	0	0	0	0	0	0	0	0	0	0	0	0	0	0	0	0	0	0	0	0	0	0	0	0	0	0	0	0	0
mmu-miR-7680-5p	0	0	0	0	0	0	0	0	0	0	0	0	0	0	0	0	0	0	0	0	0	0	0	0	0	0	0	0	0	0	0	0	0	0	0	0	0	0
mmu-miR-384-3p	0	0	0	0	0	0	0	0	0	0	0	0	0	0	0	0	0	0	0	0	0	0	0	0	0	0	0	0	0	0	0	0	0	0	0	0	0	0
mmu-miR-691	0	0	0	0	0	0	0	0	0	0	0	0	0	0	0	0	0	0	0	0	0	0	0	0	0	0	0	0	0	0	0	0	0	0	0	0	0	0
mmu-miR-145a-3p	28.1085	117.302	99.3788	161.929	53.6434	0	70.2834	69.5364	88.5996	80.5269	50.5041	90.4883	27.5506	54.0244	46.6298	86.0838	90.8467	28.7392	29.5687	94.2237	56.9257	22.4882	63.1148	67.1506	83.8694	122.34	31.6385	80.9472	73.1168	45.2659	74.5321	12.9807	49.7358	73.3716	62.246	55.1442	176.528	86.3119
mmu-miR-544-3p	0	0	0	0	0	0	0	0	0	0	0	0	0	0	0	0	0	0	0	0	0	0	0	0	0	0	0	0	0	0	0	0	0	0	0	0	0	0
mmu-miR-686	0	0	0	0	0	0	0	0	0	0	0	0	0	0	0	0	0	0	0	0	0	0	0	0	0	0	0	0	0	0	0	0	0	0	0	0	0	0
mmu-miR-3057-5p	0	33.515	33.1263	34.0903	3.57623	0	0	7.31962	0	0	0	12.9269	27.5506	27.0122	0	0	0	0	0	11.0851	15.5252	22.4882	3.71264	22.3835	28.6383	6.67307	12.6554	31.675	20.8905	20.1182	13.9748	12.9807	26.7808	7.13335	7.78076	18.3814	39.2285	7.84654
mmu-miR-450a-1-3p	0	0	0	0	0	0	0	0	0	0	0	0	0	0	0	0	0	0	0	0	0	0	0	0	0	0	0	0	0	0	0	0	0	0	0	0	0	0
mmu-miR-450b-3p	0	0	0	0	0	0	0	3.65981	0	0	0	0	0	0	0	0	0	0	0	0	0	0	0	0	0	0	0	0	0	0	0	0	3.82583	0	0	0	0	0
mmu-miR-7242-5p	0	0	0	0	0	0	0	0	0	0	0	0	0	0	0	0	0	0	0	0	0	0	0	0	0	0	0	0	0	0	0	0	0	0	0	0	0	0
mmu-miR-450a-2-3p	0	0	0	0	0	0	0	0	0	0	0	0	0	9.00407	0	0	0	0	0	0	0	0	0	0	0	0	0	0	0	0	0	0	0	0	0	0	0	0
mmu-miR-592-5p	0	12.5681	0	8.52258	17.8811	30.4828	14.0567	14.6392	0	7.32063	0	25.8538	0	18.0081	31.0865	21.5209	45.4234	57.4784	49.2811	16.6277	5.17506	0	11.1379	11.1918	12.2736	2.22436	12.6554	10.5583	0	5.02954	9.31651	0	7.65166	7.13335	7.78076	27.5721	19.6142	0
mmu-miR-1892	0	0	0	0	0	0	0	0	0	0	0	0	0	0	0	0	0	0	0	0	0	0	0	0	0	0	0	0	0	0	0	0	0	0	0	0	0	0
mmu-miR-669n	0	0	0	0	0	0	0	0	0	0	0	0	0	0	0	0	0	0	0	0	0	0	0	0	0	0	0	0	0	0	0	0	0	0	0	0	0	0
mmu-miR-3473g	0	0	0	0	0	0	0	0	0	0	0	0	0	0	0	0	0	0	0	0	0	0	0	0	0	0	0	0	0	0	0	0	0	1.01905	0	0	0	0
mmu-miR-497a-3p	14.0542	4.18937	16.5631	0	7.15246	0	0	0	0	21.9619	0	19.3903	0	0	15.5433	0	0	28.7392	0	0	0	0	0	0	0	0	0	0	5.22263	0	0	0	3.82583	2.0381	0	0	0	0
mmu-miR-186-5p	1110.28	1147.89	927.536	954.529	1047.84	579.174	1260.41	1328.51	2569.39	505.123	290.398	639.881	440.81	738.333	652.817	1463.42	1044.74	1082.51	1271.45	1130.68	838.36	622.173	508.631	861.766	560.493	1116.63	556.838	622.942	475.26	528.102	843.144	558.17	577.7	611.43	389.038	413.582	353.056	439.406
mmu-miR-3078-5p	0	0	0	0	0	0	0	0	0	0	0	0	0	0	0	0	0	0	0	0	0	0	0	0	0	0	0	0	0	0	0	0	0	0	0	0	0	0
mmu-miR-1668	0	4.18937	0	0	0	0	0	0	0	0	0	0	0	0	0	0	0	0	0	0	5.17506	0	0	0	0	0	0	0	0	0	0	0	0	0	0	0	0	0
mmu-miR-106a-5p	14.0542	20.9469	0	0	42.9148	152.414	51.5411	32.9383	68.9108	14.6413	0	0	0	9.00407	46.6298	0	75.7056	38.3189	29.5687	0	5.17506	0	0	0	0	0	0	3.51945	0	0	4.65826	0	0	1.01905	7.78076	0	0	0
mmu-miR-20b-5p	0	8.37874	0	0	85.8295	91.4485	79.6545	25.6187	49.222	0	0	0	27.5506	9.00407	31.0865	21.5209	136.27	105.377	19.7124	0	0	0	0	0	0	0	0	0	0	0	0	0	0	5.09525	0	0	19.6142	0
mmu-miR-93-5p	1686.51	2999.59	2467.91	1704.52	8951.3	5822.22	10753.4	6605.96	7737.7	2137.62	1186.85	2145.87	2644.86	2512.13	4554.18	5509.36	10159.7	9685.1	6219.27	288.214	362.254	344.819	348.988	268.602	402.982	326.981	367.007	344.906	407.365	502.954	279.495	324.517	363.454	474.877	466.845	395.2	274.599	290.322
mmu-miR-17-5p	182.705	326.771	115.942	161.929	675.907	426.76	871.514	695.364	659.575	197.657	63.1301	180.977	192.854	207.094	497.385	602.586	908.467	948.393	620.942	0	25.8753	22.4882	18.5632	22.3835	20.4559	31.141	18.9831	28.1556	15.6679	15.0886	32.6078	12.9807	7.65166	37.7049	31.123	36.7628	19.6142	15.6931
mmu-miR-3473f	0	4.18937	0	0	0	0	0	0	0	0	0	0	0	9.00407	0	0	0	0	0	0	0	0	0	0	0	0	0	0	0	0	0	0	0	0	0	0	0	0
mmu-miR-1264-3p	0	0	0	0	0	0	0	0	0	0	0	0	0	0	0	0	0	0	0	0	0	0	0	0	0	0	0	0	0	0	0	0	0	0	0	0	0	0
mmu-miR-10a-3p	0	12.5681	16.5631	0	14.3049	0	9.37111	14.6392	29.5332	14.6413	12.626	12.9269	0	27.0122	0	0	0	19.1595	19.7124	11.0851	0	0	0	11.1918	4.09119	8.89743	0	3.51945	20.8905	0	13.9748	0	7.65166	7.13335	7.78076	0	0	0
mmu-miR-7a-1-3p	14.0542	12.5681	0	0	17.8811	30.4828	28.1133	18.2991	29.5332	0	0	6.46345	0	18.0081	15.5433	0	0	9.57973	29.5687	11.0851	15.5252	0	7.42527	44.7671	16.3648	46.7115	6.32771	24.6361	10.4453	5.02954	27.9495	12.9807	15.3033	11.2096	15.5615	0	39.2285	15.6931
mmu-miR-7b-3p	0	0	0	0	0	0	0	0	0	0	0	0	0	0	0	0	0	0	0	0	0	0	0	0	0	0	0	0	0	0	0	0	0	0	0	0	0	0
mmu-miR-7a-2-3p	0	0	0	0	0	0	0	0	0	0	0	0	0	0	0	0	0	0	0	0	0	0	0	0	0	2.22436	0	0	0	0	0	0	0	0	0	0	0	0
mmu-miR-21a-3p	1391.37	1516.55	828.157	1772.7	740.28	914.485	824.658	497.734	354.398	658.857	303.024	898.419	1294.88	594.268	559.558	408.898	999.314	910.074	413.961	44.3406	181.127	187.402	118.804	89.5341	253.654	55.6089	107.571	200.608	94.0074	120.709	27.9495	103.846	156.859	63.1811	202.3	193.005	58.8427	117.698
mmu-miR-6981-3p	0	0	0	0	0	0	0	0	0	0	0	0	0	0	0	0	0	0	0	0	0	0	0	0	0	0	0	0	0	0	0	0	0	0	0	0	0	0
mmu-miR-496b	0	0	0	0	0	0	0	0	0	0	0	0	0	0	0	0	0	0	0	0	0	0	0	0	0	0	0	0	0	0	0	0	0	0	0	0	0	0
mmu-miR-7075-3p	0	0	0	0	0	0	0	0	0	0	0	0	0	0	0	0	0	0	0	0	0	0	0	22.3835	0	0	0	0	0	0	0	0	0	1.01905	0	0	0	0
mmu-miR-652-5p	0	0	0	0	0	0	0	0	0	0	0	0	0	0	0	0	0	0	0	0	0	0	0	0	0	0	0	0	0	0	0	0	0	0	0	0	0	0
mmu-miR-490-3p	0	0	0	0	7.15246	0	0	3.65981	0	0	0	0	0	0	0	21.5209	0	9.57973	0	0	0	0	0	0	0	0	0	3.51945	0	0	0	0	0	0	0	0	19.6142	0
mmu-miR-5107-3p	0	0	0	0	3.57623	0	0	3.65981	0	0	0	0	0	0	0	0	0	0	19.7124	0	0	0	0	0	2.04559	0	0	0	0	0	0	0	0	0	0	0	0	0
mmu-miR-196a-1-3p	0	0	0	0	0	0	0	0	0	0	0	6.46345	0	0	0	0	0	0	0	0	0	0	0	0	0	0	0	0	0	0	0	0	0	0	0	0	0	0
mmu-miR-191-5p	11777.5	7205.72	5084.88	5931.71	12881.6	5730.77	12651	7795.4	21687.2	4282.57	2121.17	4653.68	4022.39	5825.63	4274.4	9921.16	10644.2	9570.15	8693.18	14216.7	9133.99	7938.33	5409.31	7588.02	10023.4	16404.6	2796.85	8717.67	2783.66	3198.79	8543.24	3245.17	4093.64	3320.07	2793.29	2674.5	2687.15	1851.78
mmu-miR-708-3p	0	54.4618	33.1263	51.1355	67.9484	60.9657	37.4845	29.2785	59.0664	43.9238	25.252	45.2441	165.304	18.0081	46.6298	43.0419	60.5645	9.57973	68.9935	5.54257	25.8753	22.4882	22.2758	11.1918	26.5927	17.7949	37.9662	17.5972	47.0037	15.0886	9.31651	0	22.955	24.4572	46.6845	73.5257	39.2285	31.3862
mmu-miR-6915-3p	0	0	0	0	0	0	0	0	0	0	0	0	0	0	0	0	0	0	0	0	0	0	0	0	0	0	0	0	0	0	0	0	0	0	0	0	0	0
mmu-miR-129b-3p	0	0	0	0	0	0	0	0	9.8444	0	0	0	0	0	0	0	0	0	0	0	0	0	0	0	0	0	0	0	0	0	0	0	0	0	0	0	0	0
mmu-miR-99b-3p	42.1627	37.7043	33.1263	42.6129	17.8811	0	23.4278	14.6392	68.9108	36.6031	75.7561	19.3903	82.6519	36.0163	0	64.5628	45.4234	28.7392	9.85622	5.54257	5.17506	0	3.71264	11.1918	20.4559	8.89743	0	14.0778	15.6679	0	9.31651	0	15.3033	14.2667	7.78076	9.19071	0	0
mmu-miR-99a-3p	70.2712	129.87	16.5631	93.7483	60.7959	0	32.7989	69.5364	68.9108	102.489	75.7561	103.415	55.1013	27.0122	15.5433	21.5209	60.5645	28.7392	19.7124	49.8831	20.7003	29.9842	11.1379	22.3835	47.0487	35.5897	56.9493	28.1556	47.0037	100.591	18.633	142.788	68.8649	25.4763	62.246	36.7628	0	54.9258
mmu-miR-540-5p	28.1085	4.18937	0	8.52258	21.4574	0	0	3.65981	0	0	0	0	0	0	0	0	0	9.57973	0	33.2554	10.3501	7.49606	0	11.1918	8.18238	11.1218	6.32771	10.5583	5.22263	5.02954	27.9495	25.9614	15.3033	2.0381	7.78076	9.19071	19.6142	0
mmu-miR-96-3p	0	0	0	0	0	0	0	0	0	0	0	0	0	0	0	0	0	0	0	0	0	0	0	0	0	0	0	0	0	0	0	0	0	0	0	0	0	0
mmu-miR-33-3p	0	0	0	0	0	0	4.68556	3.65981	19.6888	7.32063	0	0	0	0	0	0	0	0	0	5.54257	5.17506	0	0	0	2.04559	2.22436	6.32771	0	5.22263	0	0	0	0	1.01905	0	9.19071	0	0
mmu-miR-5128	0	0	0	0	3.57623	0	0	0	0	0	0	0	0	0	0	0	0	0	0	0	0	0	0	0	0	0	0	0	0	0	0	0	0	0	0	0	0	0
mmu-miR-32-3p	0	12.5681	0	0	0	0	0	7.31962	0	0	12.626	0	0	0	0	0	15.1411	0	0	0	0	0	0	0	0	2.22436	0	0	0	5.02954	0	0	0	0	7.78076	0	0	0
mmu-miR-6355	0	0	0	0	0	0	0	0	0	0	0	0	0	0	0	0	0	0	0	0	0	0	0	0	0	0	0	0	0	0	0	0	0	0	0	0	0	0
mmu-miR-1912-3p	0	0	0	0	0	0	0	0	0	0	0	0	0	0	0	0	0	0	0	0	0	0	0	0	0	0	0	0	0	0	0	0	0	0	0	0	0	0
mmu-miR-674-3p	42.1627	50.2724	0	42.6129	17.8811	0	14.0567	29.2785	39.3776	51.2444	12.626	25.8538	0	45.0203	15.5433	43.0419	0	19.1595	19.7124	5.54257	5.17506	7.49606	11.1379	11.1918	14.3192	11.1218	0	3.51945	5.22263	10.0591	9.31651	25.9614	7.65166	10.1905	7.78076	0	19.6142	15.6931
mmu-miR-6541	0	0	0	0	0	0	0	0	0	0	0	0	0	0	0	0	0	0	0	0	0	0	0	0	0	0	0	0	0	0	0	0	0	0	0	0	0	0
mmu-miR-3076-5p	0	0	0	0	0	0	0	0	0	0	0	0	0	0	0	0	0	0	0	0	0	0	0	0	0	0	0	0	0	0	0	0	0	0	0	0	0	0
mmu-miR-3097-5p	0	0	0	0	0	0	0	0	0	0	0	0	0	0	0	0	0	0	0	0	0	0	0	0	0	0	0	0	0	0	0	0	0	0	0	0	0	0
mmu-miR-216a-3p	0	0	0	0	0	0	0	0	0	0	0	0	0	0	0	0	0	0	0	0	0	0	0	0	0	0	0	0	0	0	0	0	0	0	0	0	0	0
mmu-miR-3082-3p	0	8.37874	0	0	3.57623	0	4.68556	3.65981	0	0	0	6.46345	0	0	0	43.0419	0	9.57973	0	5.54257	15.5252	7.49606	7.42527	11.1918	10.228	4.44872	6.32771	17.5972	5.22263	0	0	0	3.82583	2.0381	0	0	0	0
mmu-miR-6408	0	0	0	0	0	0	0	0	0	0	0	0	0	0	0	0	0	0	0	0	0	0	0	0	0	0	0	0	0	0	0	0	0	0	0	0	0	0
mmu-miR-323-3p	14.0542	0	0	8.52258	3.57623	0	0	3.65981	0	0	0	0	0	0	0	0	0	0	0	0	0	0	0	0	2.04559	0	0	3.51945	0	0	0	0	0	1.01905	0	0	0	7.84654
mmu-miR-497b	0	0	0	0	0	0	0	0	0	0	0	0	0	0	0	0	0	0	0	0	0	0	0	0	0	0	0	0	0	0	0	0	0	0	0	0	0	0
mmu-miR-1306-5p	0	4.18937	0	0	10.7287	0	4.68556	7.31962	0	7.32063	0	6.46345	0	9.00407	0	0	15.1411	9.57973	39.4249	5.54257	0	0	0	0	0	0	0	0	0	5.02954	0	0	0	1.01905	0	0	0	15.6931
mmu-miR-1911-3p	0	0	0	0	0	0	0	0	0	0	0	0	0	0	0	0	0	0	0	0	0	0	0	0	0	0	0	0	0	0	0	0	0	0	0	0	0	0
mmu-miR-1905	0	0	0	0	0	0	0	0	0	0	0	0	0	0	0	0	0	0	0	0	0	0	0	0	0	0	0	0	0	0	0	0	0	0	0	0	0	0
mmu-miR-7000-3p	0	0	0	0	0	0	0	0	0	0	0	0	0	0	0	0	0	0	0	0	0	0	0	0	0	0	0	0	0	0	0	0	0	0	0	0	0	0
mmu-miR-6987-3p	0	0	0	0	0	0	0	0	0	0	0	0	0	0	0	0	0	0	0	0	0	0	0	0	0	0	0	0	0	0	0	0	0	0	0	0	0	0
mmu-miR-99b-5p	2347.06	1587.77	1374.74	1252.82	919.091	1127.87	740.318	779.54	1358.53	1032.21	744.935	1124.64	661.215	1098.5	1165.75	365.856	1059.88	804.697	887.06	2355.59	1122.99	952	846.481	1186.33	783.463	1872.91	518.872	971.367	470.037	397.334	754.637	778.842	386.409	596.144	536.872	450.345	549.199	368.787
mmu-miR-700-3p	0	8.37874	0	8.52258	0	0	4.68556	10.9794	0	0	0	6.46345	0	0	0	0	0	0	9.85622	0	0	0	0	0	6.13678	8.89743	0	0	0	0	0	0	0	1.01905	0	0	0	0
mmu-miR-574-3p	84.3254	100.545	16.5631	93.7483	64.3721	365.794	46.8556	84.1757	49.222	51.2444	50.5041	25.8538	247.956	117.053	264.236	0	121.129	19.1595	59.1373	27.7129	41.4005	59.9685	14.8505	44.7671	47.0487	35.5897	12.6554	17.5972	20.8905	25.1477	32.6078	25.9614	34.4325	35.6668	54.4653	55.1442	19.6142	7.84654
mmu-miR-6241	0	0	0	0	0	0	0	0	0	0	0	0	0	0	0	0	0	0	0	0	0	0	0	0	0	0	0	0	0	0	0	0	0	0	0	0	0	0
mmu-miR-28a-3p	295.139	251.362	265.01	383.516	225.302	91.4485	196.793	186.65	324.865	300.146	454.537	277.928	578.563	198.089	202.063	215.209	242.258	191.595	167.556	271.586	98.3262	164.913	155.931	78.3424	157.511	186.846	164.52	165.414	172.347	135.798	242.229	181.73	233.376	131.457	225.642	165.433	196.142	156.931
mmu-miR-6973a-3p	0	0	0	0	0	0	0	0	0	0	0	0	0	0	0	0	0	0	0	0	0	0	0	0	0	0	0	0	0	0	0	0	0	0	0	0	0	0
mmu-miR-7668-5p	0	0	0	0	0	0	4.68556	0	0	0	0	0	0	0	0	0	0	0	0	0	0	0	0	0	2.04559	0	0	0	0	0	0	0	0	0	0	0	0	0
mmu-miR-6481	28.1085	0	16.5631	8.52258	0	0	4.68556	7.31962	0	0	12.626	12.9269	0	9.00407	0	43.0419	0	19.1595	0	5.54257	5.17506	14.9921	0	0	6.13678	6.67307	0	14.0778	20.8905	10.0591	23.2913	0	0	2.0381	7.78076	36.7628	0	0
mmu-miR-6920-3p	0	0	0	0	0	0	0	0	0	0	0	0	0	0	0	0	0	0	0	0	0	0	0	0	0	0	0	0	0	0	0	0	0	0	0	0	0	0
mmu-miR-7038-3p	0	0	0	0	0	0	0	0	0	0	0	0	0	0	0	0	0	0	0	0	0	0	0	0	0	0	0	0	0	0	0	0	0	0	0	0	0	0
mmu-miR-3066-3p	0	0	0	0	0	0	0	0	0	0	0	0	0	0	0	0	0	0	0	0	0	0	0	0	0	0	0	0	0	0	0	0	0	0	0	0	0	0
mmu-miR-547-5p	0	0	0	0	0	0	0	0	0	0	0	0	0	0	0	0	0	0	0	0	0	0	0	0	0	0	0	0	0	0	0	0	0	0	0	0	0	0
mmu-miR-6957-5p	0	0	0	0	0	0	0	3.65981	0	0	0	0	0	0	0	0	0	0	0	0	0	0	0	0	0	0	0	0	0	0	0	0	0	0	0	0	0	0
mmu-miR-3154	0	0	0	0	0	0	0	0	0	0	0	0	0	0	0	0	0	0	0	0	0	0	0	0	0	0	0	0	0	0	0	0	0	0	0	0	0	0
mmu-miR-12195-3p	0	0	0	0	0	0	0	0	0	0	0	0	0	0	0	0	0	0	0	0	0	0	0	0	0	0	0	0	0	0	0	0	0	0	0	0	0	0
mmu-miR-881-5p	0	0	0	0	0	0	0	0	0	0	0	0	0	0	0	0	0	0	0	0	0	0	0	0	0	0	0	0	0	0	0	0	0	0	0	0	0	0
mmu-miR-10b-3p	14.0542	0	0	0	0	0	0	3.65981	0	7.32063	0	0	27.5506	0	0	0	0	0	0	0	0	7.49606	3.71264	0	8.18238	4.44872	0	3.51945	0	0	4.65826	12.9807	3.82583	3.05715	0	0	0	0
mmu-miR-7025-3p	0	0	0	0	0	0	0	0	0	0	0	6.46345	0	0	0	0	0	0	0	0	0	0	0	0	0	0	0	0	0	0	0	0	0	0	0	0	0	0
mmu-miR-6969-5p	0	0	0	0	0	0	0	0	0	0	0	0	0	0	0	0	0	0	0	0	0	0	0	0	0	0	0	0	0	0	0	0	0	0	0	0	0	0
mmu-miR-6419	0	0	0	0	0	0	0	0	0	0	0	0	0	0	0	0	0	0	0	0	0	0	0	0	0	0	0	0	0	0	0	0	0	0	0	0	0	0
mmu-miR-6342	0	0	0	0	0	0	0	0	0	0	0	0	0	0	0	0	0	0	0	0	0	0	0	0	0	0	0	0	0	0	0	0	0	0	0	0	0	0
mmu-miR-322-5p	309.193	745.708	182.195	298.29	361.199	182.897	346.731	362.321	216.577	292.825	202.016	465.368	192.854	477.215	77.7164	322.814	257.399	344.87	364.68	116.394	201.827	172.409	107.666	313.369	175.921	146.808	189.831	253.4	141.011	160.945	256.204	220.672	153.033	181.391	124.492	137.861	235.371	141.238
mmu-miR-497a-5p	632.441	892.336	331.263	732.942	268.217	396.277	220.221	296.445	442.998	490.482	189.39	866.102	936.722	648.293	310.865	774.754	469.375	488.566	256.262	83.1386	144.902	82.4567	44.5516	55.9588	55.231	120.115	145.537	73.9084	88.7847	95.5614	149.064	142.788	68.8649	145.724	116.711	73.5257	98.0712	54.9258
mmu-miR-5626-3p	0	0	0	0	0	0	0	0	0	0	0	0	0	0	0	0	0	0	0	0	0	0	0	0	0	0	0	0	0	0	0	0	0	0	0	0	0	0
mmu-miR-693-5p	0	0	0	0	0	0	0	0	0	0	0	0	0	0	0	0	0	0	0	0	0	0	0	0	0	0	0	0	0	0	0	0	0	1.01905	0	0	0	0
mmu-miR-681	0	0	0	0	0	0	0	0	0	0	0	0	0	0	0	0	0	0	0	0	0	0	0	0	0	0	0	0	0	0	0	0	0	0	0	0	0	0
mmu-miR-449a-3p	14.0542	0	0	0	0	0	0	0	0	0	0	0	0	0	0	0	0	0	0	0	0	0	0	0	0	0	0	0	0	0	0	0	0	0	0	0	0	0
mmu-miR-1929-3p	0	0	0	0	0	0	0	0	0	0	0	0	0	0	0	0	0	0	0	0	0	0	0	0	0	0	0	0	0	0	0	0	0	0	0	0	0	0
mmu-miR-7057-5p	0	0	0	0	0	0	0	0	0	0	0	0	0	0	0	0	0	0	0	0	0	0	0	0	0	0	0	0	0	0	0	0	0	0	0	0	0	0
mmu-miR-8113	0	0	0	0	0	0	0	0	0	0	0	0	0	0	0	0	0	0	0	0	0	0	0	0	0	0	0	0	0	0	0	0	0	0	0	0	0	0
mmu-miR-6916-5p	0	0	0	0	0	0	0	0	0	0	0	0	0	0	0	0	0	0	0	0	0	0	0	0	0	0	0	0	0	0	0	0	0	1.01905	0	0	0	0
mmu-miR-7679-3p	0	0	0	0	0	0	0	0	0	0	0	0	0	0	0	0	0	0	0	0	0	0	0	0	0	0	0	0	0	0	0	0	0	0	0	0	0	0
mmu-miR-7093-5p	0	0	0	0	0	0	0	0	0	0	12.626	0	0	0	0	0	15.1411	0	0	0	0	0	0	0	0	0	0	0	0	0	0	0	0	0	0	0	0	0
mmu-miR-6960-5p	0	0	0	0	0	0	4.68556	3.65981	0	0	0	0	0	9.00407	0	0	0	0	0	0	0	0	0	0	2.04559	0	0	0	0	0	0	0	0	0	0	0	0	0
mmu-miR-8104	0	0	0	0	0	0	0	0	0	0	0	0	0	0	0	0	0	0	0	0	0	0	0	0	0	0	0	0	0	0	0	0	0	0	0	0	0	0
mmu-miR-6381	0	0	0	0	0	0	0	0	0	0	0	0	0	0	0	0	0	0	0	0	0	0	0	0	0	0	0	0	0	0	0	0	0	0	0	0	0	0
mmu-miR-6939-5p	0	0	0	0	0	0	0	0	0	0	0	0	0	0	0	0	0	0	0	0	0	0	0	0	0	0	0	0	0	0	0	0	0	0	0	0	0	0
mmu-miR-15a-3p	14.0542	12.5681	0	8.52258	17.8811	30.4828	32.7989	43.9177	147.666	7.32063	0	6.46345	0	9.00407	31.0865	0	15.1411	57.4784	19.7124	5.54257	0	0	0	0	0	2.22436	0	3.51945	0	5.02954	0	0	3.82583	0	0	0	0	0
mmu-miR-5617-3p	0	0	0	0	0	0	0	0	0	0	0	0	0	0	0	0	0	0	0	0	0	0	0	0	0	0	0	0	0	0	0	0	0	0	0	0	0	0
mmu-miR-7080-3p	0	0	0	0	0	0	0	0	0	0	0	0	0	0	0	0	0	0	0	0	0	0	0	0	0	0	0	0	0	0	0	0	0	0	0	0	0	0
mmu-miR-3079-3p	0	0	0	0	0	0	0	0	0	0	0	0	0	0	0	0	0	0	0	0	0	0	0	0	0	0	0	0	0	0	0	0	0	0	0	0	0	0
mmu-miR-344g-3p	0	0	0	0	0	0	0	0	0	0	0	0	0	0	0	0	0	0	0	0	0	0	0	0	0	0	0	0	0	0	0	0	0	0	0	0	0	0
mmu-miR-7070-3p	0	0	0	0	0	0	0	0	0	0	0	0	0	0	0	0	0	0	0	0	0	0	0	0	0	0	0	0	0	0	0	0	0	0	0	0	0	0
mmu-miR-344e-5p	0	0	0	0	0	0	0	0	0	0	0	0	0	0	0	0	0	0	0	0	0	0	0	0	0	0	0	0	0	0	0	0	0	0	0	0	0	0
mmu-miR-6976-5p	0	0	0	0	0	0	0	0	0	0	0	0	0	0	0	0	0	0	0	0	0	0	0	0	0	0	0	0	0	0	0	0	0	0	0	0	0	0
mmu-miR-6967-5p	0	0	0	0	0	0	0	0	0	0	0	0	0	0	0	0	0	0	0	0	0	0	0	0	0	0	0	0	0	0	0	0	0	0	0	0	0	0
mmu-miR-7016-5p	0	0	0	0	0	0	0	0	0	0	0	0	0	0	0	0	0	0	0	0	0	0	0	0	0	0	0	0	0	0	0	0	0	0	0	0	0	0
mmu-miR-3087-5p	0	0	0	0	0	0	0	0	0	0	0	0	0	0	0	0	0	0	0	0	0	0	0	0	0	0	0	0	0	0	0	0	0	0	0	0	0	0
mmu-miR-7064-3p	0	0	0	0	0	0	0	0	0	0	0	0	0	0	0	0	0	0	0	0	0	0	0	0	0	0	0	0	0	0	0	0	0	0	0	0	0	0
mmu-miR-6909-5p	0	0	0	0	0	0	0	0	0	0	0	0	0	0	0	0	0	0	0	0	0	0	0	0	0	0	0	0	0	0	0	0	0	0	0	0	0	0
mmu-miR-370-5p	0	0	0	0	0	0	0	0	0	0	12.626	0	0	0	0	0	0	0	0	5.54257	0	0	0	0	0	0	0	0	0	5.02954	0	0	3.82583	0	0	0	0	0
mmu-miR-431-3p	0	8.37874	0	0	0	0	0	0	0	0	0	12.9269	0	0	0	0	0	0	0	0	0	0	0	0	2.04559	0	6.32771	0	0	0	0	0	0	1.01905	0	0	0	7.84654
mmu-miR-1943-3p	0	0	0	0	0	0	0	0	0	0	0	0	0	0	0	0	0	0	0	0	0	0	7.42527	0	0	0	6.32771	0	0	0	0	0	0	1.01905	0	0	19.6142	0
mmu-miR-6929-3p	0	0	0	0	0	0	0	0	0	0	0	0	0	0	0	0	0	0	0	0	0	0	0	0	0	0	0	0	0	0	0	0	0	0	0	0	0	0
mmu-miR-363-5p	0	0	0	0	0	0	0	0	0	0	0	0	0	0	0	0	0	0	9.85622	0	0	0	0	0	0	0	0	0	0	0	0	0	0	0	0	0	0	0
mmu-miR-707	0	0	0	0	0	0	0	0	0	0	0	0	0	0	0	0	0	0	0	0	0	0	0	0	0	0	0	0	0	0	0	0	0	0	0	0	0	0
mmu-miR-1191a	0	8.37874	0	0	7.15246	0	9.37111	3.65981	0	7.32063	0	0	27.5506	0	0	0	45.4234	0	0	5.54257	5.17506	0	3.71264	11.1918	0	6.67307	12.6554	7.03889	5.22263	10.0591	0	0	15.3033	2.0381	15.5615	0	0	0
mmu-miR-301a-3p	646.495	305.824	265.01	196.019	861.871	457.243	834.029	658.766	590.664	366.031	101.008	381.344	110.203	387.175	404.125	581.066	1075.02	862.175	453.386	105.309	186.302	119.937	96.5286	67.1506	149.328	202.417	158.193	154.856	161.902	125.739	93.1651	194.71	137.73	168.143	256.765	183.814	117.685	86.3119
mmu-miR-6341	0	0	0	0	0	0	0	0	0	0	0	0	0	0	0	0	0	0	0	0	0	0	0	0	0	0	0	0	0	0	0	0	0	0	0	0	0	0
mmu-miR-130b-3p	126.488	134.06	99.3788	76.7032	253.912	243.863	173.366	193.97	275.643	58.565	75.7561	71.0979	110.203	72.0325	139.889	172.168	196.835	229.913	147.843	0	0	0	3.71264	0	2.04559	4.44872	0	0	0	0	9.31651	0	0	8.1524	7.78076	0	19.6142	0
mmu-miR-301b-3p	0	16.7575	0	8.52258	50.0672	0	46.8556	18.2991	29.5332	14.6413	0	6.46345	0	9.00407	46.6298	0	60.5645	28.7392	19.7124	0	0	0	0	0	0	2.22436	0	0	0	0	0	0	0	0	0	0	0	0
mmu-miR-130a-3p	590.278	397.99	281.573	230.11	350.471	274.346	374.845	351.342	393.776	373.352	227.268	407.197	385.709	351.159	450.755	451.94	529.939	287.392	344.968	105.309	139.727	104.945	129.942	145.493	194.331	133.461	151.865	144.297	203.683	145.857	153.722	90.8649	103.297	182.41	93.3691	183.814	78.457	109.852
mmu-miR-6389	0	0	0	0	0	0	0	0	0	0	0	0	0	0	0	0	0	0	0	0	0	0	0	0	0	0	0	0	0	0	0	0	0	0	0	0	0	0
mmu-miR-130c	0	0	0	0	0	0	0	0	0	0	0	0	0	0	0	0	0	0	0	0	0	0	0	0	0	0	0	0	0	0	0	0	0	0	0	0	0	0
mmu-miR-721	0	0	0	0	0	0	0	0	0	0	0	0	0	0	0	0	0	0	0	0	0	0	0	0	0	0	0	0	0	0	0	0	0	0	0	0	0	0
mmu-miR-6347	0	0	0	0	0	0	0	0	0	0	0	0	0	0	0	0	0	0	0	0	0	0	0	0	0	0	0	0	0	0	0	0	0	0	0	0	0	0
mmu-miR-3061-5p	14.0542	0	0	0	0	0	4.68556	3.65981	0	0	0	0	0	9.00407	0	0	0	0	9.85622	5.54257	0	7.49606	3.71264	0	4.09119	2.22436	0	7.03889	0	5.02954	4.65826	12.9807	0	6.1143	7.78076	18.3814	0	15.6931
mmu-miR-7085-5p	0	0	0	0	0	0	0	0	0	0	0	0	0	0	0	0	0	0	0	0	0	0	0	0	0	0	0	0	0	0	0	0	0	0	0	0	0	0
mmu-miR-140-5p	224.868	347.718	182.195	213.064	232.455	213.38	210.85	259.847	344.554	161.054	113.634	232.684	137.753	180.081	217.606	408.898	272.54	344.87	206.981	5.54257	25.8753	14.9921	7.42527	11.1918	14.3192	31.141	6.32771	7.03889	15.6679	30.1773	13.9748	25.9614	3.82583	43.8192	7.78076	0	0	23.5396
mmu-miR-6358	0	0	0	0	0	0	0	0	0	0	0	0	0	0	0	0	0	0	0	0	0	0	0	0	0	0	0	0	0	0	0	0	0	0	0	0	0	0
mmu-miR-6376	0	0	0	0	0	0	0	0	0	0	0	0	0	0	0	0	0	0	0	0	0	0	0	0	0	0	0	0	0	0	0	0	0	0	0	0	0	0
mmu-miR-449c-3p	0	0	0	0	0	0	0	0	0	0	0	0	0	0	0	0	0	0	0	0	0	0	0	0	0	0	0	0	0	0	0	0	0	0	0	0	0	0
mmu-miR-7664-5p	0	0	0	0	0	0	0	0	0	0	0	0	0	0	0	0	0	0	0	0	0	0	0	0	0	0	0	0	0	0	0	0	0	0	0	0	0	0
mmu-miR-3112-3p	0	0	0	0	7.15246	0	0	0	0	0	0	0	0	0	0	0	0	0	0	0	0	0	0	0	0	0	0	0	0	0	0	0	0	0	0	0	0	0
mmu-miR-142a-5p	9317.96	10155	3991.72	4636.28	22448	6675.74	25189.6	17468.3	28873.6	4253.29	959.578	5700.76	1653.04	8004.61	6870.13	14591.2	25815.6	28202.7	21526	171.82	196.652	277.354	193.057	179.068	190.24	271.372	120.226	144.297	73.1168	115.68	270.179	168.749	133.904	142.667	248.984	128.67	98.0712	109.852
mmu-miR-669p-3p	0	0	0	0	0	0	0	0	0	0	0	0	0	0	0	0	0	0	0	0	0	0	0	0	0	0	0	0	0	0	0	0	0	0	0	0	0	0
mmu-miR-539-3p	0	0	0	0	0	0	0	0	9.8444	0	0	0	0	0	0	0	15.1411	0	0	0	0	0	3.71264	0	0	2.22436	0	0	5.22263	0	0	0	0	0	0	0	0	0
mmu-miR-466f-3p	0	0	0	0	0	0	0	0	0	0	0	0	0	0	0	0	0	0	0	0	5.17506	7.49606	3.71264	0	0	0	0	0	0	0	0	0	3.82583	0	0	0	0	0
mmu-miR-7040-5p	0	0	0	0	0	0	0	0	0	0	0	0	0	0	0	0	0	0	0	0	0	0	0	0	0	0	0	0	0	0	0	0	0	0	0	0	0	0
mmu-miR-669b-3p	0	0	0	0	0	0	0	0	0	0	0	0	0	0	0	0	0	0	0	0	0	0	0	0	0	0	0	0	0	0	0	0	0	0	0	0	0	0
mmu-miR-669f-3p	0	0	0	0	3.57623	0	0	0	0	0	0	0	0	0	0	0	0	0	0	0	0	0	0	0	0	0	0	0	0	0	0	0	0	0	0	0	0	0
mmu-miR-467a-3p	0	4.18937	0	8.52258	0	0	0	0	0	0	0	0	0	0	0	0	0	9.57973	0	0	0	0	0	0	0	0	0	0	0	0	0	0	0	0	0	0	0	0
mmu-miR-291a-5p	0	0	0	0	0	0	0	0	0	0	0	0	0	0	0	0	0	0	0	0	0	0	0	0	0	0	0	0	0	0	0	0	0	0	0	0	0	0
mmu-miR-217-3p	0	0	0	0	0	0	0	0	0	0	0	0	0	0	0	0	0	0	0	0	0	0	0	0	0	0	0	0	0	0	0	0	0	0	0	0	0	0
mmu-miR-6947-5p	0	0	0	0	0	0	0	0	0	0	0	0	0	0	0	0	0	0	0	0	0	0	0	0	0	0	0	0	0	0	0	0	0	0	0	0	0	0
mmu-miR-188-5p	28.1085	4.18937	16.5631	0	10.7287	0	9.37111	29.2785	59.0664	0	37.8781	6.46345	0	36.0163	15.5433	0	15.1411	38.3189	0	0	10.3501	7.49606	7.42527	0	0	6.67307	6.32771	0	5.22263	0	4.65826	0	0	1.01905	0	9.19071	19.6142	0
mmu-miR-7237-3p	0	0	0	0	0	0	0	3.65981	0	0	0	0	0	0	0	0	15.1411	0	0	0	0	0	0	0	0	0	0	0	0	0	0	0	0	0	0	0	0	0
mmu-miR-1981-3p	0	12.5681	0	0	0	0	4.68556	7.31962	0	7.32063	0	0	0	18.0081	0	21.5209	0	0	0	0	5.17506	7.49606	3.71264	0	10.228	2.22436	6.32771	0	5.22263	0	4.65826	12.9807	0	7.13335	7.78076	0	0	0
mmu-miR-5119	0	0	0	0	0	0	0	0	0	0	0	0	0	0	0	0	0	0	0	0	0	0	0	0	0	0	0	0	0	0	0	0	0	0	0	0	0	0
mmu-miR-1298-3p	0	0	0	0	0	0	0	0	0	0	0	0	0	0	0	0	0	0	0	0	0	0	0	0	0	0	0	0	0	0	0	0	0	0	0	0	0	7.84654
mmu-miR-200a-5p	0	0	0	0	0	0	0	0	0	7.32063	0	0	0	0	0	0	0	0	0	0	0	0	0	0	0	0	0	0	0	0	0	0	0	0	0	0	0	0
mmu-miR-200b-5p	0	0	0	0	0	0	0	0	0	0	0	0	0	0	0	0	0	0	0	0	0	0	0	0	0	0	0	0	0	0	0	0	0	0	0	0	0	0
mmu-miR-1941-3p	0	0	0	0	0	30.4828	0	0	0	0	0	0	0	0	0	0	0	9.57973	0	0	0	0	0	0	2.04559	0	6.32771	0	0	0	0	0	0	0	0	0	0	0
mmu-miR-141-5p	0	0	0	0	3.57623	0	0	3.65981	9.8444	0	0	0	0	0	0	0	0	0	0	0	0	0	0	0	0	0	0	0	0	0	0	0	0	0	0	0	0	0
mmu-miR-6769b-3p	0	0	0	0	0	0	0	0	0	0	0	0	0	0	0	0	0	0	0	0	0	0	0	0	0	0	0	0	0	0	0	0	0	0	0	0	0	0
mmu-miR-6386	0	0	0	0	0	0	0	0	0	0	0	0	0	0	0	0	0	0	0	0	0	0	0	0	0	0	0	0	0	0	0	0	0	0	0	0	0	0
mmu-miR-532-5p	997.851	1026.4	728.778	647.716	1105.06	1280.28	1302.58	816.138	738.33	1178.62	1199.47	879.029	1129.58	945.427	1367.81	925.401	1438.41	1044.19	916.628	205.075	289.804	254.866	341.563	156.685	327.295	273.596	436.612	274.517	250.686	342.009	172.355	259.614	252.505	303.677	443.503	294.103	431.513	321.708
mmu-miR-7578	0	0	0	0	0	0	0	0	0	0	0	0	0	0	0	0	0	0	0	0	0	0	0	0	0	0	0	0	0	0	0	0	0	0	0	0	0	0
mmu-miR-3091-5p	0	0	0	0	0	0	0	0	0	0	0	0	0	0	0	0	0	0	0	0	0	0	0	0	0	0	0	0	0	0	0	0	0	0	0	0	0	0
mmu-miR-218-2-3p	0	0	0	0	0	0	0	0	0	0	0	0	0	0	0	0	0	0	0	0	0	0	0	0	0	0	0	0	0	0	0	0	0	0	0	0	0	0
mmu-miR-126a-5p	23611.1	19832.5	9192.54	8292.47	17158.8	12071.2	14548.7	17087.7	34760.6	6508.04	3308.02	9979.57	5399.92	10786.9	9807.8	11277	14641.5	14666.6	12320.3	10469.9	13946.8	12256.1	9047.7	15612.5	16526.4	35772.1	10333.1	18836.1	10622.8	11422.1	29430.9	9995.14	11056.6	11324.7	8372.09	10174.1	7983	7281.59
mmu-miR-698-3p	0	0	0	0	0	0	0	0	0	0	0	0	0	0	0	0	0	0	0	0	0	0	0	0	0	0	0	0	0	0	0	0	0	0	0	0	0	0
mmu-miR-25-3p	5635.75	7251.8	5896.48	5684.56	21335.8	30818.2	24692.9	13329	24561.8	6625.17	5580.7	6082.11	13086.6	6572.97	18683	11944.1	27753.7	24792.3	17889	1308.05	1040.19	1176.88	1440.5	1029.64	1708.07	1530.36	1385.77	1164.94	1467.56	1322.77	1458.03	1388.93	1312.26	1460.3	1657.3	1488.89	1294.54	1255.45
mmu-miR-344b-3p	0	0	0	0	0	0	0	0	0	0	0	0	27.5506	0	0	0	0	0	0	0	0	0	3.71264	0	0	0	0	0	0	0	0	0	0	0	0	0	0	0
mmu-miR-6715-3p	0	0	0	0	0	0	0	0	0	0	0	0	0	0	0	0	0	0	0	0	0	0	0	0	0	0	0	0	0	0	0	0	0	0	0	0	0	0
mmu-miR-6240	3921.13	971.934	3809.52	1849.4	668.755	884.002	918.369	461.136	3918.07	1720.35	2550.46	2507.82	1570.39	2593.17	1818.56	1872.32	5329.67	3285.85	1419.3	2444.27	802.135	1626.65	501.206	1107.98	196.377	387.038	208.814	454.008	355.139	1277.5	1681.63	1726.43	290.763	68.2764	731.391	1176.41	843.413	855.273
mmu-miR-3067-3p	0	0	0	0	0	0	0	0	0	0	0	0	0	0	0	0	0	0	0	0	0	0	0	0	0	0	0	0	0	0	0	0	0	0	0	0	0	0
mmu-miR-8099	0	0	0	0	0	0	0	0	0	0	0	0	0	0	0	0	0	0	0	0	0	0	0	0	0	0	0	0	0	0	0	0	0	0	0	0	0	0
mmu-miR-710	0	0	0	0	0	0	0	0	0	0	0	0	0	0	0	0	0	0	0	0	0	0	0	0	0	0	0	0	0	0	0	0	0	0	0	0	0	0
mmu-miR-105	0	0	0	0	0	0	0	0	0	0	0	0	0	0	0	0	0	0	0	0	0	0	0	0	0	0	0	0	0	0	0	0	0	0	0	0	0	0
mmu-miR-195a-3p	28.1085	20.9469	16.5631	51.1355	42.9148	30.4828	28.1133	14.6392	39.3776	58.565	75.7561	38.7807	0	63.0285	15.5433	0	30.2822	9.57973	0	11.0851	10.3501	22.4882	18.5632	33.5753	16.3648	15.5705	12.6554	10.5583	5.22263	15.0886	23.2913	0	15.3033	19.362	23.3423	18.3814	39.2285	15.6931
mmu-miR-7013-3p	0	0	0	0	0	0	0	0	0	0	0	0	0	0	0	0	0	0	0	0	0	0	0	0	0	0	0	0	0	0	0	0	0	0	0	0	0	0
mmu-miR-383-3p	0	0	0	0	0	0	0	0	0	0	0	0	0	0	0	0	0	0	0	0	0	0	0	0	0	0	0	0	0	0	0	0	0	0	0	0	0	0
mmu-miR-7687-3p	0	0	0	0	0	30.4828	0	0	0	0	0	0	0	0	0	0	0	0	0	0	0	0	0	0	0	0	0	0	0	0	0	0	0	0	0	0	0	0
mmu-miR-3473d	0	0	0	0	3.57623	0	0	0	0	7.32063	0	6.46345	55.1013	0	0	0	0	0	0	0	0	0	3.71264	0	0	0	0	3.51945	0	0	0	0	0	3.05715	0	0	0	0
mmu-miR-324-3p	0	4.18937	16.5631	34.0903	10.7287	0	18.7422	10.9794	9.8444	14.6413	12.626	6.46345	27.5506	27.0122	15.5433	21.5209	15.1411	19.1595	19.7124	5.54257	5.17506	0	0	22.3835	6.13678	0	0	7.03889	5.22263	15.0886	9.31651	12.9807	0	2.0381	7.78076	0	19.6142	7.84654
mmu-miR-7024-3p	0	0	0	0	0	0	0	3.65981	0	0	0	0	0	0	0	0	0	0	0	0	0	0	0	0	0	0	0	0	0	0	0	0	0	0	0	9.19071	0	0
mmu-miR-763	0	0	0	0	0	0	0	0	0	0	0	0	0	0	0	0	0	0	0	0	0	0	0	0	0	0	0	0	0	0	0	0	0	0	0	0	0	0
mmu-miR-3099-5p	0	0	0	0	0	0	0	0	0	0	0	0	0	0	0	0	0	0	0	0	0	0	0	0	0	0	0	0	0	0	0	0	0	0	0	0	0	0
mmu-miR-7220-3p	0	0	0	0	0	0	0	0	0	0	0	0	0	0	0	0	0	0	0	0	0	0	0	0	0	0	0	0	0	0	0	0	0	0	0	0	0	0
mmu-miR-1933-3p	0	0	0	0	3.57623	0	14.0567	0	0	0	0	6.46345	0	0	0	0	0	0	0	0	5.17506	7.49606	0	0	2.04559	0	0	3.51945	0	0	0	0	0	4.0762	0	0	0	0
mmu-miR-16-1-3p	56.217	62.8406	198.758	161.929	193.116	426.76	154.623	109.794	137.822	95.1682	101.008	71.0979	165.304	63.0285	310.865	43.0419	348.246	335.29	187.268	5.54257	5.17506	0	3.71264	0	6.13678	11.1218	12.6554	10.5583	10.4453	5.02954	0	12.9807	11.4775	3.05715	7.78076	9.19071	19.6142	7.84654
mmu-miR-1960	0	0	0	0	0	0	0	0	0	0	0	0	0	0	0	0	0	0	0	0	0	0	0	0	0	0	6.32771	0	5.22263	0	0	0	0	0	0	0	0	7.84654
mmu-miR-194-1-3p	0	0	0	0	0	0	0	0	0	0	0	0	0	0	0	0	0	0	0	0	0	0	0	0	0	0	0	0	0	0	0	0	0	0	0	0	0	0
mmu-miR-194-2-3p	0	0	0	0	3.57623	0	0	0	0	0	0	0	0	0	0	0	0	0	0	0	0	0	0	11.1918	0	0	0	0	0	0	0	0	0	0	0	0	0	0
mmu-miR-3060-3p	0	0	0	0	0	0	0	0	0	0	0	0	0	0	0	0	0	0	0	0	0	0	0	0	4.09119	0	0	0	0	0	0	0	0	1.01905	0	0	0	0
mmu-miR-490-5p	0	0	0	0	0	0	0	0	0	0	0	0	0	0	0	0	0	0	0	0	0	0	0	0	0	0	0	0	0	0	0	0	0	0	0	0	0	0
mmu-miR-6902-3p	0	0	0	0	0	0	0	0	0	0	0	0	0	0	0	0	0	0	0	0	0	0	0	0	0	0	0	0	0	0	0	0	0	0	0	0	0	0
mmu-miR-6931-3p	0	0	0	0	0	0	0	0	0	0	0	0	0	0	0	0	0	0	0	0	0	0	0	0	0	0	0	0	0	0	0	0	0	0	0	0	0	0
mmu-miR-3086-3p	0	0	0	0	0	0	0	0	0	0	0	0	0	0	0	0	0	0	0	0	0	0	0	0	0	0	0	0	0	0	0	0	0	0	0	0	0	0
mmu-miR-181d-3p	0	0	0	0	0	0	0	0	0	0	0	0	0	0	0	0	0	0	0	0	0	0	0	0	0	0	0	0	0	0	0	0	0	0	0	0	0	0
mmu-miR-7004-3p	0	0	0	0	0	0	0	0	0	0	0	0	0	0	0	0	0	0	0	0	0	0	0	0	0	0	0	0	0	0	0	0	0	0	0	0	0	0
mmu-miR-488-5p	0	0	0	0	0	0	0	0	0	0	0	0	0	0	0	0	0	0	0	0	0	0	0	0	0	0	0	0	0	0	0	0	0	0	0	0	0	0
mmu-miR-6990-5p	0	0	0	0	0	0	0	3.65981	0	0	12.626	0	0	0	0	0	0	0	0	0	0	0	0	0	2.04559	0	6.32771	0	0	0	0	0	3.82583	2.0381	0	0	0	0
mmu-miR-7032-5p	0	0	0	0	0	0	0	0	0	0	0	0	0	0	0	0	0	0	0	0	0	0	0	0	0	0	0	0	0	0	0	0	0	0	0	0	0	0
mmu-miR-199a-5p	2600.03	2614.17	1159.42	1474.41	1251.68	487.726	1124.53	1280.93	1653.86	1610.54	1010.08	2404.4	1019.37	1620.73	1010.31	882.359	1408.12	1312.42	1163.03	210.618	222.528	239.874	241.321	268.602	194.331	262.474	177.176	193.57	114.898	165.975	177.014	194.71	130.078	172.219	163.396	183.814	137.3	235.396
mmu-miR-199b-5p	309.193	242.983	331.263	230.11	146.625	121.931	60.9122	139.073	167.355	190.336	75.7561	323.172	220.405	189.085	310.865	86.0838	166.552	143.696	137.987	49.8831	51.7506	29.9842	22.2758	0	18.4103	80.0769	31.6385	28.1556	15.6679	25.1477	27.9495	51.9228	30.6066	36.6858	46.6845	45.9535	19.6142	47.0792
mmu-miR-935	0	0	0	0	0	0	0	0	0	0	0	0	0	0	0	0	0	0	0	0	0	0	0	0	0	2.22436	0	0	0	0	0	0	0	1.01905	0	0	0	0
mmu-miR-7007-3p	0	0	0	0	0	0	0	0	0	0	0	0	0	0	0	0	0	0	0	0	0	0	0	0	0	0	0	0	0	0	0	0	0	0	0	0	0	0
mmu-miR-12191-3p	0	0	0	0	21.4574	0	9.37111	18.2991	0	7.32063	50.5041	6.46345	0	0	0	0	15.1411	9.57973	9.85622	5.54257	0	0	11.1379	0	4.09119	0	25.3108	7.03889	5.22263	0	9.31651	12.9807	0	3.05715	0	0	0	7.84654
mmu-miR-1224-3p	0	0	0	0	0	0	0	0	0	0	0	0	0	0	0	0	0	0	0	0	0	0	0	0	0	0	0	0	0	0	0	0	0	0	0	0	0	0
mmu-miR-1895	0	0	0	0	0	0	0	0	0	0	0	0	0	0	0	0	0	0	0	0	0	0	0	0	0	0	0	0	0	0	0	0	0	0	0	0	0	0
mmu-miR-7003-3p	0	0	0	0	0	0	0	0	0	0	0	0	0	0	0	0	0	0	0	0	0	0	0	0	0	0	0	0	0	0	0	0	0	0	0	0	0	0
mmu-miR-7653-3p	0	0	0	0	0	0	0	0	0	7.32063	0	0	0	0	0	0	0	0	0	0	0	0	0	0	0	0	0	0	0	0	0	0	0	0	0	0	0	0
mmu-miR-760-5p	0	0	0	0	0	0	0	0	0	0	0	0	0	0	0	0	0	0	0	0	0	0	0	0	0	0	0	0	0	0	0	0	0	0	0	0	0	0
mmu-miR-5625-5p	0	0	0	0	0	0	0	0	0	0	0	0	0	0	0	0	0	0	0	0	0	0	0	0	0	0	0	0	0	0	0	0	0	0	0	0	0	0
mmu-miR-7071-5p	0	0	0	0	0	0	0	0	0	0	0	0	0	0	0	0	0	0	0	0	0	0	0	0	0	0	0	0	0	0	0	0	0	0	0	0	0	0
mmu-miR-3969	0	16.7575	0	0	10.7287	0	9.37111	0	9.8444	0	12.626	6.46345	0	0	15.5433	43.0419	45.4234	28.7392	0	5.54257	0	0	0	0	0	4.44872	0	0	0	0	0	0	0	0	0	0	0	0
mmu-miR-3474	0	0	16.5631	0	0	0	0	0	0	0	0	0	0	0	0	0	0	0	0	0	0	0	0	0	0	0	0	0	0	0	0	0	0	0	0	0	0	0
mmu-miR-1964-3p	0	0	0	17.0452	7.15246	0	0	3.65981	0	7.32063	0	6.46345	0	9.00407	0	0	0	0	0	0	0	0	0	0	2.04559	2.22436	6.32771	7.03889	0	0	0	0	0	1.01905	0	0	0	7.84654
mmu-miR-7689-5p	0	0	0	0	0	0	0	0	0	0	0	0	0	0	0	0	0	0	0	0	0	0	0	0	0	0	0	0	0	0	0	0	0	0	0	0	0	0
mmu-miR-1843b-3p	14.0542	0	0	0	3.57623	0	9.37111	3.65981	0	0	0	6.46345	55.1013	0	0	0	0	9.57973	0	33.2554	46.5756	14.9921	3.71264	22.3835	16.3648	17.7949	12.6554	10.5583	20.8905	5.02954	13.9748	0	7.65166	9.17145	7.78076	9.19071	0	7.84654
mmu-miR-8115	0	0	0	0	0	0	0	0	0	0	0	0	0	0	0	0	0	0	0	0	0	0	0	0	0	0	0	0	0	0	0	0	0	0	0	0	0	0
mmu-miR-106b-3p	267.031	385.422	364.389	656.238	922.667	853.52	1068.31	636.807	1132.11	446.558	593.423	329.636	798.968	441.199	777.164	1011.48	1059.88	1369.9	837.778	94.2237	51.7506	52.4724	89.1033	55.9588	65.459	44.4872	82.2602	73.9084	62.6716	120.709	65.2156	64.9035	84.1682	74.3907	85.5883	91.9071	58.8427	78.4654
mmu-miR-5122	14.0542	0	0	0	0	0	0	3.65981	0	0	0	0	0	0	0	0	0	0	0	5.54257	0	0	0	0	0	0	0	0	0	0	0	0	0	1.01905	0	0	0	0
mmu-miR-7648-5p	0	0	0	0	0	0	0	0	0	0	0	0	0	0	0	0	0	0	0	0	0	0	0	0	0	0	0	0	0	0	0	0	0	0	0	0	0	0
mmu-miR-1901	0	0	0	0	0	0	0	0	0	0	0	0	0	0	0	0	0	0	0	0	0	0	0	0	0	0	0	0	0	0	0	0	0	0	0	0	0	0
mmu-miR-7677-3p	0	0	0	0	0	0	0	0	0	0	0	0	0	0	0	0	0	0	0	0	0	0	0	0	0	0	0	0	0	0	0	0	0	0	0	0	0	0
mmu-miR-7036a-3p	0	0	0	0	0	0	0	0	0	0	0	0	0	0	0	0	0	0	0	0	0	0	0	0	0	0	0	0	0	0	0	0	0	0	0	0	0	0
mmu-miR-676-3p	337.302	335.15	397.515	511.355	278.946	457.243	229.592	168.351	216.577	519.765	732.309	439.515	385.709	432.195	466.298	236.73	302.822	402.348	344.968	83.1386	93.1511	149.921	144.793	111.918	149.328	82.3012	234.125	98.5445	156.679	115.68	93.1651	116.826	172.162	180.372	163.396	156.242	215.757	188.317
mmu-miR-7089-5p	0	0	0	0	0	0	0	0	0	0	0	0	0	0	0	0	0	0	0	0	0	0	0	0	2.04559	0	0	0	0	0	0	0	0	0	0	0	0	0
mmu-miR-7236-5p	0	0	0	0	0	0	0	0	0	0	0	0	0	0	0	0	0	0	0	0	0	0	0	0	0	0	0	0	0	0	0	0	0	0	0	0	0	0
mmu-miR-325-5p	0	0	0	0	0	0	0	0	0	0	0	0	0	0	0	0	0	0	0	0	0	0	0	0	0	0	0	0	0	0	0	0	0	0	0	0	0	0
mmu-miR-26a-1-3p	0	0	0	0	0	0	0	0	0	0	0	0	0	0	0	0	0	0	0	0	0	0	0	0	0	0	0	0	0	0	0	0	0	1.01905	0	0	0	0
mmu-miR-7056-3p	0	0	0	0	0	0	0	0	0	0	0	0	0	0	0	0	0	0	0	0	0	0	0	0	0	0	0	0	0	0	0	0	0	0	0	0	0	0
mmu-miR-6939-3p	0	0	0	0	0	0	0	0	0	0	0	0	0	0	0	0	0	0	0	0	0	0	0	0	0	0	0	0	0	0	0	0	0	0	0	0	0	0
mmu-miR-532-3p	28.1085	25.1362	0	17.0452	7.15246	60.9657	18.7422	0	0	14.6413	12.626	6.46345	55.1013	27.0122	0	64.5628	15.1411	28.7392	0	22.1703	15.5252	7.49606	11.1379	0	6.13678	17.7949	12.6554	7.03889	5.22263	25.1477	9.31651	25.9614	3.82583	14.2667	0	9.19071	39.2285	23.5396
mmu-miR-3059-3p	0	0	0	0	0	0	0	0	0	0	0	0	0	0	0	0	0	0	0	0	0	0	0	0	0	0	0	0	0	0	0	0	0	0	0	0	0	0
mmu-miR-326-3p	56.217	46.0831	49.6894	161.929	39.3385	121.931	56.2267	58.557	29.5332	58.565	88.3821	38.7807	110.203	108.049	46.6298	129.126	75.7056	95.7973	59.1373	0	15.5252	7.49606	0	11.1918	2.04559	2.22436	0	0	0	0	9.31651	0	3.82583	6.1143	15.5615	36.7628	39.2285	0
mmu-miR-7014-3p	0	0	0	0	0	0	0	0	0	0	0	0	0	0	0	0	0	0	0	0	0	0	0	0	0	0	0	0	0	0	0	0	0	0	0	0	0	0
mmu-miR-875-3p	0	0	0	0	0	0	0	0	0	0	0	0	0	0	0	0	0	0	0	0	0	0	0	0	0	0	0	0	0	0	0	0	0	0	0	0	0	0
mmu-miR-345-3p	56.217	79.598	99.3788	102.271	71.5246	121.931	79.6545	40.2579	88.5996	95.1682	75.7561	58.171	247.956	63.0285	77.7164	86.0838	105.988	47.8986	49.2811	94.2237	41.4005	52.4724	44.5516	55.9588	36.8207	51.1602	25.3108	49.2722	41.7811	55.325	55.8991	51.9228	22.955	36.6858	77.8076	36.7628	98.0712	15.6931
mmu-miR-7031-5p	0	0	0	0	0	0	0	0	0	0	0	0	0	0	0	0	0	0	0	0	0	0	0	0	0	0	0	0	0	0	0	0	0	0	0	0	0	0
mmu-miR-6927-3p	0	0	0	0	0	0	0	0	0	0	0	0	0	0	0	0	0	0	0	0	0	0	0	0	0	0	0	0	0	0	0	0	0	0	0	0	0	0
mmu-miR-7069-3p	0	0	0	0	0	0	0	0	0	0	0	0	0	0	0	0	0	0	0	0	0	0	0	0	0	0	0	0	0	0	0	0	0	0	0	0	0	0
mmu-miR-683	0	0	0	0	0	0	0	3.65981	0	0	0	0	0	0	0	0	0	0	0	0	0	0	0	0	0	0	0	0	0	0	0	0	0	0	0	0	0	0
mmu-miR-7022-5p	0	0	0	0	0	0	0	0	0	0	0	0	0	0	0	0	0	0	0	0	0	0	0	0	0	0	0	0	0	0	0	0	0	0	0	0	0	0
mmu-miR-7005-5p	0	0	0	0	0	0	0	0	0	0	0	0	0	0	0	0	0	0	0	0	0	0	0	0	0	0	0	0	0	0	0	0	0	0	0	0	0	0
mmu-miR-6769b-5p	0	0	0	0	0	0	0	0	0	0	0	0	0	0	0	0	0	0	0	0	0	0	0	0	0	0	0	0	0	0	0	0	0	0	0	0	0	0
mmu-miR-146a-3p	0	0	0	0	0	0	0	0	0	0	0	0	0	0	0	0	0	0	0	0	0	0	0	0	0	0	0	0	0	0	0	0	0	0	0	0	0	0
mmu-miR-7682-3p	0	0	0	0	3.57623	0	0	0	0	0	0	0	0	0	0	0	0	0	0	0	0	0	0	0	0	0	0	0	0	0	0	0	0	0	0	0	0	0
mmu-miR-26b-3p	0	16.7575	0	42.6129	7.15246	0	4.68556	0	9.8444	0	0	32.3172	110.203	27.0122	31.0865	64.5628	15.1411	9.57973	0	5.54257	10.3501	0	0	22.3835	0	8.89743	6.32771	10.5583	0	0	0	0	0	5.09525	0	9.19071	0	7.84654
mmu-miR-7039-3p	0	0	0	0	0	0	0	0	0	0	0	0	0	0	0	0	0	0	0	0	0	0	0	0	0	0	0	0	0	0	0	0	0	0	0	0	0	0
mmu-miR-26a-2-3p	0	16.7575	33.1263	0	17.8811	60.9657	18.7422	3.65981	9.8444	21.9619	12.626	0	27.5506	18.0081	31.0865	0	0	0	0	16.6277	5.17506	0	7.42527	0	2.04559	13.3461	0	0	5.22263	0	13.9748	25.9614	0	3.05715	31.123	9.19071	0	7.84654
mmu-miR-184-5p	0	0	0	0	0	0	0	0	0	0	0	0	0	0	0	0	0	0	0	0	0	0	0	0	0	0	0	0	0	0	0	0	0	0	0	0	0	0
mmu-miR-7686-5p	0	0	0	0	0	0	0	0	0	0	0	0	0	0	0	0	0	0	0	0	0	0	0	0	0	0	0	0	0	0	0	0	0	0	0	0	0	0
mmu-miR-7077-3p	0	0	0	0	0	0	0	0	0	0	0	0	0	0	0	0	0	0	0	0	0	0	0	0	0	0	0	0	0	0	0	0	0	0	0	0	0	0
mmu-miR-7028-3p	0	0	0	0	0	0	0	0	0	0	0	0	0	0	0	0	0	0	0	0	0	0	0	0	0	0	0	0	0	0	0	0	0	0	0	0	0	0
mmu-miR-1903	0	0	0	0	0	0	0	0	0	0	0	0	0	0	0	0	0	0	0	0	0	0	0	0	0	0	0	0	0	0	0	0	0	0	0	0	0	0
mmu-miR-3094-3p	0	0	0	0	0	0	0	0	0	0	0	0	0	0	0	0	0	0	0	0	0	0	0	0	0	0	0	0	0	0	0	0	0	0	0	0	0	0
mmu-miR-5619-3p	0	0	0	0	0	0	0	0	0	0	0	0	0	0	0	0	0	0	0	0	0	0	0	0	0	0	0	0	0	0	0	0	0	0	0	0	0	0
mmu-miR-15b-3p	84.3254	108.924	66.2526	51.1355	303.98	121.931	313.932	237.888	147.666	117.13	50.5041	116.342	27.5506	63.0285	124.346	64.5628	257.399	249.073	325.255	11.0851	5.17506	0	0	0	4.09119	2.22436	0	0	0	15.0886	4.65826	0	7.65166	6.1143	7.78076	0	0	0
mmu-miR-3968	590.278	54.4618	82.8157	93.7483	42.9148	30.4828	93.7111	62.2168	167.355	204.978	202.016	219.757	247.956	171.077	31.0865	301.293	272.54	105.377	167.556	731.619	341.554	299.842	263.597	425.287	218.879	220.211	189.831	439.931	219.351	261.536	1015.5	571.151	156.859	41.7811	365.696	468.726	353.056	510.025
mmu-miR-714	168.651	527.861	1043.48	596.58	300.403	548.691	529.468	431.858	511.909	351.39	479.789	672.199	385.709	603.272	1056.94	753.233	969.032	881.335	719.504	110.851	20.7003	67.4645	40.839	100.726	20.4559	15.5705	25.3108	45.7528	41.7811	105.62	97.8234	155.768	65.0391	24.4572	93.3691	128.67	117.685	70.6189
mmu-miR-219c-3p	0	0	0	0	0	0	0	0	0	0	0	0	0	0	0	0	0	0	0	0	0	0	0	0	0	0	0	0	0	0	0	0	0	0	0	0	0	0
mmu-miR-7654-3p	0	0	0	0	0	0	0	0	0	0	0	0	0	0	0	0	0	0	0	0	0	0	0	0	0	0	0	0	0	0	0	0	0	0	0	0	0	0
mmu-miR-6359	0	0	0	0	0	0	0	0	0	0	0	0	0	0	0	0	0	0	0	0	0	0	0	0	0	0	0	0	0	0	0	0	0	0	0	0	0	0
mmu-miR-3093-5p	0	0	0	0	0	0	0	0	0	0	0	0	0	0	0	0	0	0	0	0	0	0	0	0	0	0	0	0	0	0	0	0	0	0	0	0	0	0
mmu-miR-3076-3p	0	0	0	0	0	0	0	0	0	0	0	0	0	0	0	0	0	0	0	0	0	0	0	0	0	0	0	0	5.22263	0	0	0	0	0	0	0	0	0
mmu-miR-324-5p	14.0542	58.6512	49.6894	42.6129	28.6098	0	37.4845	10.9794	9.8444	43.9238	25.252	71.0979	27.5506	0	0	0	60.5645	19.1595	29.5687	27.7129	5.17506	14.9921	18.5632	22.3835	26.5927	20.0192	18.9831	14.0778	0	10.0591	0	0	7.65166	17.3239	7.78076	0	19.6142	39.2327
mmu-miR-7040-3p	0	0	0	0	0	0	0	0	0	0	0	0	0	0	0	0	0	0	0	0	0	0	0	0	0	0	0	0	0	0	0	0	0	0	0	0	0	0
mmu-miR-7240-3p	0	0	0	0	0	0	0	0	0	0	0	0	0	0	0	0	0	0	0	0	0	0	0	0	0	0	0	0	0	0	0	0	0	0	0	0	0	0
mmu-miR-6406	0	0	0	0	0	0	0	0	0	0	0	0	0	0	0	0	0	0	0	0	0	0	0	0	0	0	0	0	0	0	0	0	0	0	0	0	0	0
mmu-miR-6538	196.759	54.4618	248.447	366.471	71.5246	0	60.9122	91.4953	9.8444	431.917	2184.3	271.465	440.81	369.167	62.1731	193.689	90.8467	76.6378	216.837	338.097	621.008	652.157	542.045	559.588	135.009	86.75	259.436	450.489	506.595	352.068	354.027	493.266	290.763	67.2573	396.819	652.54	451.128	612.03
mmu-miR-126b-3p	0	0	0	0	0	0	0	0	0	0	0	0	0	0	0	0	0	0	0	0	0	0	0	0	0	0	0	0	0	0	0	0	0	0	0	0	0	0
mmu-miR-7001-3p	0	0	0	0	0	0	0	0	0	0	0	0	0	0	0	0	0	0	0	0	0	0	0	0	0	0	0	0	0	0	0	0	0	0	0	0	0	0
mmu-miR-1251-3p	0	0	0	0	0	0	0	0	0	0	0	0	0	0	0	0	0	0	0	0	0	0	0	0	0	0	0	0	0	0	0	0	0	0	0	0	0	0
mmu-miR-7010-5p	0	0	0	0	0	0	0	0	0	0	0	0	0	0	0	0	0	0	0	0	0	0	0	0	0	0	0	0	0	0	0	0	0	0	0	0	0	0
mmu-miR-7655-5p	0	0	0	0	0	0	0	0	0	0	0	0	0	0	0	0	0	0	0	0	0	0	0	0	0	0	0	0	0	0	0	0	0	0	0	0	0	0
mmu-miR-874-5p	0	0	0	0	0	0	0	0	0	7.32063	0	0	0	0	0	0	0	0	0	0	0	0	0	0	0	0	0	0	0	0	0	0	0	0	0	0	0	0
mmu-miR-5131	0	0	0	0	0	0	0	0	0	0	0	0	0	0	0	0	0	0	0	0	0	0	0	0	0	0	0	0	0	0	0	0	0	0	0	0	0	0
mmu-miR-6936-3p	0	0	0	0	0	0	0	0	9.8444	0	0	0	0	0	0	0	0	0	0	0	0	0	0	0	0	0	0	0	0	0	0	0	0	0	0	0	0	0
mmu-miR-337-5p	0	37.7043	16.5631	25.5677	0	0	0	0	9.8444	14.6413	12.626	32.3172	27.5506	27.0122	0	0	0	9.57973	0	11.0851	15.5252	0	11.1379	0	10.228	6.67307	0	17.5972	15.6679	0	13.9748	38.9421	11.4775	17.3239	7.78076	9.19071	39.2285	7.84654
mmu-miR-138-1-3p	0	0	0	0	0	0	0	0	0	0	0	0	0	0	0	0	0	0	0	0	0	0	0	0	0	0	0	0	5.22263	0	0	0	0	0	0	0	0	0
mmu-miR-760-3p	0	0	0	0	0	0	0	0	0	0	0	0	0	0	0	0	0	0	0	0	0	0	0	0	0	0	0	0	0	0	0	0	0	0	0	0	0	0
mmu-miR-1247-3p	14.0542	0	0	17.0452	3.57623	0	4.68556	0	0	7.32063	0	0	27.5506	0	0	0	0	0	0	0	0	0	0	0	0	2.22436	6.32771	0	0	0	0	0	0	1.01905	7.78076	0	0	0
mmu-miR-3091-3p	0	0	0	0	0	0	0	0	0	0	0	0	0	0	0	0	0	0	0	0	0	0	0	0	0	0	0	0	0	0	0	0	0	0	0	0	0	0
mmu-miR-3062-3p	0	0	0	0	0	0	0	0	0	0	0	0	0	0	0	0	0	0	0	0	0	0	0	0	0	0	0	0	0	0	0	0	0	0	0	0	0	0
mmu-miR-7075-5p	0	0	0	0	0	0	0	0	0	0	0	0	0	0	0	0	0	0	0	0	0	0	0	0	0	0	0	0	0	0	0	0	0	0	0	0	0	0
mmu-miR-486b-3p	0	25.1362	0	0	17.8811	0	14.0567	10.9794	9.8444	0	0	6.46345	27.5506	9.00407	0	21.5209	0	19.1595	19.7124	44.3406	56.9257	112.441	59.4022	78.3424	81.8238	22.2436	56.9493	77.4278	67.8942	55.325	65.2156	51.9228	80.3424	92.7336	38.9038	91.9071	58.8427	86.3119
mmu-miR-486a-3p	0	79.598	115.942	17.0452	53.6434	60.9657	98.3967	51.2374	68.9108	21.9619	37.8781	45.2441	55.1013	72.0325	0	86.0838	45.4234	38.3189	49.2811	277.129	108.676	202.394	111.379	212.644	147.283	111.218	170.848	151.336	177.569	186.093	116.456	272.595	214.246	173.239	186.738	110.288	137.3	196.163
mmu-miR-128-1-5p	14.0542	0	0	0	7.15246	0	4.68556	3.65981	0	14.6413	12.626	0	27.5506	9.00407	0	0	0	9.57973	0	5.54257	0	0	0	11.1918	6.13678	8.89743	6.32771	3.51945	5.22263	10.0591	0	0	3.82583	7.13335	7.78076	0	0	7.84654
mmu-miR-7048-5p	0	0	0	0	0	0	0	0	0	0	0	0	0	0	0	0	0	0	0	0	0	0	0	0	0	0	0	0	0	0	0	0	0	0	0	0	0	0
mmu-miR-193b-5p	0	4.18937	0	0	0	0	0	0	0	0	0	0	0	0	0	0	0	0	0	0	0	0	0	0	0	0	6.32771	0	0	0	0	0	0	0	0	0	0	0
mmu-miR-341-5p	0	0	0	0	0	0	0	0	0	0	0	0	0	0	0	0	0	0	0	0	0	0	0	0	0	0	0	0	0	0	0	0	0	0	0	0	0	0
mmu-miR-6897-3p	0	0	0	0	0	0	0	0	0	0	0	0	0	0	0	0	0	0	0	0	0	0	0	0	0	0	0	0	0	0	0	0	0	0	0	0	0	0
mmu-miR-7668-3p	0	0	0	0	0	0	0	0	0	0	0	0	0	0	0	0	0	0	0	0	0	0	0	0	0	0	0	0	0	0	0	0	0	0	0	0	0	0
mmu-miR-667-5p	0	4.18937	0	8.52258	0	0	0	0	0	0	0	0	0	0	0	0	0	0	0	0	0	7.49606	0	0	0	0	0	0	0	0	0	0	0	1.01905	0	9.19071	0	0
mmu-miR-7672-5p	0	0	0	0	0	0	0	0	0	0	0	0	0	0	0	0	0	0	0	0	0	0	0	0	0	0	0	0	0	0	0	0	0	0	0	0	0	0
mmu-miR-1938	0	0	0	0	0	0	0	0	0	0	0	0	0	0	0	0	0	0	0	0	0	0	3.71264	0	2.04559	2.22436	6.32771	0	0	0	0	0	0	0	0	0	0	0
mmu-miR-6996-3p	0	0	0	0	0	0	0	0	0	0	0	0	0	0	0	0	0	0	0	0	0	0	0	0	0	0	0	0	0	0	0	0	0	0	0	0	0	0
mmu-miR-1197-5p	0	0	0	0	0	0	0	0	0	0	0	0	0	0	0	0	0	0	0	0	0	0	0	0	0	0	0	0	0	0	0	0	0	0	0	0	0	0
mmu-miR-505-3p	0	4.18937	16.5631	0	0	0	4.68556	0	0	0	0	0	0	0	0	0	0	19.1595	9.85622	0	0	0	0	11.1918	0	0	0	0	0	0	0	0	0	2.0381	0	0	0	0
mmu-miR-3108-3p	0	0	0	0	0	0	0	0	0	0	0	0	0	0	0	0	0	0	0	0	0	0	0	0	0	0	0	0	0	0	0	0	0	0	0	0	0	0
mmu-miR-7221-5p	0	0	0	0	0	0	0	0	0	0	0	0	0	0	0	0	0	0	0	0	0	0	0	0	0	0	0	0	0	0	0	0	0	0	0	0	0	0
mmu-miR-200c-5p	0	0	0	0	0	0	0	0	0	0	0	0	0	0	0	0	0	0	0	0	0	0	0	0	0	0	0	0	0	0	0	0	0	0	0	0	0	0
mmu-miR-7025-5p	0	0	0	0	0	0	0	0	0	0	0	0	0	0	0	0	0	0	0	0	0	0	0	0	0	0	0	0	0	0	0	0	0	0	0	0	0	0
mmu-miR-770-3p	0	0	0	0	0	0	0	0	0	0	0	0	0	0	0	0	0	0	0	0	0	0	0	0	0	0	0	0	0	0	0	0	0	0	0	0	0	0
mmu-miR-223-5p	0	83.7874	66.2526	68.1806	85.8295	60.9657	140.567	84.1757	265.799	36.6031	25.252	64.6345	55.1013	72.0325	77.7164	150.647	166.552	172.435	88.706	0	0	0	0	0	0	2.22436	0	0	0	0	0	0	0	5.09525	0	9.19071	0	0
mmu-miR-124-5p	0	0	0	0	0	0	0	0	0	0	0	0	0	0	0	0	0	0	0	0	0	0	0	0	0	0	0	0	0	0	0	0	0	0	0	0	0	0
mmu-miR-7218-3p	0	0	0	0	0	0	0	0	0	0	0	0	0	0	0	0	0	0	0	0	0	0	0	0	0	0	0	0	0	0	0	0	0	0	0	0	0	0
mmu-miR-6941-3p	0	0	0	0	0	0	0	0	0	0	0	0	0	0	0	0	0	0	0	0	0	0	0	0	0	0	0	0	0	0	0	0	0	0	7.78076	0	0	0
mmu-miR-6540-5p	0	0	0	0	0	0	0	0	0	0	0	0	0	9.00407	0	0	0	0	0	0	0	0	0	0	0	0	0	0	0	0	0	0	0	0	0	0	0	0
mmu-miR-6414	0	0	0	0	0	0	0	0	0	0	0	0	0	0	0	0	0	0	0	0	0	0	0	0	0	0	0	0	0	0	0	0	0	0	0	0	0	0
mmu-miR-3618-3p	0	0	0	0	0	0	0	0	0	0	0	0	0	0	0	0	0	0	0	0	0	0	0	0	0	0	0	0	0	0	0	0	0	0	0	0	0	0
mmu-miR-6912-3p	0	0	0	0	0	0	0	0	0	0	0	0	0	0	0	0	0	0	0	0	0	0	0	0	0	0	0	0	0	0	0	0	0	0	0	0	0	0
mmu-miR-3061-3p	0	4.18937	0	0	10.7287	0	0	10.9794	9.8444	7.32063	12.626	6.46345	27.5506	0	15.5433	0	0	9.57973	0	22.1703	25.8753	0	22.2758	11.1918	18.4103	31.141	18.9831	35.1945	52.2263	50.2954	37.266	25.9614	34.4325	31.5906	15.5615	9.19071	19.6142	39.2327
mmu-miR-151-3p	3654.1	3175.54	3329.19	4712.98	2152.89	1280.28	2122.56	1936.04	4262.63	2664.71	2979.74	3244.65	1570.39	3286.48	1492.15	2345.78	1438.41	1245.36	1665.7	7066.78	2478.86	2248.82	1874.88	2540.53	3299.54	6381.68	1626.22	2907.06	1514.56	2263.3	4192.43	1492.78	1759.88	2045.23	1291.61	1599.18	1765.28	1600.69
mmu-miR-7072-3p	0	0	0	0	0	0	0	0	0	0	0	0	0	0	0	0	0	0	0	0	0	0	0	0	0	0	0	0	0	0	0	0	0	0	0	0	0	0
mmu-miR-331-5p	14.0542	0	0	8.52258	0	0	0	0	0	7.32063	0	0	0	0	0	0	0	9.57973	19.7124	0	5.17506	0	0	0	2.04559	2.22436	0	0	5.22263	0	4.65826	0	0	2.0381	0	0	19.6142	15.6931
mmu-let-7b-3p	42.1627	58.6512	16.5631	34.0903	57.2197	0	60.9122	36.5981	49.222	14.6413	37.8781	58.171	110.203	45.0203	0	0	45.4234	38.3189	19.7124	27.7129	5.17506	29.9842	14.8505	22.3835	28.6383	35.5897	44.2939	31.675	26.1132	5.02954	51.2408	0	22.955	35.6668	7.78076	0	39.2285	15.6931
mmu-miR-98-3p	0	33.515	0	0	0	0	0	10.9794	9.8444	7.32063	0	6.46345	0	0	0	0	0	0	0	11.0851	5.17506	7.49606	0	0	2.04559	0	12.6554	0	10.4453	5.02954	4.65826	0	3.82583	3.05715	0	9.19071	0	7.84654
mmu-let-7a-1-3p	98.3797	205.279	33.1263	196.019	85.8295	30.4828	98.3967	106.135	177.199	117.13	50.5041	129.269	137.753	108.049	93.2596	86.0838	75.7056	76.6378	68.9935	33.2554	56.9257	22.4882	55.6896	33.5753	45.0031	95.6474	88.5879	49.2722	52.2263	50.2954	116.456	38.9421	53.5616	61.143	38.9038	18.3814	19.6142	47.0792
mmu-let-7f-1-3p	0	16.7575	16.5631	17.0452	25.0336	0	23.4278	21.9589	29.5332	43.9238	25.252	25.8538	0	9.00407	31.0865	0	15.1411	0	19.7124	22.1703	5.17506	29.9842	11.1379	11.1918	18.4103	26.6923	0	10.5583	5.22263	20.1182	18.633	0	3.82583	9.17145	0	9.19071	39.2285	0
mmu-let-7f-2-3p	28.1085	71.2193	0	68.1806	64.3721	30.4828	89.0256	40.2579	59.0664	36.6031	12.626	32.3172	0	9.00407	46.6298	0	60.5645	47.8986	78.8497	5.54257	25.8753	14.9921	22.2758	33.5753	18.4103	28.9167	18.9831	17.5972	20.8905	20.1182	32.6078	51.9228	7.65166	17.3239	23.3423	18.3814	0	15.6931
mmu-miR-1949	28.1085	8.37874	16.5631	0	0	30.4828	9.37111	0	0	0	25.252	0	0	0	0	43.0419	30.2822	19.1595	0	0	0	7.49606	3.71264	11.1918	0	6.67307	0	0	0	5.02954	9.31651	25.9614	3.82583	7.13335	0	0	39.2285	7.84654
mmu-miR-5618-3p	0	0	0	0	0	0	0	0	0	0	0	0	0	0	0	0	0	0	0	0	0	0	0	0	0	0	0	0	0	0	0	0	0	0	0	0	0	0
mmu-let-7d-3p	210.814	527.861	265.01	417.606	325.437	152.414	388.901	398.919	216.577	409.955	277.772	381.344	192.854	306.138	279.779	494.982	408.81	411.928	344.968	199.533	196.652	232.378	196.77	223.835	225.015	151.256	151.865	211.167	167.124	191.123	251.546	194.71	195.117	226.229	194.519	193.005	98.0712	133.391
mmu-let-7e-3p	14.0542	12.5681	0	17.0452	0	0	0	0	9.8444	7.32063	12.626	0	0	27.0122	0	0	15.1411	9.57973	9.85622	0	0	0	3.71264	0	6.13678	2.22436	0	3.51945	0	0	0	12.9807	0	5.09525	7.78076	0	0	0
mmu-miR-687	0	0	0	0	0	0	0	0	0	0	0	0	0	0	0	0	0	0	0	0	0	0	0	0	0	0	0	0	0	0	0	0	0	0	0	0	0	0
mmu-miR-6985-3p	0	0	0	0	0	0	0	0	0	0	0	0	0	0	0	0	0	0	0	0	0	0	0	0	0	0	0	0	0	0	0	0	0	0	0	0	0	0
mmu-miR-673-5p	28.1085	50.2724	16.5631	76.7032	10.7287	0	4.68556	7.31962	0	80.5269	25.252	58.171	0	45.0203	46.6298	43.0419	0	0	9.85622	11.0851	10.3501	44.9764	14.8505	0	18.4103	13.3461	6.32771	24.6361	5.22263	5.02954	27.9495	12.9807	19.1291	20.381	0	18.3814	19.6142	7.84654
mmu-miR-1983	0	16.7575	16.5631	0	0	0	0	3.65981	19.6888	21.9619	0	0	0	9.00407	0	0	0	19.1595	0	0	0	0	0	0	0	0	0	3.51945	0	0	4.65826	0	0	0	0	0	0	0
mmu-miR-181b-1-3p	0	0	0	8.52258	7.15246	0	4.68556	21.9589	0	14.6413	50.5041	12.9269	55.1013	18.0081	0	0	30.2822	9.57973	0	11.0851	0	0	7.42527	0	0	0	0	0	0	0	4.65826	0	3.82583	0	0	0	0	0
mmu-miR-181b-2-3p	0	0	0	0	0	0	0	0	0	7.32063	0	0	0	0	0	0	0	0	0	0	0	0	0	0	2.04559	0	0	0	0	0	0	0	0	0	0	0	0	0
mmu-miR-717	0	0	0	0	0	0	0	0	0	0	0	0	0	0	0	0	0	0	0	0	0	0	0	0	0	0	0	0	0	0	0	0	0	0	0	0	0	0
mmu-miR-3097-3p	0	0	0	0	0	0	0	0	0	0	0	0	0	0	0	0	0	0	0	0	0	0	0	0	0	0	0	0	0	0	0	0	0	0	0	0	0	0
mmu-miR-222-5p	0	20.9469	16.5631	8.52258	7.15246	0	4.68556	3.65981	0	0	0	6.46345	0	0	0	0	0	9.57973	0	0	0	0	3.71264	0	0	2.22436	0	0	0	0	0	0	0	1.01905	0	0	0	0
mmu-miR-7214-3p	0	0	0	0	0	0	0	0	0	0	0	0	0	0	0	0	0	0	0	0	0	0	0	0	0	0	0	0	0	0	0	0	0	0	0	0	0	0
mmu-miR-421-5p	0	4.18937	16.5631	0	0	0	0	7.31962	0	0	0	0	0	0	0	0	0	0	0	0	0	0	0	0	0	0	0	0	0	0	0	0	0	0	0	0	0	0
mmu-miR-188-3p	0	0	0	0	0	0	4.68556	3.65981	0	0	0	6.46345	0	0	0	0	0	0	0	0	0	0	0	0	2.04559	0	0	0	0	0	0	0	0	0	0	0	0	0
mmu-miR-3971	0	0	0	0	0	0	0	0	0	0	0	0	0	0	0	0	0	0	0	0	0	0	0	0	0	0	0	0	0	0	0	0	0	0	0	0	0	0
mmu-miR-6416-5p	0	0	0	0	0	0	0	0	0	0	0	0	0	0	0	0	0	0	0	0	0	0	0	0	0	0	0	0	0	0	0	0	0	0	0	0	0	0
mmu-miR-155-3p	0	0	0	0	0	0	0	0	0	0	0	0	0	0	0	0	0	0	0	0	0	0	0	0	0	0	0	0	0	0	0	0	0	1.01905	0	0	0	0
mmu-miR-378a-5p	323.248	582.323	165.631	315.335	311.132	182.897	224.907	428.198	305.176	278.184	138.886	387.807	495.911	513.232	295.322	129.126	287.681	229.913	433.674	720.534	476.106	487.244	348.988	503.629	364.116	582.782	379.662	351.945	433.478	487.866	503.092	519.228	405.538	446.344	350.134	459.535	411.899	557.104
mmu-miR-7053-3p	0	0	0	0	0	0	0	0	0	0	0	0	0	0	0	0	0	0	0	0	0	0	0	0	0	0	0	0	0	0	0	0	0	0	0	0	0	0
mmu-miR-712-5p	140.542	46.0831	66.2526	127.839	64.3721	213.38	93.7111	73.1962	127.977	109.809	37.8781	96.9517	27.5506	126.057	62.1731	215.209	287.681	172.435	147.843	105.309	10.3501	59.9685	7.42527	0	10.228	8.89743	0	14.0778	20.8905	30.1773	65.2156	77.8842	34.4325	4.0762	23.3423	82.7164	19.6142	15.6931
mmu-miR-542-5p	0	12.5681	0	8.52258	0	0	0	3.65981	0	7.32063	0	0	0	9.00407	15.5433	0	0	19.1595	0	0	0	0	0	0	0	2.22436	0	7.03889	0	15.0886	9.31651	12.9807	0	8.1524	23.3423	0	0	0
mmu-miR-6966-5p	0	0	0	0	0	0	0	0	0	0	0	0	0	0	0	0	0	0	0	0	0	0	0	0	0	0	0	0	0	0	0	0	0	0	0	0	0	0
mmu-miR-7058-3p	0	0	0	0	0	0	0	0	0	0	0	0	0	0	0	0	0	0	0	0	0	0	0	0	0	0	0	0	0	0	0	0	0	0	0	0	0	0
mmu-miR-344f-3p	0	0	0	0	0	0	0	0	0	0	0	0	0	0	0	0	0	0	0	0	0	0	0	0	0	0	0	0	0	0	0	0	0	0	0	0	0	0
mmu-miR-1894-5p	0	0	0	0	0	0	0	0	0	0	0	0	0	0	0	0	0	0	0	0	0	0	0	0	0	0	0	0	0	0	0	0	0	0	0	0	0	0
mmu-miR-1896	0	0	0	0	0	0	0	0	0	0	0	0	0	0	0	0	0	0	0	0	0	0	0	0	0	0	0	0	0	0	0	0	0	0	0	0	0	0
mmu-miR-6950-3p	0	0	0	0	0	0	0	0	0	0	0	0	0	0	0	0	0	0	0	0	0	0	0	0	0	0	0	0	0	0	0	0	0	0	0	0	0	0
mmu-miR-694	0	0	0	0	0	0	0	0	0	0	0	0	0	0	0	0	0	0	0	0	0	0	0	0	0	0	0	0	0	0	0	0	0	0	0	0	0	0
mmu-miR-127-5p	126.488	92.1662	82.8157	144.884	35.7623	60.9657	18.7422	29.2785	19.6888	117.13	227.268	174.513	165.304	108.049	62.1731	0	15.1411	38.3189	19.7124	44.3406	15.5252	14.9921	40.839	11.1918	32.7295	15.5705	56.9493	31.675	67.8942	35.2068	41.9243	77.8842	72.6907	44.8382	31.123	36.7628	98.0712	15.6931
mmu-miR-6953-3p	0	0	0	0	3.57623	0	0	0	0	0	0	0	0	0	0	0	0	0	0	0	0	0	0	0	0	0	0	0	0	0	0	0	0	0	0	0	0	0
mmu-miR-192-5p	1475.7	1013.83	662.526	1465.88	2177.92	1737.52	1981.99	1533.46	1959.04	1508.05	1590.88	1131.1	1377.53	1269.57	1725.3	1312.78	2286.31	1848.89	1409.44	1296.96	936.686	757.102	1254.87	973.684	1425.78	1410.24	879.551	1154.38	772.95	648.811	1090.03	778.842	1013.84	847.85	630.241	670.922	804.184	470.792
mmu-miR-7071-3p	0	0	0	0	0	0	0	0	0	0	0	0	0	0	0	0	0	0	0	0	0	0	0	0	0	0	0	0	0	0	0	0	0	0	0	0	0	0
mmu-miR-3077-3p	0	0	0	0	0	0	0	0	0	0	0	0	0	0	0	0	0	0	0	0	0	0	0	0	0	0	0	0	0	0	0	0	0	0	0	0	0	0
mmu-miR-5132-3p	0	0	0	0	0	0	0	0	0	0	0	0	0	0	0	0	0	0	0	0	0	0	0	0	0	0	0	0	0	0	0	0	0	0	0	0	0	0
mmu-miR-5625-3p	0	0	0	0	0	0	0	0	0	0	0	0	0	0	0	0	0	0	0	0	0	0	0	0	0	0	0	0	0	0	0	0	0	0	0	0	0	0
mmu-miR-6959-3p	0	0	0	0	0	0	0	0	0	0	0	0	0	0	0	0	0	0	0	0	0	0	0	0	0	0	0	0	0	0	0	0	0	0	0	0	0	0
mmu-miR-682	0	4.18937	0	0	0	0	0	0	0	7.32063	0	0	0	0	0	21.5209	15.1411	0	0	0	0	0	0	0	0	0	0	0	5.22263	10.0591	4.65826	0	0	0	0	0	19.6142	0
mmu-miR-6335	0	0	0	0	0	0	0	0	0	0	0	0	0	0	0	0	0	0	0	0	0	0	0	0	0	0	0	0	0	0	0	0	0	0	0	0	0	0
mmu-miR-192-3p	0	0	0	0	0	0	0	0	0	0	0	0	0	0	0	0	0	0	0	0	0	7.49606	0	0	0	0	0	0	0	0	0	0	0	0	0	0	0	0
mmu-miR-6393	0	0	0	0	0	0	0	0	0	0	0	0	0	0	0	0	0	0	0	0	0	0	0	0	0	0	0	0	0	0	0	0	0	0	0	0	0	0
mmu-miR-874-3p	14.0542	8.37874	0	0	7.15246	0	14.0567	0	0	7.32063	25.252	19.3903	0	9.00407	0	21.5209	0	0	9.85622	11.0851	0	0	0	0	2.04559	4.44872	0	7.03889	0	5.02954	0	0	0	2.0381	0	0	0	0
mmu-let-7i-3p	168.651	96.3555	149.068	59.658	203.845	487.726	159.309	164.691	157.51	43.9238	12.626	84.0248	137.753	27.0122	233.149	43.0419	242.258	182.015	177.412	16.6277	31.0504	22.4882	37.1264	33.5753	10.228	20.0192	25.3108	24.6361	31.3358	25.1477	18.633	12.9807	26.7808	18.3429	38.9038	18.3814	19.6142	23.5396
mmu-miR-3077-5p	0	0	0	0	0	0	0	0	0	0	0	0	0	0	0	0	0	0	0	0	0	0	0	0	0	0	0	0	0	0	0	0	0	0	0	0	0	0
mmu-miR-3620-3p	0	0	0	0	0	0	0	0	0	0	0	0	0	0	0	0	0	0	0	0	0	0	0	0	0	0	0	0	0	0	0	0	0	0	0	0	0	0
mmu-miR-7686-3p	0	0	0	0	0	0	0	0	0	0	0	0	0	0	0	0	0	0	0	0	0	0	0	0	0	0	0	0	0	0	0	0	0	0	0	0	0	0
mmu-miR-6943-3p	0	0	0	0	0	0	0	0	0	0	0	0	0	0	0	0	0	0	0	0	0	0	0	0	0	0	0	0	0	0	0	0	0	0	0	0	0	0
mmu-miR-378b	42.1627	67.0299	33.1263	34.0903	42.9148	30.4828	42.17	29.2785	49.222	58.565	25.252	32.3172	110.203	36.0163	31.0865	0	60.5645	28.7392	9.85622	133.022	41.4005	82.4567	59.4022	111.918	79.7782	95.6474	63.2771	45.7528	88.7847	95.5614	79.1903	129.807	84.1682	85.6002	163.396	82.7164	98.0712	109.852
mmu-miR-5130	0	0	0	0	0	0	0	0	0	0	0	0	0	0	0	0	0	0	0	0	0	0	0	0	0	0	0	0	0	0	0	0	0	0	0	0	0	0
mmu-miR-6982-5p	0	0	0	0	0	0	0	0	0	0	0	0	0	0	0	0	0	0	0	0	0	0	0	0	0	0	0	0	0	0	0	0	0	0	0	0	0	0
mmu-miR-6395	0	0	0	0	0	0	0	0	0	0	0	0	0	0	0	0	15.1411	0	0	0	0	0	0	0	0	2.22436	0	0	0	0	0	0	3.82583	0	0	0	0	0
mmu-miR-328-3p	98.3797	184.332	132.505	383.516	193.116	487.726	163.994	164.691	157.51	175.695	227.268	213.294	192.854	171.077	341.952	107.605	242.258	287.392	266.118	210.618	181.127	187.402	126.23	179.068	149.328	144.583	177.176	200.608	161.902	125.739	186.33	220.672	164.511	152.858	140.054	137.861	137.3	149.084
mmu-miR-6930-3p	0	0	0	0	0	0	0	0	0	0	0	0	0	0	0	0	0	0	0	0	0	0	0	0	0	0	0	0	0	0	0	0	0	0	0	0	0	0
mmu-miR-3073b-3p	0	0	0	0	0	0	0	0	0	0	0	0	0	0	0	0	0	0	0	0	0	0	0	0	0	0	0	0	0	0	0	0	0	0	0	0	0	0
mmu-miR-664-5p	42.1627	0	0	0	21.4574	0	18.7422	3.65981	9.8444	7.32063	37.8781	6.46345	0	9.00407	15.5433	0	0	0	9.85622	27.7129	20.7003	7.49606	7.42527	0	8.18238	8.89743	18.9831	7.03889	20.8905	5.02954	13.9748	0	3.82583	9.17145	15.5615	18.3814	0	15.6931
mmu-miR-6368	0	0	0	0	0	0	0	0	0	0	0	0	0	0	0	0	0	0	0	0	0	0	0	0	0	0	0	0	0	0	0	0	0	0	0	0	0	0
mmu-miR-30c-2-3p	14.0542	29.3256	33.1263	51.1355	78.6771	30.4828	56.2267	84.1757	29.5332	43.9238	50.5041	25.8538	55.1013	63.0285	31.0865	43.0419	0	47.8986	49.2811	99.7663	46.5756	172.409	100.241	67.1506	177.967	46.7115	88.5879	95.025	78.3395	95.5614	65.2156	77.8842	114.775	116.172	93.3691	91.9071	58.8427	172.624
mmu-miR-30c-1-3p	0	4.18937	16.5631	17.0452	17.8811	0	4.68556	3.65981	9.8444	7.32063	12.626	0	0	0	0	0	0	0	9.85622	0	10.3501	7.49606	7.42527	11.1918	10.228	8.89743	0	17.5972	15.6679	0	18.633	12.9807	15.3033	10.1905	0	18.3814	19.6142	7.84654
mmu-miR-6995-5p	0	0	0	0	0	0	0	0	0	0	0	0	0	0	0	0	0	0	0	0	0	0	0	0	0	0	0	0	0	0	0	0	0	0	0	0	0	0
mmu-miR-30b-3p	42.1627	16.7575	0	25.5677	0	0	18.7422	18.2991	59.0664	14.6413	12.626	0	0	9.00407	15.5433	0	15.1411	19.1595	39.4249	11.0851	20.7003	7.49606	0	0	6.13678	20.0192	0	14.0778	5.22263	15.0886	18.633	38.9421	0	12.2286	0	9.19071	19.6142	15.6931
mmu-miR-6998-5p	0	0	0	0	0	0	0	0	0	0	0	0	0	0	0	0	0	0	0	0	0	0	0	0	0	0	0	0	0	0	0	0	0	0	0	0	0	0
mmu-miR-6941-5p	0	0	0	0	0	0	0	0	0	0	0	0	0	0	0	0	0	0	0	0	0	0	0	0	0	0	0	0	0	0	0	0	0	0	0	0	0	0
mmu-miR-7119-5p	0	0	0	0	0	0	0	0	0	0	0	0	0	0	0	0	0	0	0	0	0	0	0	0	0	0	0	0	0	0	0	0	0	0	0	0	0	0
mmu-miR-2136	0	0	0	0	0	0	0	0	0	0	0	0	0	0	0	0	0	0	0	0	0	0	0	0	0	0	0	0	0	0	0	0	0	0	0	0	0	0
mmu-miR-150-3p	0	0	0	0	0	0	0	3.65981	9.8444	7.32063	0	0	0	0	0	0	0	0	0	0	0	0	0	0	0	0	0	0	0	0	0	0	0	0	0	0	0	0
mmu-miR-29b-2-5p	0	0	0	0	0	0	0	0	0	0	0	6.46345	0	0	0	0	0	0	0	0	0	0	0	0	0	4.44872	0	0	5.22263	0	0	0	0	4.0762	7.78076	0	0	0
mmu-miR-6338	0	0	0	0	0	0	0	0	0	0	0	0	0	0	0	0	0	0	0	0	0	0	0	0	0	0	0	0	0	0	0	0	0	0	0	0	0	0
mmu-let-7c-1-3p	0	12.5681	16.5631	0	0	0	0	3.65981	9.8444	0	0	12.9269	0	9.00407	0	0	0	0	0	0	0	0	3.71264	0	0	4.44872	0	0	0	5.02954	0	0	0	2.0381	0	0	0	0
mmu-let-7a-2-3p	0	0	0	0	0	0	0	0	0	7.32063	0	0	0	0	0	0	0	0	0	0	0	0	0	0	0	0	0	0	0	0	0	0	0	0	0	0	0	0
mmu-miR-675-3p	0	0	0	0	3.57623	30.4828	0	0	0	7.32063	0	6.46345	0	0	0	0	0	0	0	0	0	0	0	0	2.04559	0	0	0	0	0	0	0	0	2.0381	0	9.19071	0	0
mmu-miR-7238-3p	0	0	0	0	0	0	0	0	0	0	0	0	0	0	0	0	0	0	0	0	0	0	0	0	0	0	0	0	0	0	0	0	0	0	0	0	0	0
mmu-miR-3100-3p	0	0	0	0	0	0	0	0	0	0	0	0	0	0	0	0	0	0	0	0	0	0	0	0	0	0	0	0	0	0	0	0	0	0	0	0	0	0
mmu-miR-7005-3p	0	0	0	0	0	0	0	0	0	0	0	0	0	0	0	0	0	0	0	0	0	0	0	0	0	0	0	0	0	0	0	0	0	0	0	0	0	0
mmu-miR-210-3p	267.031	310.013	215.321	494.309	404.114	670.623	285.819	340.362	226.421	307.466	896.447	316.709	440.81	252.114	1010.31	279.772	878.185	689.74	285.83	11.0851	20.7003	29.9842	22.2758	55.9588	12.2736	13.3461	44.2939	14.0778	10.4453	25.1477	4.65826	25.9614	22.955	54.0097	23.3423	64.335	39.2285	39.2327
mmu-miR-5104	0	0	0	0	0	0	0	0	0	0	0	0	0	0	0	0	0	0	0	0	0	0	0	0	0	0	0	0	0	0	0	0	0	0	0	0	0	0
mmu-miR-134-3p	0	0	0	0	0	0	0	0	0	0	0	0	0	0	0	0	0	0	0	0	0	0	0	0	0	0	0	0	0	0	0	0	0	1.01905	0	0	0	0
mmu-miR-3620-5p	0	0	0	0	0	0	0	0	0	0	0	0	0	0	0	0	0	0	0	0	0	0	0	0	0	0	0	0	0	0	0	12.9807	0	0	0	0	0	0
mmu-miR-744-3p	0	4.18937	0	0	7.15246	30.4828	9.37111	3.65981	9.8444	0	0	12.9269	0	0	0	0	0	28.7392	0	5.54257	5.17506	7.49606	11.1379	11.1918	4.09119	2.22436	0	7.03889	5.22263	0	0	12.9807	7.65166	6.1143	23.3423	0	0	7.84654
mmu-miR-7675-5p	0	0	0	0	0	0	0	0	0	0	0	0	0	0	0	0	0	0	0	0	0	0	0	0	0	0	0	0	0	0	0	0	0	0	0	0	0	0
mmu-miR-5622-3p	0	0	0	0	0	0	0	0	0	0	0	0	0	0	0	0	0	0	0	0	0	0	0	0	0	0	0	0	0	0	0	0	0	0	0	0	0	0
mmu-miR-491-3p	0	0	0	0	0	0	4.68556	0	0	0	0	0	0	0	0	0	0	0	0	0	0	0	0	0	0	0	0	0	0	0	0	0	0	0	0	0	0	0
mmu-miR-6999-3p	0	0	0	0	0	0	0	3.65981	0	0	0	0	0	0	0	0	0	0	0	0	0	0	0	0	0	0	0	0	0	0	0	0	0	0	0	0	0	0
mmu-miR-718	0	0	0	0	0	0	0	0	0	0	0	0	0	0	0	0	0	0	0	0	0	0	0	0	0	0	0	0	0	0	0	0	0	0	0	0	0	0
mmu-miR-7225-3p	0	0	0	0	3.57623	0	0	0	0	0	0	0	27.5506	0	0	0	0	0	0	11.0851	0	0	0	11.1918	0	2.22436	0	0	0	0	0	0	0	0	0	0	0	7.84654
mmu-miR-12184-5p	0	0	0	0	0	0	0	0	0	0	0	0	0	0	0	0	0	0	0	0	0	0	0	0	0	0	0	0	0	0	0	0	0	0	0	0	0	0
mmu-miR-6993-3p	0	0	0	0	0	0	0	0	0	0	0	0	0	0	0	0	0	0	0	0	0	0	0	0	0	0	0	0	0	0	0	0	0	0	0	0	0	0
mmu-miR-7030-3p	0	0	0	0	0	0	0	0	0	0	0	6.46345	0	0	0	0	0	0	0	0	0	0	0	0	0	0	0	0	0	0	0	0	0	0	0	0	0	0
mmu-miR-7231-3p	0	0	0	0	0	0	0	0	0	0	0	0	0	0	0	0	0	0	0	0	0	0	0	0	0	0	0	0	0	0	0	0	0	0	0	0	0	0
mmu-miR-1271-5p	0	0	0	0	0	0	0	0	0	0	0	0	0	0	0	0	0	0	0	0	0	0	0	0	0	0	0	0	0	0	0	0	0	0	0	0	0	0
mmu-miR-12185-5p	0	0	0	0	0	0	0	0	0	0	0	0	0	0	0	0	0	0	0	0	0	0	0	0	0	0	0	0	0	0	0	0	0	0	0	0	0	0
mmu-miR-547-3p	0	4.18937	0	0	0	0	0	0	0	0	0	0	0	0	0	21.5209	0	0	0	0	0	0	0	0	0	0	0	0	0	0	0	0	0	0	0	0	0	0
mmu-miR-6916-3p	0	0	0	0	0	0	0	0	0	0	0	0	0	0	0	0	0	0	0	0	0	0	0	0	0	0	0	0	0	0	0	0	0	0	0	0	0	0
mmu-miR-5615-5p	0	4.18937	0	0	0	0	4.68556	3.65981	0	0	0	0	0	0	0	0	0	0	0	0	0	0	0	0	0	0	0	0	0	0	0	0	0	0	0	0	0	0
mmu-miR-30d-3p	42.1627	113.113	132.505	170.452	146.625	243.863	131.196	106.135	127.977	124.451	113.634	155.123	110.203	117.053	77.7164	129.126	196.835	191.595	187.268	27.7129	67.2758	59.9685	51.9769	78.3424	81.8238	57.8333	101.243	73.9084	125.343	100.591	97.8234	90.8649	126.252	73.3716	85.5883	73.5257	137.3	47.0792
mmu-miR-30e-3p	337.302	280.688	99.3788	178.974	1169.43	426.76	894.941	742.942	777.708	446.558	542.919	349.026	716.316	243.11	233.149	602.586	863.044	431.088	689.935	698.364	558.907	412.283	783.366	626.739	1227.36	738.487	702.375	686.292	678.942	568.339	940.968	830.765	784.295	626.716	427.942	459.535	549.199	415.867
mmu-miR-30a-3p	1180.56	657.731	248.447	545.445	2163.62	1341.25	1340.07	1507.84	1673.55	585.65	631.301	562.32	1873.44	594.268	854.88	1033.01	847.903	996.291	1143.32	2715.86	1775.05	2413.73	2506.03	2753.17	4350.98	2796.02	1860.35	2734.61	2214.4	1936.37	2333.79	2492.29	2708.69	1874.03	2085.24	2214.96	2255.64	2495.2
mmu-miR-1897-5p	0	0	0	0	0	0	0	0	0	0	0	0	0	0	0	0	0	0	0	0	0	0	0	0	0	0	0	0	0	0	0	0	0	0	0	0	0	0
mmu-miR-129-5p	0	0	16.5631	0	3.57623	0	4.68556	0	0	0	0	0	0	0	0	0	0	0	0	0	0	0	0	0	2.04559	0	0	7.03889	0	0	0	0	0	1.01905	0	0	0	0
mmu-miR-6951-3p	0	0	0	0	0	0	0	0	0	0	0	0	0	0	0	0	0	0	0	0	0	0	0	0	0	0	0	0	0	0	0	0	0	0	0	0	0	0
mmu-miR-743a-3p	0	0	0	0	0	0	0	0	0	0	0	0	0	0	0	0	0	0	0	0	0	0	0	0	0	0	0	0	0	0	0	0	0	0	0	0	0	0
mmu-miR-743b-3p	0	0	0	0	0	0	0	0	0	0	0	0	0	0	0	0	0	0	0	0	0	0	0	0	0	0	0	0	0	0	0	0	0	0	0	0	0	0
mmu-miR-742-3p	0	0	0	0	0	0	0	0	0	0	0	0	0	0	0	0	0	0	0	0	0	0	0	0	0	0	0	0	0	0	0	0	0	0	0	0	0	0
mmu-miR-551b-5p	0	0	0	0	0	0	0	0	0	0	0	0	0	0	0	0	0	0	0	0	0	0	0	0	0	0	0	0	0	0	0	0	0	0	0	0	0	0
mmu-miR-499-3p	0	0	0	0	0	0	0	0	0	0	0	0	0	0	0	0	0	0	0	0	0	0	0	0	2.04559	2.22436	0	0	0	0	0	0	0	0	0	0	0	0
mmu-miR-448-5p	0	0	0	0	0	0	0	0	0	0	0	0	0	0	0	0	0	0	0	0	0	0	0	0	0	0	0	0	0	0	0	0	0	0	0	0	0	0
mmu-miR-216c-5p	0	0	0	0	0	0	0	0	0	0	0	0	0	0	0	0	0	0	0	0	0	0	0	0	0	0	0	0	0	0	0	0	0	0	0	0	0	0
mmu-miR-677-3p	0	0	0	0	7.15246	0	18.7422	3.65981	19.6888	21.9619	12.626	0	0	9.00407	0	21.5209	15.1411	9.57973	19.7124	11.0851	0	0	0	11.1918	0	0	0	0	0	0	13.9748	0	0	0	0	0	0	7.84654
mmu-miR-8090	0	0	0	0	0	0	0	0	0	0	0	0	0	0	0	0	0	0	0	0	0	0	0	0	0	0	0	0	0	0	0	0	0	0	0	0	0	0
mmu-miR-148b-5p	28.1085	16.7575	0	8.52258	17.8811	0	0	10.9794	19.6888	7.32063	12.626	6.46345	0	18.0081	0	0	0	38.3189	9.85622	0	0	22.4882	0	33.5753	12.2736	2.22436	6.32771	10.5583	0	15.0886	18.633	0	7.65166	5.09525	7.78076	9.19071	0	7.84654
mmu-miR-495-5p	0	0	0	0	0	0	0	0	0	0	0	0	0	0	0	0	0	0	0	0	0	7.49606	0	0	0	0	0	0	0	0	0	0	3.82583	0	0	0	0	0
mmu-miR-382-5p	56.217	58.6512	99.3788	110.793	3.57623	0	18.7422	10.9794	0	14.6413	138.886	19.3903	82.6519	72.0325	0	0	0	0	29.5687	11.0851	5.17506	7.49606	7.42527	33.5753	22.5015	17.7949	12.6554	24.6361	31.3358	30.1773	0	25.9614	19.1291	14.2667	15.5615	9.19071	19.6142	31.3862
mmu-miR-1194	0	4.18937	0	0	0	0	4.68556	0	0	7.32063	12.626	6.46345	0	18.0081	15.5433	0	15.1411	0	0	0	0	0	3.71264	0	0	0	0	3.51945	0	0	0	0	0	1.01905	15.5615	0	19.6142	7.84654
mmu-miR-3092-3p	0	0	0	8.52258	0	0	4.68556	0	0	0	0	0	0	0	0	0	0	0	0	0	0	0	0	0	0	0	0	0	0	0	0	0	0	0	0	0	0	0
mmu-miR-409-3p	84.3254	163.385	115.942	153.406	10.7287	0	4.68556	7.31962	0	212.298	454.537	109.879	137.753	36.0163	0	0	15.1411	0	19.7124	5.54257	10.3501	29.9842	22.2758	0	24.5471	11.1218	12.6554	28.1556	20.8905	20.1182	13.9748	38.9421	15.3033	12.2286	7.78076	27.5721	19.6142	23.5396
mmu-miR-6906-3p	0	0	0	0	0	0	0	0	0	0	0	0	0	0	0	0	0	0	0	0	0	0	0	0	0	0	0	0	0	0	0	0	0	0	0	0	0	0
mmu-miR-6390	0	0	0	0	0	0	0	0	0	0	0	0	0	0	0	0	0	0	0	0	0	0	0	0	0	0	0	0	0	0	0	0	0	0	0	0	0	0
mmu-miR-6375	0	0	0	0	0	0	0	0	0	0	0	0	0	0	0	0	0	0	0	0	0	0	0	0	0	0	0	0	0	0	0	0	0	0	0	0	0	0
mmu-miR-8118	0	0	0	0	0	0	0	0	0	0	0	0	0	0	0	0	0	0	0	0	0	0	0	0	0	0	0	0	0	0	0	0	0	0	0	0	0	0
mmu-miR-3082-5p	0	0	0	0	0	0	0	0	0	0	0	0	0	0	0	0	0	0	0	0	0	0	0	0	0	0	0	0	0	0	4.65826	0	0	0	0	0	0	0
mmu-miR-1927	0	0	0	0	0	30.4828	4.68556	0	0	0	0	6.46345	0	0	15.5433	0	0	0	0	0	0	0	0	0	0	0	0	0	0	0	0	0	0	0	0	0	0	0
mmu-miR-6901-3p	0	0	0	0	0	0	0	0	0	0	0	0	0	0	0	0	0	0	0	0	0	0	0	0	0	0	0	0	0	0	0	0	0	0	0	0	0	0
mmu-miR-6392-3p	0	0	0	0	0	0	0	0	0	0	0	0	0	0	0	0	0	0	0	0	0	0	0	0	0	0	0	0	0	0	0	0	0	0	0	0	0	0
mmu-miR-12198-3p	0	0	0	0	0	0	0	0	0	0	0	0	0	0	0	0	0	0	0	0	0	0	0	0	0	0	0	0	0	0	0	0	0	0	0	0	0	0
mmu-miR-468-5p	0	0	0	0	0	0	0	0	0	0	0	0	0	0	0	0	0	0	0	0	0	0	0	0	0	0	0	0	0	0	0	0	0	0	0	0	0	0
mmu-miR-3081-5p	0	0	0	0	0	0	0	0	0	0	0	0	0	0	0	0	0	0	0	0	0	0	0	0	0	0	0	0	0	0	0	0	0	0	0	0	0	0
mmu-miR-873a-3p	0	0	0	0	0	0	0	0	0	0	0	0	0	0	0	0	0	0	0	0	0	0	0	0	0	0	0	0	0	0	0	0	0	0	0	0	0	0
mmu-miR-1907	0	0	0	0	0	0	0	0	0	0	0	0	0	0	0	0	0	0	0	0	0	0	0	0	0	0	0	0	0	0	0	0	0	0	0	0	0	0
mmu-miR-6402	0	0	0	0	0	0	0	0	0	0	0	0	0	0	0	0	0	0	0	0	0	0	0	0	0	0	0	0	0	0	0	0	0	0	0	0	0	0
mmu-miR-1955-3p	0	0	0	0	0	0	4.68556	0	0	0	0	6.46345	0	0	0	0	0	0	0	0	0	0	0	0	0	0	0	0	0	5.02954	0	0	3.82583	3.05715	0	0	0	0
mmu-miR-7667-5p	0	0	0	0	0	0	0	0	0	0	0	0	0	0	0	0	0	0	0	0	0	0	0	0	0	0	0	0	0	0	0	0	0	0	0	0	0	0
mmu-miR-6546-3p	0	0	0	0	0	0	0	0	0	0	0	0	0	0	0	0	0	0	0	0	0	0	0	0	0	0	0	0	0	0	0	0	0	0	0	0	0	0
mmu-miR-7669-3p	0	0	0	0	0	0	0	0	0	0	0	0	0	0	0	0	0	0	0	0	0	0	0	0	0	0	0	0	0	0	0	0	0	0	0	0	0	0
mmu-miR-590-5p	0	0	0	0	0	0	0	0	0	0	0	0	0	0	0	0	0	0	0	0	0	0	0	0	0	0	0	0	0	0	0	0	0	0	0	0	0	0
mmu-miR-6415	0	0	0	0	0	0	0	0	0	0	0	0	0	0	0	0	0	0	0	0	0	0	0	0	0	0	0	0	0	0	0	0	0	0	0	0	0	0
mmu-miR-208a-5p	0	0	0	0	0	0	0	0	0	0	0	0	0	0	0	0	0	0	0	0	0	0	0	0	0	0	0	0	0	0	0	0	0	0	0	0	0	0
mmu-miR-298-3p	0	0	0	0	0	0	0	0	0	0	0	0	0	0	0	0	0	0	0	0	0	0	0	0	0	0	0	0	0	0	0	0	0	0	0	0	0	0
mmu-miR-8119	0	0	0	0	0	0	0	0	0	0	0	0	0	0	0	0	0	0	0	0	0	0	0	0	0	0	0	0	0	0	0	0	0	0	0	0	0	0
mmu-miR-149-3p	0	0	0	0	0	0	0	0	0	0	0	0	0	0	0	0	0	0	0	0	0	0	0	0	0	0	0	0	0	5.02954	0	0	0	0	0	0	0	0
mmu-miR-7072-5p	0	0	0	0	0	0	0	0	0	0	0	0	0	0	0	0	0	0	0	0	0	0	0	0	0	0	0	0	0	0	0	0	0	0	0	0	0	0
mmu-miR-296-3p	0	0	0	34.0903	3.57623	0	0	0	9.8444	7.32063	0	6.46345	0	0	0	0	0	9.57973	0	0	0	0	0	0	0	0	0	0	0	0	0	0	0	0	0	0	0	0
mmu-miR-3970	14.0542	8.37874	16.5631	42.6129	0	0	9.37111	0	9.8444	0	12.626	0	0	9.00407	0	0	0	0	9.85622	5.54257	0	7.49606	0	11.1918	4.09119	0	0	0	0	0	0	0	0	4.0762	0	0	0	0
mmu-miR-503-3p	0	12.5681	0	8.52258	0	30.4828	18.7422	3.65981	19.6888	7.32063	12.626	12.9269	0	9.00407	0	0	0	0	19.7124	5.54257	5.17506	0	0	0	0	6.67307	0	0	5.22263	0	0	0	0	3.05715	0	0	19.6142	0
mmu-miR-344e-3p	0	0	0	0	0	0	0	0	0	0	0	0	0	0	0	0	0	0	0	0	0	0	0	0	0	0	0	0	0	0	0	0	0	0	0	0	0	0
mmu-miR-344d-3p	0	0	0	0	0	0	0	0	0	0	0	0	0	0	0	0	0	0	0	0	0	0	0	0	2.04559	0	0	0	0	0	0	0	3.82583	0	0	0	0	0
mmu-miR-3074-1-3p	0	0	0	0	0	0	0	3.65981	9.8444	0	0	0	0	0	15.5433	21.5209	15.1411	0	0	0	0	0	0	0	0	0	0	0	0	0	0	0	0	0	0	0	0	0
mmu-miR-291b-5p	0	0	0	0	0	0	0	0	0	0	0	0	0	0	0	0	0	0	0	0	0	0	0	0	0	0	0	0	0	0	0	0	0	0	0	0	0	0
mmu-miR-465a-3p	0	0	0	0	0	0	0	0	0	0	0	0	0	0	0	0	0	0	0	0	0	0	0	0	0	0	0	0	0	0	0	0	0	0	0	0	0	0
mmu-miR-7666-3p	0	0	0	0	0	0	0	0	0	0	0	0	0	0	0	0	0	0	0	0	0	0	0	0	0	0	0	0	0	0	0	0	0	0	0	0	0	0
mmu-miR-6339	0	0	0	0	0	0	0	0	0	0	0	0	0	0	0	0	0	0	0	0	0	0	0	0	0	0	0	0	0	0	0	0	0	0	0	0	0	0
mmu-miR-466e-5p	0	0	0	0	0	0	0	0	0	0	0	0	0	0	0	0	0	0	0	0	0	0	0	0	0	0	0	0	0	0	0	0	0	0	0	0	0	0
mmu-miR-205-3p	0	0	0	0	0	0	0	0	0	0	0	0	0	0	0	0	0	0	0	0	0	0	0	0	0	0	0	0	0	0	0	0	0	0	0	0	0	0
mmu-miR-6416-3p	0	0	0	0	0	0	0	0	0	0	0	0	0	0	0	0	0	0	0	0	0	0	0	0	0	0	0	0	0	0	0	0	0	0	0	0	0	0
mmu-miR-330-3p	0	4.18937	0	0	10.7287	0	9.37111	3.65981	0	0	0	12.9269	0	9.00407	0	0	15.1411	9.57973	0	5.54257	0	7.49606	0	0	2.04559	0	6.32771	0	0	0	0	0	0	2.0381	0	0	0	0
mmu-miR-6403	0	0	0	0	0	0	0	0	0	0	0	0	0	0	0	0	0	0	0	0	0	0	0	0	0	0	0	0	0	0	0	0	0	0	0	0	0	0
mmu-miR-211-3p	0	0	0	0	0	0	0	0	0	0	0	0	0	0	0	0	0	0	0	0	0	0	0	0	0	0	0	0	0	0	0	0	0	0	0	0	0	0
mmu-miR-6385	0	0	0	0	0	0	0	0	0	0	0	0	0	0	0	0	0	0	0	0	0	0	0	0	0	0	0	0	0	0	0	0	0	0	0	0	0	0
mmu-miR-1894-3p	0	0	0	0	0	0	0	0	0	0	0	0	0	0	0	0	0	0	0	0	0	0	0	0	0	0	0	0	0	0	0	0	0	0	0	0	0	0
mmu-miR-7088-5p	0	0	0	0	0	0	0	0	0	0	0	0	0	0	0	0	0	0	0	0	0	0	0	0	0	0	0	0	0	0	0	0	0	0	0	0	0	0
mmu-miR-6539	0	0	16.5631	0	7.15246	0	0	7.31962	0	0	0	0	0	0	0	21.5209	0	0	19.7124	0	0	0	0	0	0	0	0	0	0	0	0	0	0	0	0	0	0	0
mmu-miR-3110-3p	0	0	0	0	0	0	0	0	0	0	0	0	0	0	0	0	0	0	0	0	0	0	0	0	0	0	0	0	0	0	0	0	0	0	0	0	0	0
mmu-miR-674-5p	0	12.5681	16.5631	34.0903	0	30.4828	0	7.31962	0	7.32063	25.252	25.8538	0	9.00407	0	0	15.1411	19.1595	9.85622	5.54257	5.17506	0	0	0	4.09119	2.22436	0	0	0	5.02954	4.65826	0	0	7.13335	0	0	0	7.84654
mmu-miR-1947-3p	0	0	0	0	0	0	0	0	0	0	0	0	0	0	0	0	0	0	0	0	0	0	0	0	0	0	0	0	0	0	0	0	0	0	0	0	0	0
mmu-miR-759	0	0	0	0	0	0	0	0	0	0	0	0	0	0	0	0	0	0	0	0	0	0	0	0	0	0	0	0	0	0	0	0	0	0	0	0	0	0
mmu-miR-761	0	0	0	0	0	0	0	0	0	0	0	0	0	0	0	0	0	0	0	0	0	0	0	0	0	0	0	0	0	0	0	0	0	0	0	0	0	0
mmu-miR-6991-3p	0	0	0	0	0	0	0	0	0	0	0	0	0	0	0	0	0	0	0	0	0	0	0	0	0	0	0	0	0	0	0	0	0	0	0	0	0	0
mmu-miR-6947-3p	0	0	0	0	0	0	0	0	0	0	0	0	0	0	0	0	0	0	0	0	0	0	0	0	0	0	0	0	0	0	0	0	0	0	0	0	0	0
mmu-miR-693-3p	0	0	0	0	0	0	0	0	0	0	0	0	0	0	0	0	15.1411	0	0	0	0	0	0	0	0	0	0	0	0	0	0	0	0	1.01905	0	0	0	0
mmu-miR-6370	0	0	0	0	0	0	0	0	0	0	0	0	0	0	0	0	0	0	0	0	0	0	0	0	0	0	0	0	0	0	0	0	0	0	0	0	0	0
mmu-miR-873a-5p	0	0	0	0	0	0	0	0	0	0	0	0	0	0	0	0	0	0	0	0	0	0	0	0	0	0	0	0	0	5.02954	0	0	0	0	0	0	0	0
mmu-miR-455-3p	42.1627	41.8937	33.1263	17.0452	7.15246	30.4828	4.68556	10.9794	9.8444	51.2444	0	19.3903	0	36.0163	15.5433	0	30.2822	19.1595	9.85622	0	5.17506	0	3.71264	0	0	8.89743	0	0	0	25.1477	13.9748	0	0	3.05715	15.5615	18.3814	0	0
mmu-miR-878-3p	0	0	0	0	0	0	0	0	0	0	0	0	0	0	0	0	0	0	0	0	0	0	0	0	0	0	0	0	0	0	0	0	0	0	0	0	0	0
mmu-miR-7226-5p	0	0	0	0	0	0	0	0	0	0	0	0	0	0	0	0	0	0	0	0	0	0	0	0	0	0	0	0	0	0	0	0	0	0	0	0	0	0
mmu-miR-7239-5p	0	0	0	0	0	0	0	0	0	0	0	0	0	0	0	0	0	0	0	0	0	0	0	0	0	0	0	0	0	0	0	0	0	0	0	0	0	0
mmu-miR-8092	0	0	0	0	0	0	0	0	0	0	0	0	0	0	0	0	0	0	0	0	0	0	0	0	0	0	0	0	0	0	0	0	0	0	0	0	0	0
mmu-miR-5626-5p	0	0	0	0	0	0	0	0	0	0	0	0	0	0	0	0	0	0	0	0	0	0	0	0	0	0	0	0	0	0	0	0	0	0	0	0	0	0
mmu-miR-7082-3p	0	0	0	0	0	0	0	0	0	0	0	0	0	0	0	0	0	0	0	0	0	0	0	0	0	0	0	0	0	0	0	0	0	0	0	0	0	0
mmu-miR-331-3p	42.1627	79.598	0	68.1806	57.2197	60.9657	70.2834	25.6187	29.5332	51.2444	25.252	25.8538	0	54.0244	77.7164	86.0838	45.4234	38.3189	29.5687	0	15.5252	7.49606	3.71264	0	8.18238	22.2436	12.6554	14.0778	0	30.1773	13.9748	51.9228	11.4775	35.6668	23.3423	18.3814	19.6142	23.5396
mmu-miR-186-3p	0	4.18937	16.5631	0	10.7287	30.4828	9.37111	0	0	0	0	0	0	0	0	0	0	0	0	0	0	0	0	0	0	0	0	0	0	0	0	0	0	1.01905	0	0	0	0
mmu-miR-146b-3p	0	0	0	0	3.57623	0	0	0	0	0	0	0	0	0	0	0	0	0	0	0	0	0	0	0	0	0	0	0	0	0	0	0	0	0	0	0	0	0
mmu-miR-2137	365.41	234.605	1126.29	1303.95	89.4057	0	154.623	36.5981	295.332	812.59	984.83	607.564	936.722	702.317	186.519	1054.53	408.81	306.551	108.418	249.416	103.501	157.417	55.6896	111.918	8.18238	22.2436	25.3108	52.7917	88.7847	120.709	181.672	142.788	45.9099	19.362	77.8076	156.242	39.2285	102.005
mmu-miR-1946b	0	0	0	0	0	0	0	0	0	0	0	0	0	0	0	0	0	0	0	0	0	0	0	0	0	0	0	0	0	0	0	0	0	1.01905	0	0	0	0
mmu-miR-6236	548.115	452.452	1407.87	1934.62	354.047	1920.42	524.782	351.342	265.799	1317.71	2941.86	2107.08	2369.35	1962.89	1678.67	1614.07	2422.58	2174.6	818.066	210.618	414.005	382.299	193.057	447.671	135.009	46.7115	385.99	306.192	355.139	367.157	307.445	480.286	271.634	58.0859	396.819	643.35	490.356	588.49
mmu-miR-7084-3p	0	0	0	0	0	0	0	0	0	0	0	0	0	0	0	0	0	0	0	0	0	0	0	0	0	0	0	0	0	0	0	0	0	0	0	0	0	0
mmu-miR-370-3p	0	4.18937	0	8.52258	0	0	0	0	0	0	0	0	0	0	0	0	0	0	0	0	0	0	0	0	0	2.22436	0	0	0	0	0	0	3.82583	1.01905	0	0	0	0
mmu-miR-320-5p	0	0	0	0	0	0	0	0	0	0	0	0	0	0	0	0	0	0	0	0	0	0	0	0	0	0	0	0	0	0	0	0	0	0	0	0	0	0
mmu-miR-551b-3p	0	0	0	0	0	0	0	0	0	0	0	0	0	0	0	0	0	0	0	0	0	0	0	0	0	0	0	0	0	0	0	0	0	0	0	0	0	0
mmu-miR-375-5p	0	0	0	0	0	0	0	0	0	0	0	0	0	0	0	0	0	0	0	0	0	0	0	0	0	0	0	0	0	0	0	0	0	0	0	0	0	0
mmu-miR-8109	0	0	0	0	0	0	0	0	0	0	0	0	0	0	0	0	0	0	0	0	0	0	0	0	0	0	0	0	0	0	0	0	0	0	0	0	0	0
mmu-miR-5126	112.434	515.293	1523.81	1286.91	182.388	213.38	332.675	172.011	98.444	680.819	1161.59	517.076	413.26	945.427	419.668	753.233	393.669	392.769	394.249	83.1386	362.254	644.661	167.069	906.533	118.644	11.1218	170.848	348.425	271.577	306.802	218.938	285.575	195.117	36.6858	186.738	257.34	490.356	337.401
mmu-miR-12197-3p	0	0	0	0	0	0	0	0	0	0	0	0	0	0	0	0	0	0	0	0	0	0	0	0	0	0	0	0	0	0	0	0	0	0	0	0	0	0
mmu-miR-598-5p	0	0	0	0	0	0	0	0	0	0	0	0	0	0	0	0	0	0	0	0	0	0	0	0	0	0	0	0	0	0	0	0	0	0	0	0	0	0
mmu-miR-5132-5p	0	0	0	0	0	0	0	0	0	0	0	0	0	0	0	0	0	0	0	0	0	0	0	0	0	0	0	0	0	0	0	0	0	0	0	0	0	0
mmu-miR-696	14.0542	4.18937	0	0	0	0	4.68556	0	0	0	0	0	0	0	0	0	15.1411	0	0	5.54257	0	0	0	0	0	0	0	0	0	5.02954	0	0	0	1.01905	0	0	0	0
mmu-miR-3088-5p	0	0	0	0	0	0	0	0	0	0	0	0	0	0	0	0	0	0	0	0	0	0	0	0	0	0	0	0	0	0	0	0	0	0	0	0	0	0
mmu-miR-8098	0	0	0	0	0	0	0	0	0	0	0	0	0	0	0	0	0	0	0	0	0	0	0	11.1918	0	0	0	0	0	0	0	0	0	0	0	0	0	0
mmu-miR-138-2-3p	0	0	0	0	0	0	0	0	0	0	0	0	0	0	0	0	0	0	0	0	0	0	0	0	2.04559	0	0	0	0	0	0	0	0	0	0	0	0	0
mmu-miR-6919-3p	0	0	0	0	0	0	0	0	0	0	0	0	0	0	0	0	0	0	0	0	0	0	0	0	0	0	0	0	0	0	0	0	0	0	0	0	0	0
mmu-miR-434-5p	126.488	251.362	248.447	204.542	50.0672	0	18.7422	65.8766	19.6888	278.184	126.26	310.246	110.203	153.069	31.0865	21.5209	15.1411	76.6378	19.7124	5.54257	51.7506	44.9764	55.6896	44.7671	67.5046	8.89743	88.5879	59.8306	78.3395	80.4727	60.5573	77.8842	84.1682	67.2573	46.6845	64.335	156.914	86.3119
mmu-miR-8117	0	0	0	0	0	0	0	0	0	0	0	0	0	0	0	0	0	0	0	0	0	0	0	0	0	0	0	0	0	0	0	0	0	0	0	0	0	0
mmu-miR-301b-5p	0	0	0	0	3.57623	0	0	0	0	0	0	0	0	0	0	0	0	0	0	0	0	0	0	0	0	0	0	0	0	0	0	0	0	0	0	0	0	0
mmu-miR-301a-5p	0	0	0	0	7.15246	0	0	0	19.6888	0	0	0	0	0	15.5433	0	0	9.57973	0	0	0	0	0	0	0	0	0	0	0	0	0	0	0	0	0	0	0	0
mmu-miR-7052-3p	0	4.18937	0	0	0	0	0	0	0	0	0	0	0	0	0	0	0	0	0	0	0	0	0	0	0	0	0	0	0	0	0	0	0	0	0	0	0	0
mmu-miR-7215-5p	0	0	0	0	0	0	0	0	0	0	0	0	0	0	0	0	0	0	0	0	0	0	0	0	0	0	0	0	0	0	0	0	0	0	0	0	0	0
mmu-miR-130a-5p	0	0	0	0	3.57623	0	9.37111	0	0	7.32063	0	0	0	0	0	0	0	0	0	0	0	0	0	0	0	0	0	0	0	0	0	0	0	0	0	0	0	0
mmu-miR-345-5p	98.3797	71.2193	16.5631	119.316	135.897	152.414	117.139	98.8149	59.0664	87.8476	37.8781	96.9517	82.6519	54.0244	155.433	21.5209	136.27	38.3189	177.412	60.9683	10.3501	37.4803	22.2758	22.3835	24.5471	17.7949	37.9662	17.5972	26.1132	30.1773	37.266	12.9807	26.7808	28.5334	54.4653	36.7628	19.6142	47.0792
mmu-miR-191-3p	0	12.5681	0	0	10.7287	0	4.68556	0	19.6888	7.32063	0	6.46345	0	0	15.5433	0	0	0	9.85622	0	0	0	3.71264	0	0	6.67307	0	10.5583	10.4453	0	9.31651	0	0	4.0762	0	9.19071	0	0
mmu-miR-3106-3p	0	0	0	0	0	0	0	0	0	0	0	0	0	0	0	0	0	0	0	0	0	0	0	0	0	0	0	0	0	0	0	0	0	0	0	0	0	0
mmu-miR-7663-5p	0	0	0	0	0	0	0	0	0	0	0	0	0	0	0	0	0	0	0	0	0	0	0	0	0	0	0	0	0	0	0	0	0	0	0	0	0	0
mmu-miR-5133	0	0	0	0	0	0	0	0	0	0	0	0	0	0	0	0	0	0	0	0	0	0	0	0	0	0	0	0	0	0	0	0	0	0	0	0	0	0
mmu-miR-6972-5p	0	0	0	0	0	0	0	0	0	0	0	0	0	0	0	0	0	0	0	0	0	0	0	0	0	0	0	0	0	0	0	0	0	0	0	0	0	0
mmu-miR-204-3p	0	0	0	0	0	0	0	0	0	0	0	0	0	0	0	0	0	0	0	0	0	0	0	0	0	0	0	0	0	0	0	0	0	0	0	0	0	0
mmu-miR-6975-5p	0	0	0	0	0	0	0	0	0	0	0	0	0	0	0	0	0	0	0	0	0	0	0	0	0	0	0	0	0	0	0	0	0	0	0	0	0	0
mmu-miR-133a-5p	56.217	163.385	165.631	93.7483	100.134	152.414	65.5978	87.8355	49.222	109.809	12.626	77.5614	110.203	117.053	77.7164	86.0838	30.2822	28.7392	29.5687	149.649	248.403	164.913	148.505	246.219	155.465	55.6089	297.402	151.336	480.482	286.684	97.8234	324.517	290.763	318.963	319.011	266.531	274.599	360.941
mmu-miR-133b-5p	0	0	0	0	0	0	0	0	0	7.32063	0	0	0	0	0	0	0	0	0	0	0	0	0	0	0	0	0	0	0	0	0	0	0	0	0	0	0	0
mmu-miR-29b-1-5p	14.0542	0	0	8.52258	0	0	0	0	0	0	0	0	0	0	0	0	0	0	0	0	0	0	0	0	0	0	0	0	5.22263	0	0	0	0	1.01905	0	0	0	0
mmu-miR-290b-5p	0	0	0	0	0	0	0	0	0	0	0	0	0	0	0	0	0	0	0	0	0	0	0	0	0	0	0	0	0	0	0	0	0	0	0	0	0	0
mmu-miR-879-3p	0	0	0	0	0	0	0	3.65981	0	0	0	0	0	0	0	0	0	0	0	0	0	0	0	0	0	0	0	0	0	0	4.65826	0	0	0	0	0	0	0
mmu-miR-207	0	0	0	0	0	0	0	0	0	0	0	0	0	0	0	0	0	0	0	0	0	0	0	0	0	0	0	0	0	0	0	0	0	0	0	0	0	0
mmu-miR-12183-5p	0	0	0	0	0	0	0	0	0	0	0	0	0	0	0	0	0	0	0	0	0	0	0	0	0	0	0	0	0	0	0	0	0	1.01905	0	0	0	0
mmu-miR-302c-5p	0	0	0	0	0	0	0	0	0	0	0	0	0	0	0	0	0	0	0	0	0	0	0	0	0	0	0	0	0	0	0	0	0	0	0	0	0	0
mmu-miR-6384	0	0	0	0	0	0	0	0	0	0	0	0	0	0	0	0	0	0	0	0	0	0	0	0	0	2.22436	0	0	0	0	0	0	0	0	0	0	0	0
mmu-miR-129b-5p	0	0	0	0	0	0	0	3.65981	0	0	0	0	0	0	0	0	0	0	9.85622	0	0	0	0	0	0	0	0	0	0	0	0	0	0	0	0	0	0	0
mmu-miR-219c-5p	0	0	0	0	0	0	0	0	0	0	0	0	0	0	0	0	0	0	0	0	0	0	0	0	0	0	0	0	0	0	0	0	0	0	0	0	0	0
mmu-miR-679-5p	0	16.7575	0	8.52258	0	30.4828	0	0	0	14.6413	63.1301	25.8538	27.5506	9.00407	0	0	0	9.57973	0	5.54257	5.17506	7.49606	3.71264	0	8.18238	0	0	7.03889	0	0	0	0	7.65166	2.0381	0	0	0	0
mmu-miR-539-5p	0	0	0	8.52258	0	0	0	0	0	0	0	0	0	0	0	0	0	0	0	0	0	0	0	0	2.04559	0	0	0	0	0	0	12.9807	0	3.05715	0	0	0	0
mmu-miR-3062-5p	0	0	0	0	0	0	0	0	0	0	0	0	0	0	0	0	0	0	0	0	0	0	0	0	2.04559	0	0	0	0	0	0	0	0	0	0	0	0	0
mmu-miR-5110	0	0	0	0	0	0	0	0	0	0	0	0	0	0	0	0	0	0	0	0	0	0	0	0	0	0	0	0	0	0	0	0	0	0	0	0	0	0
mmu-miR-709	42.1627	20.9469	0	34.0903	17.8811	30.4828	18.7422	29.2785	9.8444	14.6413	75.7561	32.3172	27.5506	9.00407	31.0865	64.5628	0	28.7392	19.7124	16.6277	10.3501	7.49606	7.42527	0	0	0	0	10.5583	10.4453	20.1182	13.9748	25.9614	3.82583	1.01905	0	9.19071	19.6142	7.84654
mmu-miR-3103-5p	0	0	0	0	0	0	0	0	0	0	0	0	0	0	0	0	0	0	0	0	0	0	0	0	0	0	0	0	0	0	0	0	0	0	0	0	0	0
mmu-miR-7235-5p	0	0	0	0	0	0	0	0	0	0	0	0	0	0	0	0	0	0	0	0	0	0	0	0	0	0	0	0	0	0	0	0	0	0	0	0	0	0
mmu-miR-7654-5p	0	0	0	0	0	0	0	0	0	0	0	0	0	0	0	0	0	0	0	0	0	0	0	0	0	0	0	0	0	0	0	0	0	0	7.78076	0	0	0
mmu-miR-144-5p	56.217	909.093	397.515	809.645	1190.88	213.38	1907.02	1522.48	1013.97	497.803	164.138	413.661	413.26	864.39	559.558	2066.01	1196.15	1504.02	1448.86	5.54257	36.2254	44.9764	51.9769	11.1918	24.5471	24.4679	18.9831	31.675	36.5584	75.4432	4.65826	25.9614	22.955	56.0478	23.3423	45.9535	78.457	31.3862
mmu-miR-7222-5p	0	0	0	0	0	0	0	0	0	0	0	0	0	0	0	0	0	0	0	0	0	0	0	0	0	0	0	0	0	0	0	0	0	0	0	0	0	0
mmu-miR-298-5p	14.0542	20.9469	49.6894	68.1806	3.57623	0	4.68556	3.65981	29.5332	36.6031	25.252	12.9269	27.5506	9.00407	15.5433	0	0	0	9.85622	0	5.17506	0	3.71264	0	0	0	6.32771	3.51945	0	20.1182	0	0	15.3033	6.1143	0	0	0	15.6931
mmu-miR-7077-5p	0	0	0	0	0	0	0	0	0	0	0	0	0	0	0	0	0	0	0	0	0	0	0	0	0	0	0	0	0	0	0	0	0	0	0	0	0	0
mmu-miR-1900	0	0	0	0	0	0	0	0	0	0	0	0	0	0	0	0	0	0	0	0	0	0	0	0	0	0	0	0	0	0	0	0	0	0	0	0	0	0
mmu-miR-8101	0	0	0	0	0	0	0	0	0	0	0	0	0	0	0	0	0	0	0	0	0	0	0	0	0	0	0	0	0	0	0	0	0	0	0	0	0	0
mmu-miR-1893	0	0	0	0	0	0	0	0	0	0	0	0	0	0	0	0	0	0	0	0	0	0	0	0	0	0	0	0	0	0	0	0	0	0	0	0	0	0
mmu-miR-3960	0	0	0	0	0	0	0	0	0	0	0	0	0	0	0	0	0	0	0	0	0	0	0	0	0	0	0	0	0	0	0	0	0	0	0	0	0	0
mmu-miR-666-3p	0	0	0	8.52258	0	0	0	0	0	14.6413	25.252	6.46345	0	0	0	0	0	0	0	5.54257	5.17506	0	0	11.1918	2.04559	2.22436	6.32771	3.51945	0	10.0591	0	0	0	5.09525	0	0	0	0
mmu-miR-7035-5p	0	0	0	0	0	0	0	0	0	0	0	0	0	0	0	0	0	0	0	0	0	0	0	0	0	0	0	0	0	0	0	0	0	0	0	0	0	0
mmu-miR-103-1-5p	0	0	0	0	0	0	0	0	0	0	0	0	0	0	0	0	0	0	0	0	0	0	0	0	0	0	0	0	0	0	0	0	3.82583	0	0	0	0	0
mmu-miR-711	0	0	0	0	0	0	0	0	0	0	0	0	0	0	0	0	0	0	0	0	0	0	0	0	0	0	0	0	0	0	0	0	0	0	0	0	0	0
mmu-miR-505-5p	0	0	0	0	0	0	0	0	0	0	0	0	0	0	0	0	0	0	0	0	0	0	0	0	0	0	0	0	0	0	0	0	0	0	0	0	0	0
mmu-miR-3060-5p	0	0	0	0	0	0	0	0	0	0	0	0	0	0	0	0	0	0	0	0	0	0	0	0	0	0	0	0	0	0	0	0	0	0	0	0	0	0
mmu-miR-8096	14.0542	0	0	8.52258	0	0	0	0	0	0	0	0	0	0	0	0	0	0	0	0	0	0	0	0	0	0	0	0	0	0	0	0	0	0	0	0	0	0
mmu-miR-680	0	0	16.5631	0	0	0	0	0	0	0	0	0	0	0	0	0	0	0	0	0	0	0	0	0	0	0	0	0	0	0	0	0	0	0	0	0	0	0
mmu-miR-3473b	84.3254	490.156	894.41	545.445	271.793	365.794	421.7	329.383	255.954	519.765	757.561	420.124	551.013	405.183	419.668	408.898	287.681	258.653	522.379	5.54257	20.7003	7.49606	14.8505	0	10.228	6.67307	18.9831	10.5583	20.8905	30.1773	0	12.9807	19.1291	21.4001	15.5615	0	58.8427	15.6931
mmu-miR-3473e	0	0	0	0	3.57623	0	0	0	0	0	12.626	0	0	0	0	0	0	0	0	0	0	0	0	0	0	0	0	0	0	0	0	0	0	0	0	0	0	0
mmu-miR-6979-5p	0	0	0	0	0	0	0	0	0	0	0	0	0	0	0	0	0	0	0	0	0	0	0	0	0	0	0	0	0	0	0	0	0	0	0	0	0	0
mmu-miR-2861	0	0	0	0	0	0	0	0	0	0	0	0	0	0	0	0	0	0	0	0	0	0	0	0	0	0	0	0	0	0	0	0	0	0	0	0	0	0
mmu-miR-6396	0	0	0	0	0	0	0	0	0	0	0	0	0	0	0	0	0	0	0	0	0	0	0	0	0	0	0	0	0	0	0	0	0	0	0	0	0	0
mmu-miR-762	0	0	0	0	0	0	0	0	0	0	0	0	0	0	0	0	0	0	0	0	0	0	0	0	0	0	0	0	0	0	0	0	0	0	0	0	0	0
mmu-miR-326-5p	0	0	0	0	0	0	0	0	0	0	0	0	0	0	0	0	0	0	0	0	0	0	0	0	0	0	0	0	0	0	0	0	0	0	0	0	0	0
mmu-miR-128-2-5p	0	0	0	0	0	0	0	0	0	0	0	0	0	0	0	0	0	0	0	0	0	0	0	0	0	0	0	0	0	0	0	0	0	0	0	0	0	0
mmu-miR-6244	0	0	0	0	0	0	0	0	0	0	0	0	0	0	0	0	0	0	0	0	0	0	0	0	0	0	0	0	0	0	0	0	0	0	0	0	0	0
mmu-miR-328-5p	0	0	0	0	0	0	0	0	0	0	0	0	0	0	0	0	0	0	0	0	0	0	0	0	0	0	0	0	0	0	0	0	0	0	0	0	0	0
mmu-miR-615-5p	0	0	0	0	0	0	0	0	0	0	0	0	0	0	0	0	0	0	0	5.54257	0	0	0	0	0	0	0	0	0	0	0	0	0	0	0	0	0	0
mmu-miR-6988-5p	0	0	0	0	0	0	0	0	0	0	0	0	0	0	0	0	0	0	0	0	0	0	0	0	0	0	0	0	0	0	0	0	0	0	0	0	0	0
mmu-miR-23a-5p	0	0	0	0	0	0	0	0	0	0	0	0	0	0	0	0	0	0	0	0	0	0	0	0	0	0	0	0	0	0	0	0	0	0	0	0	0	0
mmu-miR-7224-5p	0	0	0	0	0	0	0	0	0	0	0	0	0	0	0	0	0	0	0	0	0	0	0	0	0	0	0	0	0	0	0	0	0	0	0	0	0	0
mmu-miR-23b-5p	0	0	0	0	0	0	4.68556	0	0	0	0	0	0	0	0	0	0	0	0	0	0	0	0	0	0	0	0	0	0	0	0	0	0	0	0	0	0	0
mmu-miR-3101-5p	0	0	0	0	0	0	0	0	0	0	0	0	0	0	0	0	0	0	0	0	0	0	0	0	0	0	0	0	0	0	0	0	0	0	0	0	0	0
mmu-miR-376a-5p	0	8.37874	16.5631	25.5677	3.57623	0	0	0	0	7.32063	0	0	0	0	0	0	0	0	0	0	5.17506	0	0	0	0	0	6.32771	0	0	0	4.65826	0	3.82583	6.1143	0	0	0	0
mmu-miR-344h-3p	0	0	0	0	0	0	0	0	0	0	0	0	0	0	0	0	0	0	0	0	0	0	0	0	0	0	0	0	0	0	0	0	0	0	0	0	0	0
mmu-miR-351-3p	0	0	0	0	0	0	0	0	0	0	0	0	0	0	0	0	0	0	9.85622	0	0	0	0	0	0	0	0	0	0	0	0	0	0	0	0	0	0	0
mmu-miR-5124a	0	0	0	0	0	0	0	0	0	0	0	0	0	0	0	0	0	0	0	0	0	0	0	0	0	0	0	0	0	0	0	0	0	0	0	0	0	0
mmu-miR-3068-3p	0	16.7575	0	8.52258	21.4574	0	0	10.9794	0	21.9619	12.626	38.7807	0	27.0122	0	0	0	19.1595	19.7124	5.54257	5.17506	22.4882	25.9885	11.1918	20.4559	0	69.6048	21.1167	31.3358	35.2068	0	51.9228	15.3033	22.4191	31.123	45.9535	0	15.6931
mmu-miR-7220-5p	0	0	0	0	0	0	0	0	0	0	0	0	0	0	0	0	0	0	0	0	0	0	0	0	0	0	0	0	0	0	0	0	0	0	0	0	0	0
mmu-miR-143-5p	0	12.5681	0	25.5677	3.57623	60.9657	0	14.6392	0	21.9619	37.8781	6.46345	0	0	31.0865	0	15.1411	19.1595	0	0	10.3501	0	0	11.1918	2.04559	2.22436	18.9831	7.03889	5.22263	0	4.65826	12.9807	3.82583	7.13335	15.5615	18.3814	58.8427	7.84654
mmu-miR-1930-3p	14.0542	0	0	0	0	0	0	0	0	0	0	0	0	0	0	0	0	0	0	0	0	0	0	0	0	0	0	0	0	0	0	0	0	0	0	0	0	0
mmu-miR-764-5p	0	0	0	0	0	0	0	0	0	0	0	0	0	0	0	0	0	0	0	0	0	0	0	0	0	0	0	0	0	0	0	0	0	0	0	0	0	0
mmu-miR-705	0	0	0	0	0	0	0	0	0	0	0	0	0	0	0	0	0	0	0	0	0	0	0	0	0	0	0	0	0	0	0	0	0	0	0	0	0	0
mmu-miR-6963-5p	0	0	0	0	0	0	0	0	0	0	0	0	0	0	0	0	0	0	0	0	0	0	0	0	0	0	0	0	0	0	0	0	0	0	0	0	0	0
mmu-miR-374b-3p	0	0	0	0	0	0	0	0	0	0	0	0	0	0	0	0	0	0	0	0	0	0	0	0	0	0	0	0	0	0	0	0	0	0	0	0	0	0
mmu-miR-299b-5p	0	0	0	0	0	0	0	0	0	0	0	0	0	0	0	0	0	0	0	0	0	0	0	0	0	0	0	0	0	0	0	0	0	0	0	0	0	0
mmu-miR-30f	0	0	0	17.0452	7.15246	0	0	3.65981	0	21.9619	12.626	0	0	0	0	43.0419	0	9.57973	9.85622	0	5.17506	7.49606	0	11.1918	10.228	2.22436	0	3.51945	5.22263	0	0	25.9614	7.65166	6.1143	7.78076	9.19071	0	0
mmu-miR-1971	0	0	0	0	0	0	0	0	0	0	0	0	0	0	0	0	0	0	0	0	0	0	0	0	0	0	0	0	0	0	0	0	0	0	0	0	0	0
mmu-miR-1981-5p	0	4.18937	16.5631	17.0452	17.8811	60.9657	32.7989	7.31962	19.6888	21.9619	12.626	25.8538	0	9.00407	0	21.5209	15.1411	0	29.5687	0	0	7.49606	3.71264	0	2.04559	0	0	7.03889	5.22263	0	0	12.9807	11.4775	10.1905	0	9.19071	0	0
mmu-miR-5617-5p	0	0	0	0	0	0	0	0	0	0	0	0	0	0	0	0	0	0	0	0	0	0	0	0	0	0	0	0	0	0	0	0	0	0	0	0	0	0
mmu-miR-467b-5p	0	0	0	0	0	0	0	0	9.8444	0	12.626	0	0	0	0	0	0	0	0	0	0	0	0	0	0	0	0	0	0	0	0	0	0	0	0	0	0	0
mmu-miR-668-5p	0	0	0	0	0	0	0	0	0	0	0	0	0	0	0	0	0	0	0	0	0	0	0	0	0	0	0	0	0	0	0	0	0	0	0	0	0	0
mmu-miR-6970-5p	0	0	0	0	0	0	0	0	0	0	0	0	0	0	0	0	0	0	0	0	0	0	0	0	0	0	0	0	0	0	0	0	0	0	0	0	0	0
mmu-miR-101b-3p	702.712	934.23	811.594	1159.07	1476.98	2438.63	1621.2	1387.07	925.374	1061.49	1047.96	950.127	1680.59	1080.49	2595.73	1162.13	2028.91	1810.57	1350.3	260.501	533.031	539.716	608.872	503.629	693.456	498.256	1151.64	661.656	1065.42	1131.65	419.243	1116.34	1174.53	790.783	1237.14	928.261	902.255	1012.2
mmu-miR-5108	0	0	0	0	0	0	0	0	0	0	0	0	0	0	0	0	0	0	0	0	0	0	0	0	0	0	0	0	0	0	0	0	0	0	0	0	0	0
mmu-miR-877-5p	14.0542	4.18937	0	0	0	0	0	0	0	0	0	0	0	0	0	0	0	0	0	11.0851	0	0	0	0	0	0	0	3.51945	0	5.02954	0	0	0	0	0	0	0	0
mmu-miR-7666-5p	0	0	0	0	0	0	0	0	0	0	0	0	0	0	0	0	0	0	0	0	0	0	0	0	0	0	0	0	0	0	0	0	0	0	0	0	0	0
mmu-miR-7080-5p	0	0	0	0	0	0	0	0	0	0	0	0	0	0	0	0	0	0	0	0	0	0	0	0	0	0	0	0	0	0	0	0	0	0	0	0	0	0
mmu-miR-7091-5p	0	4.18937	0	0	0	0	0	0	0	0	0	0	0	0	0	0	0	0	0	0	0	7.49606	0	0	0	0	0	0	0	0	0	0	0	0	0	0	0	0
mmu-miR-6973b-5p	0	0	0	0	0	0	0	0	0	0	0	0	0	0	0	0	0	0	0	0	0	0	0	0	0	0	0	0	0	0	0	0	0	0	0	0	0	0
mmu-miR-1951	0	0	0	0	0	0	0	0	0	0	0	0	0	0	0	0	0	0	0	0	0	0	0	0	0	0	0	0	0	0	0	0	0	0	0	0	0	0
mmu-miR-6398	0	0	0	0	0	0	0	0	0	0	0	0	0	0	0	0	0	0	0	0	0	0	0	0	0	0	0	0	0	0	0	0	0	0	0	0	0	0
mmu-miR-6917-3p	0	0	0	0	0	0	0	0	0	0	0	0	0	0	0	0	0	0	0	0	0	0	0	0	0	0	0	0	0	0	0	0	0	0	0	0	0	0
mmu-miR-6340	0	0	0	0	0	0	0	0	0	0	0	0	0	0	0	0	0	0	0	0	0	0	0	0	0	0	0	0	0	0	0	0	0	0	0	0	0	0
mmu-miR-153-5p	0	0	0	0	0	0	0	0	0	0	0	0	0	0	0	0	0	0	0	0	0	0	0	0	0	0	0	0	0	0	0	0	0	0	0	0	0	0
mmu-miR-145a-5p	491.898	682.867	281.573	605.103	282.522	274.346	253.02	442.837	354.398	556.368	555.545	458.905	688.766	423.191	295.322	451.94	257.399	316.131	394.249	365.81	258.753	344.819	371.264	313.369	286.383	440.423	348.024	246.361	402.143	286.684	298.128	337.498	271.634	394.372	435.722	358.438	313.828	368.787
mmu-miR-145b	0	0	0	0	3.57623	0	4.68556	3.65981	0	0	0	0	0	0	0	0	0	0	0	0	0	7.49606	0	0	0	0	0	0	0	5.02954	0	0	0	0	0	0	19.6142	0
mmu-miR-3113-5p	0	0	0	0	0	0	0	0	0	0	0	0	0	0	0	0	0	0	0	0	0	0	0	0	0	0	0	0	0	0	0	0	0	0	0	0	0	0
mmu-miR-7223-3p	0	0	0	0	0	0	0	0	0	0	0	0	0	0	0	0	0	0	0	0	0	0	0	0	0	0	0	0	0	0	0	0	0	0	0	0	0	0
mmu-miR-678	0	0	0	8.52258	0	0	0	0	0	0	0	0	0	0	0	0	0	0	0	0	0	0	0	0	0	0	0	0	0	0	0	0	0	0	0	0	0	0
mmu-miR-3108-5p	0	0	0	0	0	0	0	0	0	0	0	0	0	0	0	0	0	0	0	0	0	0	0	0	0	0	0	0	0	0	0	0	0	0	0	0	0	0
mmu-miR-3090-5p	0	0	0	0	0	0	0	0	0	0	0	0	0	0	0	0	0	0	0	0	0	0	0	0	0	0	0	0	0	0	0	0	0	0	0	0	0	0
mmu-miR-429-5p	0	0	0	0	0	0	0	0	0	0	0	0	0	0	0	0	0	0	0	0	0	0	0	0	0	0	0	0	0	0	0	0	0	0	0	0	0	0
mmu-miR-203-3p	70.2712	171.764	115.942	136.361	250.336	91.4485	201.479	186.65	226.421	87.8476	25.252	122.806	165.304	180.081	155.433	193.689	136.27	239.493	206.981	60.9683	72.4509	67.4645	89.1033	33.5753	92.0517	100.096	94.9156	70.3889	109.675	45.2659	65.2156	25.9614	22.955	72.3526	77.8076	82.7164	98.0712	94.1585
mmu-miR-183-3p	0	0	0	0	0	0	0	0	0	0	0	0	0	0	0	0	0	0	0	0	0	0	0	0	0	2.22436	0	0	0	0	0	0	0	0	0	0	0	0
mmu-miR-6944-5p	0	0	0	0	0	0	0	0	0	0	0	0	0	0	0	0	0	0	0	0	0	0	0	0	0	0	0	0	0	0	0	0	0	0	0	0	0	0
mmu-miR-7018-5p	0	0	0	0	0	0	0	0	0	0	0	0	0	0	0	0	0	0	0	0	0	0	0	0	0	0	0	0	0	0	0	0	0	0	0	0	0	0
mmu-miR-6936-5p	0	4.18937	0	0	0	0	0	0	0	0	0	0	0	0	0	0	0	0	0	0	0	0	0	0	0	0	0	0	0	0	0	0	0	0	0	0	0	0
mmu-miR-1224-5p	0	0	0	0	0	0	0	0	0	0	0	0	0	0	0	0	0	0	0	0	0	0	0	0	0	0	0	0	0	0	0	0	0	0	0	0	0	0
mmu-miR-6981-5p	0	0	0	0	0	0	0	0	0	0	0	0	0	0	0	0	0	0	0	0	0	0	0	0	0	0	0	0	0	0	0	0	0	0	0	0	0	0
mmu-miR-6974-5p	0	0	0	0	0	0	0	0	0	0	0	0	0	0	0	0	0	0	0	0	0	0	0	0	0	0	0	0	0	0	0	0	0	0	0	0	0	0
mmu-miR-6977-5p	0	0	0	0	0	0	0	0	0	0	0	0	0	0	0	0	0	0	0	0	0	0	0	0	0	0	0	0	0	0	0	0	0	0	0	0	0	0
mmu-miR-7068-5p	0	0	0	0	0	0	0	0	0	0	0	0	0	0	0	0	0	0	0	0	0	0	0	0	0	0	0	0	0	0	0	0	0	0	0	0	0	0
mmu-miR-6923-5p	0	0	0	0	0	0	0	0	0	0	0	0	0	0	0	0	0	0	0	0	0	0	0	0	0	0	0	0	0	0	0	0	0	0	0	0	0	0
mmu-miR-7070-5p	0	0	0	0	0	0	0	0	0	0	0	0	0	0	0	0	0	0	0	0	0	0	0	0	0	0	0	0	0	0	0	0	0	0	0	0	0	0
mmu-miR-6927-5p	0	0	0	0	0	0	0	0	0	0	0	0	0	0	0	0	0	0	0	0	0	0	0	0	0	0	0	0	0	0	0	0	0	0	0	0	0	0
mmu-miR-7060-5p	0	0	0	0	0	0	0	0	0	0	0	0	0	0	0	0	0	0	0	0	0	0	0	0	0	0	0	0	0	0	0	0	0	0	0	0	0	0
mmu-miR-3102-5p	0	0	0	0	0	0	0	0	0	0	0	0	0	0	0	0	0	0	0	0	0	0	0	0	0	0	0	0	0	0	0	0	0	0	0	0	0	0
mmu-miR-702-5p	0	4.18937	0	0	0	0	0	0	0	0	0	0	0	0	0	0	0	0	0	0	0	0	0	0	0	0	0	0	0	0	0	0	0	0	0	0	0	0
mmu-miR-6537-5p	0	0	0	0	0	0	0	0	0	0	0	0	0	0	0	0	0	0	0	0	0	0	0	0	0	0	0	0	0	0	0	0	0	0	0	0	0	0
mmu-miR-466q	0	0	0	0	0	0	0	0	0	0	0	0	0	0	0	0	0	0	0	0	0	0	0	0	2.04559	2.22436	0	0	0	0	4.65826	0	0	0	0	9.19071	0	0
mmu-miR-33-5p	28.1085	20.9469	66.2526	34.0903	103.711	274.346	187.422	58.557	68.9108	73.2063	63.1301	71.0979	27.5506	36.0163	264.236	64.5628	333.105	249.073	147.843	5.54257	5.17506	7.49606	0	11.1918	2.04559	8.89743	0	3.51945	5.22263	5.02954	0	0	7.65166	3.05715	0	0	0	7.84654
mmu-miR-24-2-5p	281.085	393.801	149.068	255.677	164.507	91.4485	135.881	113.454	88.5996	256.222	50.5041	310.246	303.057	225.102	124.346	86.0838	90.8467	76.6378	118.275	66.5108	119.026	59.9685	89.1033	55.9588	73.6414	53.3846	69.6048	91.5056	52.2263	90.5318	102.482	77.8842	61.2132	91.7145	46.6845	119.479	19.6142	62.7723
mmu-miR-24-1-5p	0	12.5681	0	0	3.57623	0	0	7.31962	0	0	12.626	0	55.1013	0	0	0	0	0	0	5.54257	0	7.49606	0	0	2.04559	6.67307	0	0	10.4453	0	0	0	0	0	0	0	0	0
mmu-miR-376b-5p	14.0542	37.7043	0	34.0903	10.7287	0	4.68556	7.31962	0	7.32063	0	0	0	45.0203	0	0	15.1411	0	0	5.54257	0	0	14.8505	22.3835	6.13678	6.67307	31.6385	21.1167	10.4453	10.0591	13.9748	0	3.82583	17.3239	15.5615	27.5721	0	7.84654
mmu-miR-376c-5p	0	0	0	0	0	0	0	0	0	0	0	0	0	0	0	0	0	0	0	0	0	0	0	0	0	0	0	0	0	0	0	0	0	1.01905	0	0	0	0
mmu-miR-3547-5p	0	0	0	0	0	0	0	0	0	0	0	0	0	0	0	0	0	0	0	0	0	0	0	0	0	0	0	0	0	0	0	0	0	0	0	0	0	0
mmu-miR-6405	0	0	0	0	0	0	0	0	0	0	0	0	0	0	0	0	0	0	0	0	0	0	0	0	0	0	0	0	0	0	0	0	0	0	0	0	0	0
mmu-miR-6404	0	0	0	0	0	0	0	0	0	0	0	0	0	0	0	0	0	0	0	0	0	0	0	0	0	0	0	0	0	0	0	0	0	0	0	0	0	0
mmu-miR-6958-5p	0	0	0	0	0	0	0	0	0	0	0	0	0	0	0	0	0	0	0	0	0	0	0	0	0	0	0	0	0	0	0	0	0	0	0	0	0	0
mmu-miR-6362	0	0	0	0	0	0	0	0	0	0	0	0	0	0	0	0	0	0	0	0	0	0	0	0	0	0	0	0	0	0	0	0	0	0	0	0	0	0
mmu-miR-6980-5p	0	0	0	0	0	0	0	0	0	0	0	0	0	0	0	0	0	0	0	0	0	0	0	0	0	0	0	0	0	0	0	0	0	0	0	0	0	0
mmu-miR-3073a-5p	0	0	0	0	0	0	0	0	0	0	0	0	0	0	0	0	0	0	0	0	0	0	0	0	0	0	0	0	0	0	0	0	0	0	0	0	0	0
mmu-miR-182-3p	0	0	0	0	0	0	0	0	0	0	0	0	0	0	0	0	0	0	0	0	0	0	0	0	0	0	0	0	0	0	0	0	0	0	0	0	0	0
mmu-miR-147-3p	28.1085	46.0831	49.6894	110.793	82.2533	152.414	93.7111	58.557	88.5996	0	50.5041	12.9269	0	45.0203	93.2596	0	151.411	86.2175	59.1373	0	5.17506	0	0	22.3835	0	0	0	3.51945	0	0	0	0	0	0	0	0	0	0
mmu-miR-7044-5p	0	0	0	0	0	0	0	0	0	0	0	0	0	0	0	0	0	0	0	0	0	0	0	0	0	0	0	0	0	0	0	0	0	0	0	0	0	0
mmu-miR-466n-5p	0	0	0	0	0	0	0	0	0	0	0	0	0	0	0	0	0	0	0	0	0	0	0	0	0	0	0	0	0	0	0	0	0	0	0	0	0	0
mmu-miR-653-5p	0	0	0	0	0	0	0	0	0	0	0	0	0	0	0	0	0	0	0	0	0	0	0	0	0	0	0	0	0	0	0	0	0	0	0	0	0	0
mmu-miR-5098	0	0	0	0	0	0	0	0	0	0	0	0	0	0	0	0	0	0	0	0	0	0	0	0	0	0	0	0	0	0	0	0	0	0	0	0	0	0
mmu-miR-3074-5p	0	0	0	0	3.57623	60.9657	0	0	0	0	0	0	0	9.00407	0	0	0	0	9.85622	0	5.17506	0	0	0	0	0	0	0	0	5.02954	0	0	0	1.01905	0	0	0	0
mmu-miR-1904	0	0	0	0	0	0	0	0	0	0	0	0	0	0	0	0	0	0	0	0	0	0	0	0	0	0	0	0	0	0	0	0	0	0	0	0	0	0
mmu-miR-5623-3p	0	0	0	0	0	0	0	0	0	0	0	0	0	0	0	0	0	0	0	0	0	0	0	0	0	0	0	0	0	0	0	0	0	0	0	0	0	0
mmu-miR-3084-5p	0	0	0	0	0	0	0	0	0	0	0	0	0	0	0	0	0	0	0	0	0	0	0	0	0	0	0	0	0	0	0	0	0	0	0	0	0	0
mmu-miR-1932	0	0	0	0	0	0	0	3.65981	0	0	0	0	0	0	0	0	0	0	0	0	0	0	0	0	0	0	0	0	0	0	0	0	0	0	0	0	0	0
mmu-miR-6986-3p	0	0	0	0	0	0	0	0	0	0	0	0	0	0	0	0	0	0	0	0	0	0	0	0	0	0	0	0	0	0	0	0	0	0	0	0	0	0
mmu-miR-6344	0	0	0	0	0	0	0	0	0	0	0	0	0	0	0	0	0	0	0	0	0	0	0	0	0	0	0	0	0	0	0	0	0	0	0	0	0	0
mmu-miR-7650-3p	0	0	0	0	0	0	0	0	0	0	0	0	0	0	0	0	0	0	0	0	0	0	0	0	0	0	0	0	0	0	0	0	0	0	0	0	0	0
mmu-miR-106b-5p	112.434	192.711	165.631	110.793	629.416	335.311	698.148	534.332	334.71	117.13	101.008	161.586	55.1013	126.057	450.755	258.251	802.479	699.32	502.667	33.2554	20.7003	14.9921	22.2758	22.3835	10.228	17.7949	18.9831	17.5972	26.1132	55.325	27.9495	0	22.955	40.762	54.4653	36.7628	0	47.0792
mmu-miR-6383	0	0	0	0	0	0	0	0	0	0	0	0	0	0	0	0	0	0	0	0	0	0	0	0	0	0	0	0	0	0	0	0	0	0	0	0	0	0
mmu-miR-20a-5p	168.651	263.93	414.078	340.903	693.789	396.277	866.828	633.147	689.108	139.092	101.008	103.415	165.304	279.126	668.361	494.982	1347.56	881.335	877.203	22.1703	10.3501	14.9921	37.1264	11.1918	10.228	33.3654	12.6554	17.5972	26.1132	45.2659	13.9748	38.9421	22.955	28.5334	23.3423	36.7628	19.6142	31.3862
mmu-miR-7212-3p	0	0	0	0	0	0	0	0	0	0	0	0	0	0	0	0	0	0	0	0	0	0	0	0	0	0	0	0	0	0	0	0	0	0	0	0	0	0
mmu-miR-141-3p	14.0542	41.8937	66.2526	59.658	85.8295	91.4485	70.2834	95.1551	196.888	14.6413	0	25.8538	27.5506	54.0244	124.346	21.5209	75.7056	143.696	88.706	0	20.7003	0	0	22.3835	2.04559	2.22436	0	3.51945	0	0	9.31651	0	7.65166	2.0381	0	0	0	0
mmu-miR-200a-3p	0	4.18937	0	0	3.57623	30.4828	18.7422	7.31962	0	7.32063	0	0	27.5506	9.00407	15.5433	0	0	9.57973	29.5687	0	0	0	3.71264	0	0	0	0	0	0	0	0	0	0	0	0	0	0	0
mmu-miR-6997-5p	0	0	0	0	0	0	0	0	0	0	0	0	0	0	0	0	0	0	0	0	0	0	0	0	0	0	0	0	0	0	0	0	0	0	0	0	0	0
mmu-miR-132-3p	84.3254	146.628	33.1263	93.7483	78.6771	30.4828	98.3967	73.1962	39.3776	51.2444	37.8781	103.415	0	72.0325	31.0865	64.5628	60.5645	47.8986	29.5687	33.2554	72.4509	67.4645	18.5632	55.9588	190.24	68.9551	44.2939	49.2722	20.8905	45.2659	41.9243	25.9614	22.955	70.3145	15.5615	9.19071	19.6142	7.84654
mmu-miR-212-3p	0	4.18937	0	8.52258	3.57623	0	0	3.65981	9.8444	0	12.626	12.9269	0	18.0081	0	0	0	0	9.85622	0	5.17506	0	0	0	10.228	2.22436	0	7.03889	0	0	4.65826	0	3.82583	2.0381	7.78076	9.19071	0	0
mmu-miR-7210-5p	0	0	0	0	0	0	0	0	0	0	0	0	0	0	0	0	0	0	0	0	0	0	0	0	0	0	0	0	0	0	0	0	0	0	0	0	0	0
mmu-miR-3103-3p	0	0	0	0	0	0	0	0	0	0	0	0	0	0	0	0	0	0	0	0	0	0	0	0	0	0	0	0	0	0	0	0	0	0	0	0	0	0
mmu-miR-582-3p	70.2712	54.4618	0	68.1806	21.4574	0	60.9122	32.9383	0	124.451	366.155	64.6345	137.753	18.0081	15.5433	43.0419	45.4234	19.1595	39.4249	11.0851	10.3501	7.49606	14.8505	0	8.18238	6.67307	25.3108	0	26.1132	0	0	0	7.65166	17.3239	7.78076	27.5721	0	7.84654
mmu-miR-3087-3p	0	0	0	0	0	0	0	0	0	0	0	0	0	0	0	0	0	0	0	0	0	0	0	0	0	0	0	0	0	0	0	0	0	0	0	0	0	0
mmu-miR-7118-3p	0	0	0	0	0	0	0	0	0	0	0	0	0	0	0	0	0	0	0	0	0	0	0	0	0	0	0	0	0	0	0	0	0	0	0	0	0	0
mmu-miR-6944-3p	0	0	0	0	0	0	0	0	0	21.9619	0	0	0	0	0	0	0	0	0	0	0	7.49606	0	0	0	4.44872	0	0	0	0	4.65826	0	0	4.0762	0	0	0	0
mmu-miR-1936	0	0	0	0	0	0	0	0	0	0	0	0	0	0	0	0	0	0	0	0	0	0	0	0	0	0	0	0	0	0	0	0	0	0	0	0	0	0
mmu-miR-883a-3p	0	0	0	0	0	0	0	0	0	0	0	0	0	0	0	0	0	0	0	0	0	0	0	0	0	0	0	0	0	0	0	0	0	0	0	0	0	0
mmu-miR-883b-3p	0	0	0	0	0	0	0	0	0	0	0	0	0	0	0	0	0	0	0	0	0	0	0	0	0	0	0	0	0	0	0	0	0	0	0	0	0	0
mmu-miR-124-3p	0	0	0	0	0	0	0	0	0	0	0	0	0	0	0	0	0	0	0	5.54257	5.17506	0	0	0	0	0	0	0	0	0	4.65826	0	0	0	0	0	0	0
mmu-miR-700-5p	28.1085	16.7575	16.5631	25.5677	0	0	9.37111	3.65981	9.8444	7.32063	0	6.46345	0	9.00407	15.5433	0	30.2822	19.1595	39.4249	0	0	0	3.71264	0	2.04559	2.22436	6.32771	0	0	5.02954	4.65826	0	3.82583	4.0762	0	0	0	7.84654
mmu-miR-7652-5p	0	0	0	0	0	0	0	0	0	0	0	0	0	0	0	0	0	0	0	0	0	0	0	0	0	0	0	0	0	0	0	0	0	0	0	0	0	0
mmu-miR-12187-5p	0	0	0	0	0	0	0	0	0	0	0	0	0	0	0	0	0	0	0	0	0	0	0	0	0	0	0	0	0	0	0	0	0	0	0	0	0	0
mmu-miR-7653-5p	0	0	0	0	3.57623	0	0	0	0	0	0	0	0	0	0	0	0	0	0	0	0	0	0	0	0	0	0	0	0	0	0	0	0	0	0	0	0	0
mmu-miR-18a-5p	98.3797	79.598	66.2526	161.929	461.334	1066.9	487.298	289.125	275.643	51.2444	37.8781	71.0979	137.753	54.0244	730.534	193.689	393.669	488.566	216.837	0	0	7.49606	0	0	6.13678	26.6923	6.32771	7.03889	0	10.0591	0	12.9807	0	1.01905	15.5615	9.19071	0	15.6931
mmu-miR-18b-5p	14.0542	8.37874	16.5631	8.52258	25.0336	30.4828	28.1133	10.9794	39.3776	7.32063	0	6.46345	27.5506	9.00407	46.6298	43.0419	30.2822	47.8986	49.2811	0	0	0	0	0	0	0	0	0	0	0	0	0	0	1.01905	0	0	0	0
mmu-miR-224-5p	14.0542	4.18937	16.5631	0	0	0	0	0	0	7.32063	0	0	0	18.0081	0	0	0	0	0	0	0	0	0	11.1918	2.04559	4.44872	0	0	0	0	0	0	0	1.01905	0	0	0	0
mmu-miR-467a-5p	0	8.37874	0	17.0452	21.4574	60.9657	23.4278	14.6392	29.5332	7.32063	12.626	12.9269	0	9.00407	15.5433	0	30.2822	19.1595	29.5687	0	0	0	0	0	0	2.22436	0	0	0	0	0	0	0	0	7.78076	0	0	0
mmu-miR-467d-5p	0	0	0	0	10.7287	0	4.68556	0	19.6888	0	12.626	0	0	0	0	0	0	0	0	0	0	0	0	0	0	0	0	0	0	0	0	0	0	0	0	0	0	0
mmu-miR-467c-5p	0	8.37874	0	0	3.57623	0	4.68556	7.31962	9.8444	0	0	6.46345	0	0	0	64.5628	0	9.57973	0	0	0	0	0	0	2.04559	0	0	0	0	0	0	0	0	1.01905	0	0	0	0
mmu-miR-302d-3p	0	0	0	0	0	0	0	0	0	0	0	0	0	0	0	0	0	0	0	0	0	0	0	0	0	0	0	0	0	0	0	0	0	0	0	0	0	0
mmu-miR-302b-3p	0	0	0	0	0	0	0	0	0	0	0	0	0	0	0	0	0	0	0	0	0	0	0	0	0	0	0	0	0	0	0	0	0	0	0	0	0	0
mmu-miR-302a-3p	0	0	0	0	0	0	0	0	0	0	0	0	0	0	0	0	0	0	0	0	0	0	0	0	0	0	0	0	0	0	0	0	0	0	0	0	0	0
mmu-miR-200c-3p	0	16.7575	0	0	28.6098	0	9.37111	14.6392	29.5332	7.32063	0	6.46345	0	0	0	0	30.2822	9.57973	9.85622	0	0	0	0	0	0	0	0	0	0	0	0	0	0	1.01905	0	0	0	0
mmu-miR-200b-3p	0	0	16.5631	8.52258	0	0	0	0	0	7.32063	0	6.46345	27.5506	9.00407	0	21.5209	0	19.1595	39.4249	0	0	0	3.71264	0	2.04559	2.22436	0	0	0	0	0	0	0	2.0381	0	0	0	0
mmu-miR-429-3p	0	8.37874	0	0	7.15246	0	0	3.65981	9.8444	0	0	6.46345	0	0	15.5433	21.5209	0	0	0	0	0	0	0	0	0	0	0	0	0	0	0	0	0	0	0	0	19.6142	0
mmu-miR-3472	0	0	0	8.52258	3.57623	0	0	0	0	7.32063	25.252	6.46345	0	9.00407	15.5433	0	0	9.57973	0	11.0851	0	0	0	0	2.04559	6.67307	6.32771	3.51945	5.22263	15.0886	4.65826	12.9807	3.82583	3.05715	0	0	19.6142	0
mmu-miR-216a-5p	0	0	0	0	0	0	0	0	0	0	0	0	0	0	0	0	0	0	0	0	0	0	0	0	0	0	0	0	0	0	0	0	0	0	0	0	0	0
mmu-miR-365-3p	84.3254	58.6512	99.3788	25.5677	42.9148	0	18.7422	62.2168	19.6888	36.6031	37.8781	64.6345	0	63.0285	0	0	0	9.57973	9.85622	88.6811	41.4005	134.929	81.678	22.3835	51.1399	133.461	31.6385	63.35	78.3395	95.5614	41.9243	77.8842	95.6457	52.9906	93.3691	73.5257	117.685	86.3119
mmu-miR-12182-3p	0	0	0	0	3.57623	0	0	0	0	0	0	0	0	0	0	0	0	0	0	0	0	0	0	0	0	0	0	0	0	0	0	0	0	0	0	0	0	0
mmu-miR-7057-3p	0	0	0	0	0	0	0	0	0	0	0	0	0	0	0	0	0	0	0	0	0	0	0	0	0	0	0	0	0	0	0	0	0	0	0	0	0	0
mmu-miR-590-3p	0	0	0	0	0	0	0	0	0	0	0	0	0	0	0	0	0	0	0	0	0	0	0	0	0	0	0	0	0	0	0	0	0	0	0	0	0	0
mmu-miR-669c-3p	0	0	0	0	0	0	0	0	0	0	0	0	0	0	0	0	0	0	0	0	0	0	0	0	0	0	0	0	0	0	0	0	0	0	0	0	0	0
mmu-miR-7229-3p	0	0	0	0	0	0	0	0	0	0	0	0	0	0	0	0	0	0	0	0	0	0	0	0	0	0	0	0	0	0	0	0	0	0	0	0	0	0
mmu-miR-3572-3p	0	0	0	0	0	0	0	0	0	0	0	0	0	0	0	0	0	0	0	5.54257	0	0	0	0	0	0	0	0	0	0	0	0	0	0	0	0	0	0
mmu-miR-6912-5p	0	0	0	0	0	0	0	0	0	0	0	0	0	0	0	0	0	0	0	0	0	0	0	0	0	0	0	0	0	0	0	0	0	0	0	0	0	0
mmu-miR-101a-3p	16064	14168.5	13714.3	13610.6	25595.1	17710.5	21998.7	21069.5	13801.9	18894.5	23029.9	15467	33198.5	15424	25149	13644.3	22605.7	21113.7	19219.6	8923.54	10355.3	11439	18607.7	13676.3	16327.9	9302.26	19824.7	14186.9	26191.5	19912	9940.72	20769.1	23892.3	17237.2	25341.9	20844.5	17594	23414.1
mmu-miR-144-3p	871.363	1575.2	1540.37	1474.41	4423.8	10790.9	6353.61	5991.11	7590.03	636.895	151.512	1060.01	716.316	1548.7	9559.11	3012.93	6344.13	8420.58	5194.23	83.1386	41.4005	134.929	51.9769	33.5753	49.0943	120.115	37.9662	66.8695	41.7811	75.4432	121.115	38.9421	53.5616	52.9906	108.931	45.9535	0	23.5396
mmu-miR-466m-3p	0	0	0	0	0	0	0	0	0	0	0	0	0	0	0	0	0	0	0	0	0	0	0	0	0	0	0	0	0	0	0	0	0	0	0	0	0	0
mmu-miR-466o-3p	0	0	0	0	0	0	0	0	0	0	0	0	0	0	0	0	0	0	0	0	0	0	0	0	0	0	0	0	0	0	0	0	0	0	0	0	0	0
mmu-miR-1b-5p	0	0	0	0	0	0	0	0	0	0	0	0	0	0	0	0	0	0	0	0	0	0	0	0	0	0	0	0	0	0	0	0	0	0	0	0	0	0
mmu-miR-7232-5p	0	0	0	0	0	0	0	0	0	0	0	0	0	0	0	0	0	0	0	0	0	0	0	0	0	0	0	0	0	0	0	0	0	0	0	0	0	0
mmu-miR-140-3p	4904.93	8739.03	6658.38	8778.25	7291.93	7620.71	7693.68	6269.26	6182.28	10197.6	16805.2	9792.13	14574.3	7212.26	9807.8	7015.83	10553.4	8545.11	6436.11	338.097	414.005	464.756	397.252	425.287	593.222	351.449	1126.33	408.256	584.935	648.811	381.977	506.247	524.138	1850.59	583.557	615.777	686.499	604.184
mmu-miR-10b-5p	89834.7	63192.5	56380.9	57288.8	56318.5	25056.9	31126.2	49133	58603.7	80241.4	123924	56018.7	154449	54726.7	36371.3	18400.4	26073	25597	43337.8	146307	109478	117531	344945	129668	235190	134220	57468.2	122522	62462.7	51326.5	59718.8	42732.5	62866	53628.5	48349.6	49234.6	46642.7	50414
mmu-miR-10a-5p	29303.1	35010.6	36786.7	45979.3	52838.8	42676	55200.5	40422.6	60710.4	25775.9	20820.3	29150.2	19120.1	29731.4	49349.9	24297.1	44287.8	43645.2	57964.4	17021.2	24814.4	20854	29764.2	31974.9	25760.2	16438	9649.75	21947.3	10722.1	8504.96	9679.85	8502.36	10280	10495.2	9445.84	9861.63	8257.6	9039.21
mmu-miR-5618-5p	0	0	0	0	0	0	0	0	0	0	0	0	0	0	0	0	0	0	0	0	0	0	0	0	0	0	0	0	0	0	0	0	0	0	0	0	0	0
mmu-miR-463-5p	0	0	0	0	0	0	0	0	0	0	0	0	0	0	0	0	0	0	0	0	0	0	0	0	0	0	0	0	0	0	0	0	0	0	0	0	0	0
mmu-miR-7213-3p	0	0	0	0	0	0	0	0	0	0	0	0	0	0	0	0	0	0	0	0	0	0	0	0	0	2.22436	0	0	0	0	0	0	0	1.01905	0	0	0	0
mmu-miR-466h-3p	0	0	0	0	0	0	0	0	0	0	0	0	0	0	0	0	0	0	0	0	0	0	0	0	0	0	0	0	0	0	0	0	0	0	0	0	0	0
mmu-miR-7082-5p	0	0	0	0	0	0	0	0	0	0	0	0	0	0	0	0	0	0	0	0	0	0	0	0	0	0	0	0	0	0	0	0	0	0	0	0	0	0
mmu-miR-433-5p	0	8.37874	0	8.52258	3.57623	0	0	0	0	7.32063	0	0	27.5506	0	0	0	0	0	0	0	5.17506	0	3.71264	0	0	2.22436	6.32771	0	5.22263	0	0	0	3.82583	4.0762	0	0	0	7.84654
mmu-miR-6973a-5p	0	0	0	0	0	0	0	0	0	0	0	0	0	0	0	0	0	0	0	0	0	0	0	0	0	0	0	0	0	0	0	0	0	0	0	0	0	0
mmu-miR-741-5p	0	0	0	0	0	0	0	0	0	0	0	0	0	0	0	0	0	0	0	0	0	0	0	0	0	0	0	0	0	0	0	0	0	0	0	0	0	0
mmu-miR-471-5p	0	0	0	0	0	0	0	0	0	0	0	0	0	0	0	0	0	0	0	0	0	0	0	0	0	0	0	0	0	0	0	0	0	0	0	0	0	0
mmu-miR-598-3p	14.0542	8.37874	0	8.52258	14.3049	30.4828	14.0567	3.65981	0	14.6413	12.626	12.9269	27.5506	0	15.5433	0	0	19.1595	0	0	0	0	7.42527	0	4.09119	4.44872	0	10.5583	0	5.02954	0	0	7.65166	3.05715	7.78076	9.19071	0	0
mmu-miR-466f-5p	0	0	0	0	0	0	0	0	0	0	0	0	0	0	0	0	0	0	0	0	0	0	0	0	0	0	0	0	0	0	0	0	0	0	0	0	0	0
mmu-miR-12206-5p	0	0	0	0	0	0	0	0	0	0	0	0	0	0	0	21.5209	0	0	0	0	0	0	0	0	0	0	0	0	0	0	0	0	0	0	0	0	0	0
mmu-miR-742-5p	0	0	0	0	0	0	0	0	0	0	0	0	0	0	0	0	0	0	0	0	0	0	0	0	0	0	0	0	0	0	0	0	0	0	0	0	0	0
mmu-miR-880-5p	0	0	0	0	0	0	0	0	0	0	0	0	0	0	0	0	0	0	0	0	0	0	0	0	0	0	0	0	0	0	0	0	0	0	0	0	0	0
mmu-miR-201-5p	0	0	0	0	0	0	0	0	0	0	0	0	0	0	0	0	0	0	0	0	0	0	0	0	0	2.22436	0	0	5.22263	0	0	0	0	1.01905	0	0	0	0
mmu-miR-509-5p	0	0	0	0	0	0	0	0	0	0	0	0	0	0	0	0	0	0	0	0	0	0	0	0	0	0	0	0	0	0	0	0	0	0	0	0	0	0
mmu-miR-880-3p	0	0	0	0	0	0	0	0	0	0	0	0	0	0	0	0	0	0	0	0	0	0	0	0	0	0	0	0	0	0	0	0	0	0	0	0	0	0
mmu-miR-7094-3p	0	0	0	0	0	0	0	0	0	0	0	0	0	0	0	0	0	0	0	0	0	0	0	0	0	0	0	0	0	0	0	0	0	0	0	0	0	0
mmu-miR-883b-5p	0	0	0	0	0	0	0	0	0	0	0	0	0	0	0	0	0	0	0	0	0	0	0	0	0	0	0	0	0	0	0	0	0	0	0	0	0	0
mmu-miR-6985-5p	0	0	0	0	0	0	0	0	0	0	0	0	0	0	0	0	0	0	0	0	0	0	0	0	0	0	0	0	0	0	0	0	0	0	0	0	0	0
mmu-miR-217-5p	0	0	0	0	0	0	0	0	0	0	0	0	0	0	0	0	0	0	0	0	0	0	0	0	0	0	0	0	0	0	0	0	0	0	0	0	0	0
mmu-miR-18b-3p	0	0	0	0	0	0	4.68556	0	0	0	0	0	0	0	0	0	0	0	0	0	0	0	0	0	0	0	0	0	0	0	0	0	0	0	0	0	0	0
mmu-miR-6984-3p	0	0	0	0	0	0	0	0	0	0	0	0	0	0	0	0	0	0	0	0	0	0	0	0	0	0	0	0	0	0	0	0	3.82583	0	0	0	0	0
mmu-miR-7078-3p	0	0	0	0	0	0	0	0	0	0	0	0	0	0	0	0	15.1411	0	0	0	0	0	0	0	0	0	0	0	0	0	0	0	0	0	0	0	0	0
mmu-miR-12188-5p	0	0	0	0	0	0	0	0	0	0	0	0	0	0	0	0	0	0	0	0	0	0	0	0	0	0	0	0	0	0	0	0	0	0	0	0	0	0
mmu-miR-7042-5p	0	0	0	0	0	0	0	0	0	0	0	0	0	0	0	0	0	0	0	0	0	0	0	0	0	0	6.32771	0	0	0	0	0	0	0	0	0	0	0
mmu-miR-7084-5p	0	0	0	0	0	0	0	0	0	0	0	0	0	0	0	0	0	0	0	0	0	0	0	0	0	0	0	0	0	0	0	0	0	0	0	0	0	0
mmu-miR-7058-5p	0	0	0	0	0	0	0	0	0	0	0	0	0	0	0	0	0	0	0	0	0	0	0	0	0	0	0	0	0	0	0	0	0	0	0	0	0	0
mmu-miR-3086-5p	0	0	0	0	0	0	4.68556	0	0	0	0	0	0	0	0	0	0	0	0	0	0	0	0	0	0	0	0	0	0	5.02954	4.65826	0	0	2.0381	0	0	0	0
mmu-miR-6417	0	0	0	0	0	0	0	0	0	0	0	0	0	0	0	0	0	0	0	0	0	0	0	0	0	0	0	0	0	0	0	0	0	0	0	0	0	0
mmu-miR-29a-3p	2923.28	2970.26	2070.39	3323.8	2728.66	2408.14	2661.4	2971.77	3022.23	1500.73	858.569	1822.69	854.07	1845.83	2673.44	2281.22	2301.45	2212.92	2749.88	1596.26	796.96	1041.95	835.343	1085.6	687.32	1283.45	892.206	1210.69	1363.11	1503.83	1485.98	1116.34	1228.09	1644.75	1602.84	1580.8	1216.08	1271.14
mmu-miR-29b-3p	196.759	83.7874	66.2526	76.7032	178.811	60.9657	178.051	150.052	68.9108	87.8476	37.8781	77.5614	137.753	90.0407	124.346	86.0838	121.129	153.276	128.131	16.6277	36.2254	59.9685	40.839	33.5753	10.228	37.8141	37.9662	31.675	47.0037	45.2659	46.5826	64.9035	49.7358	36.6858	46.6845	82.7164	19.6142	39.2327
mmu-miR-29c-3p	309.193	255.552	165.631	238.632	329.013	396.277	215.536	417.218	334.71	139.092	88.3821	148.659	110.203	252.114	186.519	236.73	196.835	239.493	404.105	321.469	227.703	307.338	174.494	235.027	167.739	338.102	234.125	288.595	370.807	417.452	498.433	480.286	344.325	414.753	466.845	404.391	490.356	510.025
mmu-miR-6357	0	0	0	0	0	0	0	0	0	0	0	0	0	0	0	0	0	0	0	0	0	0	0	0	0	0	0	0	0	0	0	0	0	0	0	0	0	0
mmu-miR-6345	0	0	0	0	0	0	0	0	0	0	0	0	0	0	0	0	0	0	0	0	0	0	0	0	0	0	0	0	0	0	0	0	0	0	0	0	0	0
mmu-miR-195b	0	0	0	0	0	0	0	3.65981	0	0	0	0	0	0	0	0	0	0	0	0	0	0	0	0	4.09119	0	0	0	0	0	0	0	0	1.01905	0	0	0	0
mmu-miR-195a-5p	1011.91	1168.83	430.642	656.238	1090.75	426.76	726.261	951.551	787.552	951.682	618.675	963.054	606.114	738.333	606.188	645.628	711.633	756.798	926.484	315.926	403.655	277.354	348.988	324.561	270.018	667.307	215.142	344.906	224.573	236.389	321.42	259.614	149.207	308.772	171.177	321.675	294.214	164.777
mmu-miR-15a-5p	674.603	1126.94	612.836	1056.8	1054.99	1158.35	1091.73	1218.72	1043.51	673.498	340.903	762.687	413.26	837.378	1398.89	1398.86	1226.43	1772.25	1143.32	127.479	165.602	157.417	141.08	167.876	143.192	126.788	164.52	140.778	224.573	271.595	177.014	220.672	126.252	284.315	202.3	193.005	215.757	141.238
mmu-miR-15b-5p	182.705	397.99	33.1263	119.316	683.06	487.726	918.369	570.931	442.998	161.054	50.5041	200.367	55.1013	225.102	155.433	451.94	454.234	584.363	650.51	11.0851	15.5252	0	11.1379	0	16.3648	44.4872	18.9831	17.5972	5.22263	35.2068	4.65826	0	15.3033	21.4001	38.9038	0	0	0
mmu-miR-16-5p	15066.1	23921.3	14194.6	18834.9	18646.5	23471.8	21844.1	21080.5	32712.9	10717.4	5517.57	14264.8	5455.03	17044.7	24978	25997.3	25527.9	25894	24128	2521.87	3720.87	3208.31	2439.2	3346.34	3299.54	4293.01	2885.43	3885.47	3222.36	3757.07	4825.95	2687	2804.33	4968.89	2489.84	2950.22	2687.15	2777.68
mmu-miR-6353	0	0	0	0	0	0	0	0	0	0	0	0	0	0	0	0	0	0	0	0	0	0	0	0	0	0	0	0	0	0	0	0	0	0	0	0	0	0
mmu-miR-503-5p	14.0542	8.37874	0	0	0	0	14.0567	3.65981	0	0	0	0	0	0	0	0	0	19.1595	0	0	0	0	0	0	0	2.22436	0	3.51945	0	0	0	0	0	0	0	0	0	0
mmu-miR-6350	0	0	0	0	0	0	0	0	0	0	0	0	0	0	0	0	0	0	0	0	0	0	0	0	0	0	0	0	0	0	0	0	0	0	0	0	0	0
mmu-miR-6346	0	0	0	0	0	0	0	0	0	0	0	0	0	0	0	0	0	9.57973	0	0	0	0	0	0	0	0	0	0	0	0	0	0	0	0	0	0	0	0
mmu-miR-6411	0	0	0	0	0	0	0	0	0	0	0	0	0	0	0	0	0	0	0	0	0	0	0	0	0	0	0	0	0	0	0	0	0	0	0	0	0	0
mmu-miR-6351	0	0	0	0	0	0	0	0	0	0	0	0	0	0	0	0	0	0	0	0	0	0	0	0	0	0	0	0	0	0	0	0	0	0	0	0	0	0
mmu-miR-6239	42.1627	12.5681	49.6894	42.6129	0	60.9657	28.1133	10.9794	9.8444	36.6031	101.008	45.2441	82.6519	45.0203	46.6298	43.0419	105.988	76.6378	49.2811	5.54257	10.3501	22.4882	14.8505	0	4.09119	0	0	7.03889	10.4453	5.02954	9.31651	25.9614	3.82583	2.0381	31.123	0	19.6142	47.0792
mmu-miR-5112	0	0	0	0	0	0	0	0	0	0	0	0	0	0	0	0	0	0	0	0	0	0	0	0	0	0	0	0	0	0	0	0	0	0	0	0	0	0
mmu-miR-7085-3p	0	0	0	0	0	0	0	0	0	0	0	0	0	0	0	0	0	0	0	0	0	0	0	0	0	0	0	0	0	0	0	0	0	2.0381	0	0	0	0
mmu-miR-7688-5p	14.0542	8.37874	16.5631	8.52258	0	0	0	0	9.8444	43.9238	75.7561	6.46345	0	0	0	0	0	0	9.85622	0	0	0	0	11.1918	2.04559	0	0	0	0	0	0	0	0	0	0	0	0	0
mmu-miR-6937-5p	0	0	16.5631	8.52258	0	0	4.68556	3.65981	0	7.32063	25.252	0	27.5506	9.00407	0	21.5209	15.1411	0	0	0	0	0	0	0	0	0	0	3.51945	5.22263	0	0	0	0	1.01905	7.78076	0	0	0
mmu-miR-21a-5p	114697	89434.7	94409.9	117586	28867.3	34293.2	36767.6	24389	33343	114575	126083	96085.6	72072.5	62497.2	41049.8	28020.3	44424	40052.8	30564.1	4589.25	7653.92	5719.49	10428.8	6513.61	5883.13	6715.34	6612.45	4962.42	5791.9	5482.2	3521.64	5335.07	5861.17	5473.32	9741.51	9071.23	7316.12	7783.77
mmu-miR-21c	0	0	0	0	0	0	0	0	0	0	0	0	0	0	0	0	0	0	0	0	0	0	0	0	0	0	0	0	0	0	0	0	0	0	0	0	0	0
mmu-miR-7223-5p	0	0	0	0	0	0	0	0	0	0	0	0	0	0	0	0	0	0	0	0	0	0	0	0	0	0	0	0	0	0	0	0	0	0	0	0	0	0
mmu-miR-3101-3p	0	0	0	0	0	0	0	0	0	0	0	0	27.5506	0	0	0	0	0	0	0	0	0	0	0	0	0	0	0	0	0	0	0	0	0	0	0	0	0
mmu-miR-1958	0	0	0	0	0	0	0	0	0	0	0	0	0	0	0	0	0	0	0	0	0	0	0	0	0	0	0	0	0	0	0	0	0	0	0	0	0	0
mmu-miR-7054-5p	0	0	0	0	0	0	0	0	0	0	0	0	0	0	0	0	0	0	0	0	0	0	0	0	0	0	0	3.51945	0	0	0	0	0	0	0	0	0	0
mmu-miR-1197-3p	0	0	0	0	0	0	0	0	0	0	0	0	0	0	0	0	0	0	0	0	0	0	0	0	0	0	0	0	0	0	0	0	0	1.01905	0	0	0	0
mmu-miR-6942-5p	0	0	0	0	0	0	0	0	0	0	0	0	0	0	0	0	0	0	0	0	0	0	0	0	0	0	0	0	0	0	0	0	0	0	0	0	0	0
mmu-miR-6919-5p	0	0	0	0	0	0	0	0	0	0	0	0	0	0	0	0	0	0	0	0	0	0	0	0	0	0	0	0	0	0	0	0	0	0	0	0	0	0
mmu-miR-7074-3p	0	0	0	0	0	0	0	0	0	0	0	0	0	0	0	0	0	0	0	0	0	0	0	0	0	0	0	0	0	0	0	0	0	0	0	0	0	0
mmu-miR-3099-3p	0	0	0	0	0	0	0	0	0	0	0	0	0	0	0	0	0	0	0	0	0	0	0	0	0	0	0	0	0	0	0	0	0	0	0	0	19.6142	0
mmu-miR-3109-3p	0	0	0	0	0	0	0	0	0	0	0	0	0	0	0	0	0	0	0	0	0	0	0	0	0	0	0	0	5.22263	0	0	0	0	1.01905	0	0	19.6142	0
mmu-miR-3473h-5p	0	0	0	0	0	0	0	3.65981	0	0	0	0	0	0	0	0	0	0	0	0	0	0	0	0	0	0	0	0	0	0	0	0	0	0	0	0	0	0
mmu-miR-3104-5p	0	0	0	0	0	0	0	0	0	0	0	0	0	0	0	0	0	0	0	0	0	0	0	0	0	0	0	0	0	0	0	0	0	0	0	0	0	0
mmu-miR-9769-3p	0	0	0	25.5677	0	0	0	0	0	7.32063	12.626	0	0	0	0	0	30.2822	0	9.85622	0	0	14.9921	0	0	0	0	0	0	0	0	0	0	3.82583	1.01905	15.5615	0	0	0
mmu-miR-196a-5p	1686.51	1558.45	1606.62	1900.53	815.38	640.14	609.122	819.798	836.774	1464.13	1805.52	1609.4	1928.54	1476.67	1088.03	925.401	666.209	747.219	551.948	1490.95	1200.61	1259.34	1266.01	1264.67	1329.64	965.371	1271.87	1407.78	1284.77	1322.77	1299.65	1570.66	1427.03	1148.47	1392.76	1295.89	1392.61	1553.61
mmu-miR-196b-5p	632.441	825.306	1225.67	1380.66	450.605	579.174	445.128	413.559	689.108	644.215	934.326	853.175	688.766	864.39	901.51	258.251	499.657	536.465	473.098	277.129	341.554	389.795	352.7	335.753	259.79	213.538	360.679	285.075	282.022	261.536	316.761	285.575	187.466	227.248	357.915	294.103	215.757	384.48
mmu-miR-1193-3p	0	0	0	0	0	0	0	0	0	0	0	0	0	0	0	0	0	0	0	0	0	0	0	0	2.04559	0	0	0	0	0	0	0	3.82583	1.01905	0	0	0	0
mmu-miR-154-5p	28.1085	8.37874	66.2526	34.0903	7.15246	30.4828	4.68556	7.31962	9.8444	36.6031	50.5041	38.7807	27.5506	9.00407	0	0	0	0	19.7124	5.54257	0	14.9921	11.1379	0	2.04559	13.3461	6.32771	3.51945	5.22263	10.0591	0	0	11.4775	13.2477	7.78076	27.5721	0	15.6931
mmu-miR-152-5p	210.814	259.741	182.195	281.245	143.049	121.931	135.881	87.8355	167.355	431.917	606.049	349.026	413.26	135.061	108.803	150.647	75.7056	143.696	59.1373	49.8831	62.1008	44.9764	55.6896	44.7671	83.8694	46.7115	56.9493	59.8306	104.453	60.3545	32.6078	103.846	45.9099	64.2002	77.8076	73.5257	19.6142	86.3119
mmu-miR-7229-5p	0	0	0	0	0	0	0	0	0	0	0	0	0	0	0	0	0	0	0	0	0	0	0	0	0	0	0	0	0	0	0	0	0	0	0	0	0	0
mmu-miR-411-5p	4370.87	3636.37	3163.56	3204.49	450.605	426.76	229.592	552.631	659.575	3865.29	4406.48	3464.41	1708.14	2764.25	652.817	473.461	257.399	335.29	384.392	953.322	1355.87	1056.94	1240.02	1063.22	1530.1	1408.02	1214.92	1267	1410.11	1689.93	1993.73	1220.19	1587.72	2087.01	1128.21	1047.74	1157.24	1255.45
mmu-miR-7241-3p	0	0	0	0	0	0	0	0	0	0	0	0	0	0	0	0	0	0	0	0	0	0	0	0	0	0	0	0	0	0	0	0	0	0	0	0	0	0
mmu-miR-876-3p	0	0	0	0	0	0	0	0	0	0	0	0	0	0	0	0	0	0	0	0	0	0	0	0	0	0	0	0	0	0	0	0	0	0	0	0	0	0
mmu-miR-6360	0	0	0	0	0	0	0	0	0	0	0	0	0	0	0	0	0	0	0	0	0	0	0	0	0	0	0	0	0	0	0	0	0	0	0	0	0	0
mmu-miR-669o-5p	0	0	0	0	0	0	0	0	0	0	0	0	0	0	0	0	15.1411	0	0	0	0	0	0	0	0	0	0	0	0	0	0	0	0	0	0	0	0	0
mmu-miR-21b	0	0	0	0	0	0	0	0	0	0	0	0	0	0	0	0	0	0	0	0	0	0	0	0	0	0	0	0	0	0	0	0	0	0	0	0	0	0
mmu-miR-19a-5p	0	4.18937	16.5631	8.52258	3.57623	0	4.68556	3.65981	19.6888	0	0	0	0	0	0	21.5209	30.2822	9.57973	9.85622	0	0	0	0	0	0	0	0	0	0	0	0	0	0	0	0	9.19071	0	0
mmu-miR-466l-3p	0	0	0	0	0	0	0	0	0	0	0	0	0	0	0	0	0	0	0	0	0	0	0	0	0	0	0	0	0	0	0	0	0	0	0	0	0	0
mmu-miR-381-3p	407.573	645.163	248.447	255.677	118.016	30.4828	46.8556	84.1757	68.9108	1259.15	959.578	717.443	1735.69	405.183	0	150.647	15.1411	47.8986	78.8497	77.596	248.403	119.937	300.724	167.876	272.064	95.6474	316.385	179.492	454.369	432.541	181.672	285.575	351.976	283.296	217.861	229.768	333.442	368.787
mmu-miR-467g	0	0	0	0	0	0	0	0	0	0	0	0	0	0	0	0	0	0	0	0	0	0	0	0	0	0	0	0	0	0	0	0	0	0	0	0	0	0
mmu-miR-297b-3p	0	0	0	0	0	0	0	3.65981	0	0	0	0	0	0	0	0	0	0	9.85622	0	0	0	0	0	0	0	0	0	0	0	0	0	0	0	0	0	0	0
mmu-miR-669d-3p	0	0	0	0	0	0	0	0	0	0	0	0	0	0	0	0	0	0	0	0	0	0	0	0	0	0	0	0	0	0	0	0	0	0	0	0	0	0
mmu-miR-466a-3p	0	0	0	8.52258	0	0	4.68556	0	0	0	0	0	0	0	0	0	0	0	0	0	0	0	0	0	0	0	0	0	0	0	0	0	0	0	0	0	0	0
mmu-miR-466d-3p	14.0542	0	0	0	0	0	0	3.65981	0	0	0	0	0	0	0	0	0	0	0	0	0	7.49606	0	0	0	0	0	0	0	0	0	0	0	0	0	0	0	0
mmu-miR-466n-3p	0	4.18937	0	0	0	0	0	0	0	0	0	0	0	0	0	0	0	0	0	0	0	0	0	0	0	0	0	0	0	0	0	0	0	0	0	0	0	0
mmu-miR-875-5p	14.0542	0	0	0	0	0	0	0	0	7.32063	0	0	0	0	0	0	0	0	0	0	0	0	0	0	0	0	0	0	0	0	0	0	0	0	0	0	0	0
mmu-miR-135a-1-3p	0	0	16.5631	17.0452	3.57623	0	0	0	0	0	0	0	0	0	0	0	0	9.57973	0	0	0	0	0	0	0	0	0	0	0	0	0	0	0	0	0	0	0	0
mmu-miR-7061-3p	0	0	0	0	0	0	0	0	0	0	0	0	0	0	0	0	0	0	0	0	0	0	0	0	0	0	0	0	0	0	0	0	0	0	0	0	0	0
mmu-miR-7219-3p	0	0	0	0	0	0	0	0	0	0	0	0	0	0	0	0	0	0	0	0	0	0	0	0	0	0	0	0	0	0	0	0	0	0	0	0	0	0
mmu-miR-878-5p	0	0	0	0	0	0	0	0	0	0	0	0	0	0	0	0	0	0	0	0	0	0	0	0	0	0	0	0	0	0	0	0	0	0	0	0	0	0
mmu-miR-701-3p	0	0	0	0	0	0	0	0	0	0	0	0	0	0	0	0	0	0	0	0	0	0	0	0	0	0	0	0	0	0	0	0	0	0	0	0	0	0
mmu-miR-6962-3p	0	0	0	0	0	0	0	0	0	0	0	0	0	0	0	0	0	0	0	0	0	0	0	0	0	0	0	0	0	0	0	0	0	0	0	0	0	0
mmu-miR-7013-5p	0	0	0	0	0	0	0	0	0	0	0	0	0	0	0	0	0	0	0	0	0	0	0	0	0	0	0	0	0	0	0	0	0	0	0	0	0	0
mmu-miR-468-3p	0	0	0	0	0	0	0	0	0	0	0	0	0	0	0	0	0	0	0	0	0	0	0	0	0	0	0	0	0	0	0	0	0	0	0	0	0	0
mmu-miR-300-3p	238.922	314.203	248.447	144.884	57.2197	0	23.4278	51.2374	39.3776	314.787	303.024	349.026	192.854	243.11	15.5433	64.5628	30.2822	9.57973	29.5687	27.7129	56.9257	44.9764	48.2643	22.3835	45.0031	44.4872	139.21	66.8695	62.6716	150.886	79.1903	25.9614	72.6907	77.4478	77.8076	36.7628	78.457	62.7723
mmu-miR-669h-3p	0	0	0	0	0	0	0	0	0	0	0	0	0	0	0	0	0	0	0	0	0	0	0	0	0	0	0	0	0	0	0	0	0	0	0	0	0	0
mmu-miR-669k-3p	0	0	0	0	0	0	0	0	0	0	0	0	0	0	0	0	0	0	0	0	0	0	0	0	0	0	0	0	0	0	0	0	0	0	0	0	0	0
mmu-miR-7061-5p	0	0	0	0	0	0	0	0	0	0	0	0	0	0	0	0	0	0	0	0	0	0	0	0	0	0	0	0	0	0	0	0	0	0	0	0	0	0
mmu-miR-1843a-5p	168.651	188.522	198.758	281.245	282.522	152.414	178.051	237.888	167.355	226.94	340.903	200.367	495.911	144.065	202.063	150.647	181.693	153.276	236.549	127.479	134.552	134.929	178.207	134.301	276.155	122.34	291.074	183.011	308.135	201.182	93.1651	90.8649	233.376	235.401	155.615	257.34	176.528	204.01
mmu-miR-183-5p	98.3797	16.7575	0	8.52258	17.8811	0	0	10.9794	29.5332	14.6413	12.626	6.46345	0	0	0	0	15.1411	28.7392	9.85622	83.1386	5.17506	0	11.1379	33.5753	20.4559	95.6474	0	7.03889	15.6679	5.02954	37.266	12.9807	3.82583	1.01905	0	9.19071	0	7.84654
mmu-miR-135b-5p	0	4.18937	0	0	0	0	0	0	0	0	0	0	0	0	0	0	0	0	0	0	0	0	0	0	0	0	0	0	0	0	0	0	0	0	0	0	0	0
mmu-miR-135a-5p	28.1085	4.18937	16.5631	0	7.15246	0	9.37111	14.6392	39.3776	7.32063	0	0	0	9.00407	31.0865	0	15.1411	9.57973	19.7124	0	0	0	0	0	0	2.22436	6.32771	0	0	0	0	0	0	0	0	0	0	0
mmu-miR-6373	0	0	0	0	0	0	0	0	0	0	0	0	0	0	0	0	0	0	0	0	0	0	0	0	0	0	0	0	0	0	0	0	0	0	0	0	0	0
mmu-miR-12178-5p	0	0	0	0	0	0	0	0	0	0	0	0	0	0	0	0	0	0	0	0	0	0	0	0	0	0	0	0	0	0	0	0	0	0	0	0	0	0
mmu-miR-411-3p	14.0542	29.3256	0	17.0452	0	0	0	3.65981	0	29.2825	12.626	38.7807	0	36.0163	0	0	15.1411	0	0	0	0	22.4882	0	11.1918	6.13678	8.89743	6.32771	10.5583	0	0	4.65826	0	0	7.13335	7.78076	0	0	7.84654
mmu-miR-379-3p	28.1085	37.7043	0	8.52258	0	0	4.68556	3.65981	29.5332	7.32063	12.626	25.8538	0	9.00407	15.5433	0	30.2822	9.57973	9.85622	0	0	7.49606	3.71264	0	2.04559	4.44872	0	3.51945	5.22263	10.0591	13.9748	0	0	7.13335	7.78076	0	19.6142	0
mmu-miR-380-3p	14.0542	29.3256	16.5631	8.52258	3.57623	0	0	0	0	7.32063	37.8781	32.3172	0	18.0081	15.5433	0	0	0	0	0	0	0	3.71264	0	2.04559	0	0	0	15.6679	0	0	0	3.82583	1.01905	0	0	0	0
mmu-miR-1970b-5p	0	0	0	0	0	0	0	0	0	0	0	0	0	0	0	0	0	0	0	0	0	0	0	0	0	0	0	0	0	5.02954	0	0	0	2.0381	0	0	0	0
mmu-miR-654-3p	0	0	0	0	0	0	0	0	0	0	0	0	0	0	0	0	0	0	0	0	0	0	0	0	0	0	0	0	0	0	0	0	0	0	0	0	0	0
mmu-miR-455-5p	309.193	180.143	248.447	221.587	114.439	152.414	46.8556	91.4953	78.7552	234.26	164.138	303.782	137.753	171.077	186.519	21.5209	196.835	105.377	128.131	5.54257	15.5252	7.49606	14.8505	0	14.3192	17.7949	18.9831	3.51945	10.4453	10.0591	4.65826	12.9807	11.4775	22.4191	7.78076	18.3814	58.8427	7.84654
mmu-miR-299b-3p	0	0	0	0	0	0	0	0	0	0	0	0	0	0	0	0	0	0	0	0	0	0	0	0	0	4.44872	0	0	0	0	0	0	0	0	0	0	0	7.84654
mmu-miR-299a-3p	42.1627	96.3555	33.1263	34.0903	10.7287	30.4828	18.7422	14.6392	19.6888	131.771	277.772	96.9517	192.854	63.0285	46.6298	0	0	19.1595	49.2811	5.54257	20.7003	22.4882	25.9885	11.1918	20.4559	6.67307	25.3108	10.5583	10.4453	55.325	13.9748	25.9614	30.6066	25.4763	23.3423	45.9535	39.2285	54.9258
mmu-miR-466p-5p	14.0542	0	0	0	0	0	0	0	0	0	0	0	0	0	0	0	0	0	0	0	0	0	0	0	0	0	0	0	0	0	0	0	0	0	0	0	0	0
mmu-miR-466a-5p	0	0	0	0	0	0	0	0	0	0	0	0	0	0	0	0	0	0	0	0	0	0	0	0	0	0	0	0	0	0	0	0	0	0	0	0	0	0
mmu-miR-1187	0	0	0	0	0	0	0	0	0	0	0	0	0	0	0	0	0	0	0	0	0	0	0	0	0	0	0	0	0	0	0	0	0	0	0	0	0	0
mmu-miR-1198-5p	154.597	121.492	115.942	264.2	221.726	335.311	159.309	131.753	275.643	109.809	113.634	168.05	55.1013	180.081	233.149	129.126	196.835	239.493	216.837	83.1386	62.1008	59.9685	25.9885	44.7671	49.0943	93.423	31.6385	56.3111	36.5584	35.2068	51.2408	12.9807	7.65166	39.743	31.123	9.19071	39.2285	39.2327
mmu-miR-871-5p	0	0	0	0	0	0	0	0	0	0	0	0	0	0	0	0	0	0	0	0	0	0	0	0	0	0	0	0	0	0	0	0	0	1.01905	0	0	0	0
mmu-miR-743a-5p	0	0	0	0	0	0	0	0	0	0	0	0	0	0	0	0	0	0	0	0	0	0	0	0	0	0	0	0	0	0	0	0	0	0	0	0	0	0
mmu-miR-664-3p	28.1085	25.1362	0	0	39.3385	30.4828	23.4278	51.2374	29.5332	14.6413	12.626	12.9269	0	0	15.5433	43.0419	0	9.57973	19.7124	11.0851	51.7506	82.4567	51.9769	89.5341	40.9119	53.3846	56.9493	45.7528	31.3358	10.0591	37.266	90.8649	57.3874	36.6858	54.4653	55.1442	78.457	39.2327
mmu-miR-32-5p	14.0542	50.2724	66.2526	51.1355	125.168	121.931	187.422	109.794	216.577	21.9619	0	25.8538	27.5506	63.0285	217.606	0	166.552	143.696	68.9935	0	0	7.49606	3.71264	11.1918	10.228	13.3461	6.32771	7.03889	10.4453	5.02954	9.31651	0	7.65166	8.1524	0	0	0	7.84654
mmu-miR-92b-3p	42.1627	87.9768	99.3788	102.271	28.6098	0	14.0567	32.9383	39.3776	51.2444	88.3821	116.342	27.5506	63.0285	0	0	45.4234	9.57973	29.5687	0	0	0	7.42527	0	22.5015	2.22436	0	7.03889	20.8905	0	27.9495	12.9807	11.4775	14.2667	0	0	0	7.84654
mmu-miR-92a-3p	4764.39	10213.7	11147	16184.4	16983.5	8596.16	20354.1	11770	19757.7	6756.94	5757.47	6321.25	9808.03	9742.4	7693.92	21327.3	15201.7	12970.9	14597.1	1258.16	1293.77	1649.13	1451.64	1589.23	2043.55	1096.61	2233.68	1882.9	2026.38	2273.35	2310.49	1973.07	2548	2502.79	1890.72	1985.19	2098.72	1859.63
mmu-miR-5624-5p	0	0	0	0	0	0	4.68556	0	0	0	0	0	0	0	0	0	0	0	0	0	0	0	0	0	0	2.22436	0	0	0	0	0	0	0	0	0	0	0	0
mmu-miR-7233-3p	0	0	0	0	0	0	0	0	0	0	0	0	0	0	0	0	0	0	0	0	0	0	0	0	0	0	0	0	0	0	0	0	0	0	0	0	0	0
mmu-miR-465a-5p	0	0	0	0	0	0	0	0	0	0	0	0	0	0	0	0	0	0	0	0	0	0	0	0	0	0	0	0	0	0	0	0	0	0	0	0	0	0
mmu-miR-465c-5p	0	0	0	0	0	0	0	0	0	0	0	0	0	0	0	0	0	0	0	0	0	0	0	0	0	0	0	0	0	0	0	0	0	1.01905	0	0	0	0
mmu-miR-465d-5p	0	0	0	0	0	0	0	0	0	0	0	0	0	0	0	0	0	0	0	0	0	0	0	0	0	0	0	0	0	0	0	0	0	0	0	0	0	0
mmu-miR-465b-5p	0	0	0	0	0	0	0	0	0	0	0	0	0	0	0	0	0	0	0	0	0	0	0	0	0	0	0	0	0	0	0	0	0	0	0	0	0	0
mmu-miR-6997-3p	0	0	0	0	0	0	0	0	0	0	0	0	0	0	0	0	0	0	0	0	0	0	0	0	0	0	0	0	0	0	0	0	0	0	0	0	0	0
mmu-miR-3065-5p	0	0	0	0	0	0	0	0	0	0	0	0	0	0	0	0	0	0	0	0	0	0	3.71264	0	0	0	0	0	0	0	0	0	0	0	0	0	0	0
mmu-miR-1897-3p	0	0	0	0	0	0	0	0	0	0	0	0	0	0	0	0	0	0	0	0	0	0	0	0	0	0	0	0	0	0	0	0	0	0	0	0	0	0
mmu-miR-335-5p	126.488	230.415	49.6894	85.2258	7.15246	0	28.1133	18.2991	9.8444	131.771	138.886	174.513	110.203	117.053	0	0	15.1411	9.57973	29.5687	5.54257	36.2254	14.9921	18.5632	11.1918	8.18238	4.44872	18.9831	21.1167	20.8905	20.1182	23.2913	25.9614	38.2583	26.4953	31.123	0	0	23.5396
mmu-miR-124b-3p	0	0	0	0	0	0	0	0	0	0	0	0	0	0	0	0	0	0	0	0	0	0	0	0	0	0	0	0	0	0	0	0	0	0	0	0	0	0
mmu-miR-6911-3p	0	0	0	0	0	0	0	0	0	0	0	0	0	0	0	0	0	0	0	0	5.17506	0	0	0	0	2.22436	0	0	0	0	0	0	0	0	0	0	0	0
mmu-miR-12196-3p	0	0	0	0	0	0	0	0	0	0	0	0	0	0	0	0	0	0	0	0	0	0	0	0	0	0	0	0	0	0	0	0	0	0	0	0	0	0
mmu-miR-6937-3p	0	0	0	0	0	0	0	0	0	0	0	0	0	0	0	0	0	0	0	0	0	0	0	0	0	0	0	0	0	0	0	0	0	0	0	0	0	0
mmu-miR-128-3p	210.814	293.256	298.137	306.813	189.54	121.931	182.737	153.712	246.11	256.222	101.008	239.148	220.405	279.126	93.2596	408.898	227.117	201.174	226.693	482.204	382.955	352.315	241.321	425.287	239.334	262.474	189.831	348.425	381.252	367.157	470.484	298.556	321.37	355.648	303.449	294.103	451.128	204.01
mmu-miR-7051-5p	0	0	0	0	0	0	0	0	0	0	0	0	0	0	0	0	0	0	0	0	0	0	0	0	0	0	0	0	0	0	0	0	0	0	0	0	0	0
mmu-miR-6926-3p	0	0	0	0	0	0	0	0	0	0	0	0	0	0	0	0	0	0	0	0	0	0	0	0	0	0	0	0	0	0	0	0	0	0	0	0	0	0
mmu-miR-8114	0	0	0	8.52258	21.4574	0	18.7422	18.2991	0	0	0	12.9269	0	18.0081	0	0	15.1411	0	9.85622	0	5.17506	0	3.71264	0	4.09119	0	6.32771	3.51945	10.4453	5.02954	0	12.9807	3.82583	2.0381	0	0	0	0
mmu-miR-7047-3p	0	0	0	0	0	0	0	0	0	0	0	0	0	0	0	0	0	0	0	0	0	0	0	0	0	0	0	0	0	0	0	0	0	0	0	0	0	0
mmu-miR-7018-3p	0	0	0	0	0	0	0	0	0	0	0	0	0	0	0	0	0	0	0	0	0	0	0	0	0	0	0	0	0	0	0	0	0	0	0	0	0	0
mmu-miR-7068-3p	56.217	25.1362	0	17.0452	17.8811	0	9.37111	21.9589	29.5332	14.6413	50.5041	19.3903	55.1013	18.0081	15.5433	21.5209	30.2822	9.57973	68.9935	221.703	108.676	82.4567	81.678	44.7671	212.742	191.295	82.2602	112.622	99.23	90.5318	149.064	103.846	118.601	127.381	62.246	73.5257	156.914	94.1585
mmu-miR-7023-3p	0	0	0	0	0	0	0	0	0	0	0	0	0	0	0	0	0	0	0	0	0	0	0	0	0	0	0	0	0	0	0	0	0	0	0	0	0	0
mmu-miR-7019-3p	0	0	0	0	0	0	0	0	0	0	0	0	0	0	0	0	0	0	0	0	0	0	0	0	2.04559	4.44872	0	0	0	0	0	0	0	1.01905	0	0	0	0
mmu-miR-6970-3p	0	0	0	0	0	0	0	0	0	0	0	0	0	0	0	0	0	0	9.85622	0	0	0	0	0	0	0	0	0	0	0	0	0	0	0	0	0	0	0
mmu-miR-8102	0	0	0	0	0	0	0	0	0	0	0	0	0	0	0	0	0	0	0	0	0	0	0	0	0	0	0	0	0	0	0	0	0	0	0	0	0	0
mmu-miR-483-3p	0	4.18937	0	8.52258	0	0	0	0	0	21.9619	0	12.9269	0	0	0	0	0	0	0	0	5.17506	0	0	0	0	0	0	0	0	0	4.65826	0	3.82583	5.09525	0	0	0	0
mmu-miR-3470b	716.766	393.801	430.642	357.948	354.047	670.623	417.015	300.105	364.243	841.872	1919.16	769.15	771.418	720.325	606.188	408.898	923.608	775.958	492.811	454.491	445.055	674.645	371.264	772.232	202.514	304.737	215.142	270.997	553.599	709.166	400.61	843.745	329.021	273.105	459.065	716.875	1157.24	635.57
mmu-miR-7646-3p	0	0	0	0	0	0	0	0	0	0	0	0	0	0	0	0	0	0	0	0	0	0	0	0	0	0	0	0	0	0	0	0	0	0	0	0	0	0
mmu-miR-3470a	196.759	108.924	115.942	93.7483	85.8295	60.9657	112.453	73.1962	206.732	197.657	593.423	245.611	82.6519	162.073	77.7164	129.126	333.105	210.754	98.5622	160.735	181.127	217.386	100.241	235.027	69.5502	137.91	56.9493	66.8695	177.569	291.714	270.179	194.71	122.426	93.7526	108.931	193.005	274.599	172.624
mmu-miR-7243-3p	0	0	0	0	0	0	0	0	0	0	0	0	0	0	0	0	0	0	0	0	0	0	0	0	0	0	0	0	0	0	0	0	0	0	0	0	0	0
mmu-miR-7007-5p	0	0	0	0	0	0	0	0	0	0	0	0	0	0	0	0	0	0	0	0	0	0	0	0	0	0	0	0	0	0	0	0	0	0	0	0	0	0
mmu-miR-7064-5p	0	0	0	0	0	0	0	0	0	0	0	0	0	0	0	0	0	0	0	0	0	0	0	0	0	0	0	0	0	0	0	0	0	0	0	0	0	0
mmu-miR-1942	0	0	0	0	0	0	0	0	0	0	0	0	0	0	0	0	0	0	0	0	0	0	0	0	0	0	0	0	0	0	0	0	0	0	0	0	0	0
mmu-miR-3065-3p	0	0	0	0	0	0	0	0	0	0	0	0	0	0	0	0	0	0	0	0	0	0	0	0	0	0	0	0	0	0	0	0	0	0	0	0	0	0
mmu-miR-3058-5p	0	0	0	0	0	0	0	0	0	0	0	0	0	0	0	0	0	0	0	0	0	0	0	0	0	0	0	3.51945	0	0	0	0	0	0	0	0	0	0
mmu-miR-12185-3p	0	0	0	0	0	0	0	0	0	0	0	0	0	0	0	0	0	0	0	0	0	0	0	0	0	0	0	0	0	0	0	0	0	0	0	0	0	0
mmu-miR-6348	0	0	0	0	0	0	0	0	0	0	0	0	0	0	0	0	0	0	0	0	0	0	0	0	0	0	0	0	0	0	0	0	0	0	0	0	0	0
mmu-miR-337-3p	56.217	8.37874	16.5631	0	0	30.4828	9.37111	14.6392	0	7.32063	37.8781	0	0	0	15.5433	0	0	9.57973	19.7124	0	15.5252	22.4882	14.8505	11.1918	12.2736	15.5705	0	17.5972	5.22263	25.1477	0	12.9807	7.65166	17.3239	0	0	0	7.84654
mmu-miR-1190	0	0	0	0	0	0	0	0	0	0	0	0	0	0	0	0	0	0	0	0	0	0	0	0	0	0	0	0	0	0	0	0	0	0	0	0	0	0
mmu-miR-6958-3p	0	0	0	0	0	0	0	0	0	0	0	0	0	0	0	0	0	0	0	0	0	0	0	0	0	0	0	0	0	0	0	0	0	0	0	0	0	0
mmu-miR-1191b-5p	14.0542	0	0	0	3.57623	0	0	3.65981	19.6888	14.6413	0	0	0	0	15.5433	0	0	0	9.85622	0	0	0	18.5632	0	20.4559	13.3461	18.9831	0	15.6679	0	4.65826	12.9807	3.82583	8.1524	15.5615	9.19071	19.6142	31.3862
mmu-miR-484	238.922	310.013	182.195	272.722	332.589	60.9657	379.53	234.228	344.554	183.016	252.52	187.44	192.854	288.13	46.6298	344.335	333.105	249.073	354.824	99.7663	46.5756	44.9764	37.1264	44.7671	36.8207	46.7115	50.6216	42.2333	20.8905	50.2954	55.8991	77.8842	34.4325	45.8573	31.123	73.5257	19.6142	47.0792
mmu-miR-6418-5p	0	0	0	0	0	0	0	0	0	0	0	0	0	0	0	0	0	0	0	0	0	0	0	0	0	0	0	0	0	0	0	0	0	0	0	0	0	0
mmu-miR-802-5p	0	0	0	0	0	0	0	0	0	0	0	0	0	0	0	0	0	0	0	0	0	0	0	0	0	0	0	0	0	0	0	0	0	0	0	0	0	0
mmu-miR-452-3p	0	0	0	0	0	0	0	0	0	0	0	0	0	0	0	0	0	0	9.85622	0	0	0	0	0	0	0	0	0	0	0	0	0	0	0	0	0	0	0
mmu-miR-3569-3p	0	0	0	0	0	0	0	0	0	0	0	0	0	0	0	0	0	0	0	0	0	0	0	0	0	0	0	0	0	0	0	0	0	0	0	0	0	0
mmu-miR-148a-3p	26028.5	32258.2	17225.7	22286.5	35712.2	14784.2	34621.6	22226	49241.7	28221	26893.4	36518.5	35953.6	27417.4	17828.1	31915.6	37928.5	34458.3	28701.3	4478.4	5056.04	4557.6	6259.51	4711.73	7400.96	5943.48	4391.43	4335.96	4246	4119.2	5957.91	4634.11	4564.21	4340.13	4909.66	4834.31	3864.01	4174.36
mmu-miR-148b-3p	1082.18	1177.21	380.952	741.464	1473.41	792.554	1780.51	1138.2	3416.01	739.384	593.423	911.346	633.665	855.386	652.817	1355.82	1287	1743.51	1458.72	687.279	315.679	502.236	300.724	391.712	488.897	1332.39	297.402	376.581	224.573	281.655	395.952	181.73	256.33	285.334	303.449	229.768	353.056	235.396
mmu-miR-152-3p	1054.07	879.768	596.273	664.761	604.383	701.105	581.009	563.611	807.241	512.444	568.171	756.224	743.867	450.203	979.226	538.024	787.338	804.697	502.667	282.671	160.427	142.425	211.62	190.26	147.283	571.66	94.9156	200.608	125.343	105.62	139.748	116.826	91.8199	107	93.3691	110.288	137.3	204.01
mmu-miR-6926-5p	0	0	0	0	0	0	0	0	0	0	0	0	0	0	0	0	0	0	0	0	0	0	0	0	0	0	0	0	0	0	0	0	0	0	0	0	0	0
mmu-miR-7055-5p	0	0	0	0	0	0	0	0	0	0	0	0	0	0	0	0	0	0	0	0	0	0	0	0	0	0	0	0	0	0	0	0	0	0	0	0	0	0
mmu-miR-7089-3p	0	0	0	8.52258	0	0	0	0	0	0	0	0	0	0	0	0	0	0	0	0	0	0	0	0	0	0	0	0	0	0	0	0	0	0	0	0	0	0
mmu-miR-101a-5p	28.1085	8.37874	16.5631	0	10.7287	30.4828	14.0567	10.9794	9.8444	21.9619	0	19.3903	27.5506	18.0081	0	0	15.1411	38.3189	0	16.6277	20.7003	22.4882	11.1379	0	8.18238	17.7949	0	7.03889	5.22263	10.0591	0	12.9807	11.4775	13.2477	7.78076	9.19071	0	15.6931
mmu-miR-7651-3p	0	0	0	0	0	0	0	0	0	0	0	0	0	0	0	0	0	0	0	0	0	0	0	0	0	0	0	0	0	0	0	0	0	0	0	0	0	0
mmu-miR-592-3p	0	0	0	0	0	0	0	0	0	0	0	0	0	0	0	0	0	0	0	0	0	0	0	0	0	0	0	0	0	0	0	0	0	0	0	0	0	0
mmu-miR-5103	0	0	0	0	0	0	0	0	0	0	0	0	0	0	0	0	0	0	0	0	0	0	0	0	0	0	0	0	0	0	0	0	0	0	0	0	0	0
mmu-miR-6938-3p	0	0	0	0	0	0	0	0	0	0	0	6.46345	0	9.00407	0	0	0	0	0	0	0	0	0	0	0	0	0	0	0	0	0	0	0	0	0	0	0	0
mmu-miR-6967-3p	0	0	0	0	0	0	0	0	0	0	0	0	0	0	0	0	0	0	9.85622	0	0	0	0	0	0	0	0	0	0	0	0	0	0	0	0	0	0	0
mmu-miR-6910-3p	0	0	0	0	0	0	0	0	0	0	0	0	0	0	0	0	0	0	0	0	0	0	0	0	0	0	0	0	0	0	0	0	0	0	0	0	0	0
mmu-miR-6516-3p	112.434	29.3256	82.8157	25.5677	82.2533	30.4828	79.6545	47.5775	167.355	51.2444	50.5041	90.4883	0	126.057	186.519	86.0838	348.246	182.015	197.124	16.6277	15.5252	7.49606	7.42527	11.1918	0	11.1218	0	7.03889	10.4453	15.0886	4.65826	25.9614	7.65166	3.05715	23.3423	27.5721	19.6142	70.6189
mmu-miR-382-3p	0	4.18937	0	0	3.57623	0	0	3.65981	0	21.9619	12.626	12.9269	0	9.00407	0	0	0	0	0	0	5.17506	7.49606	11.1379	0	4.09119	6.67307	0	0	5.22263	0	0	0	3.82583	1.01905	0	0	0	7.84654
mmu-miR-6377	0	0	0	0	0	0	0	0	0	0	0	0	0	0	0	0	0	0	0	0	0	0	0	0	0	0	0	0	0	0	0	0	0	0	0	0	0	0
mmu-miR-7054-3p	0	0	0	0	3.57623	0	0	0	0	0	0	0	0	0	0	0	0	0	0	0	0	0	0	0	0	0	0	0	0	0	0	0	0	0	0	0	0	0
mmu-miR-7224-3p	0	0	0	0	0	0	0	0	0	0	0	6.46345	0	0	0	0	0	0	0	0	0	7.49606	0	0	0	2.22436	6.32771	3.51945	0	0	0	0	0	3.05715	0	0	0	0
mmu-miR-338-3p	590.278	171.764	49.6894	144.884	89.4057	365.794	117.139	95.1551	157.51	29.2825	12.626	58.171	27.5506	99.0447	139.889	107.605	166.552	153.276	216.837	149.649	62.1008	127.433	59.4022	44.7671	75.687	175.724	113.899	154.856	146.234	155.916	270.179	103.846	80.3424	133.496	116.711	174.623	176.528	164.777
mmu-miR-7222-3p	0	0	0	0	0	0	0	0	0	0	0	0	0	0	0	0	0	0	0	0	0	0	0	0	0	0	0	0	0	0	0	0	0	0	0	0	0	0
mmu-miR-12181-3p	0	0	0	0	0	0	0	0	0	0	0	0	0	0	0	0	0	0	0	0	0	0	0	0	0	0	0	3.51945	0	0	0	0	0	0	0	0	0	0
mmu-miR-142b	0	0	0	0	0	0	0	0	0	0	0	0	0	0	0	21.5209	0	0	0	0	0	0	0	0	0	0	0	0	0	0	0	0	0	0	0	0	0	0
mmu-miR-3057-3p	0	0	0	0	0	0	0	0	0	0	0	0	0	0	0	0	0	0	0	5.54257	0	0	0	0	0	0	0	0	0	0	0	0	0	0	0	0	0	0
mmu-miR-3090-3p	0	0	0	0	0	0	0	0	0	0	0	0	0	0	0	0	0	0	0	0	0	0	0	0	0	0	0	0	0	0	0	0	0	0	0	0	0	0
mmu-miR-7674-3p	0	0	0	0	0	0	0	0	0	0	0	0	0	0	0	0	0	0	0	0	0	0	0	0	0	0	0	0	0	0	0	0	0	0	0	0	0	0
mmu-miR-6356	0	0	0	0	0	0	0	0	0	0	0	0	0	0	0	0	0	0	0	0	0	0	0	0	0	0	0	0	0	0	0	0	0	0	0	0	0	0
mmu-miR-361-3p	14.0542	20.9469	33.1263	25.5677	28.6098	0	37.4845	14.6392	9.8444	7.32063	0	19.3903	0	27.0122	31.0865	21.5209	15.1411	0	19.7124	0	15.5252	0	0	11.1918	14.3192	11.1218	31.6385	7.03889	20.8905	30.1773	9.31651	12.9807	15.3033	17.3239	15.5615	9.19071	39.2285	15.6931
mmu-miR-6925-3p	0	0	0	0	0	0	0	0	0	0	0	0	0	0	0	0	0	0	0	0	0	0	0	0	0	0	0	0	0	0	0	0	0	0	0	0	0	0
mmu-miR-125b-5p	1222.72	1705.07	1888.2	2113.6	965.582	365.794	768.431	1046.71	630.042	1317.71	1035.33	1790.38	1212.23	1665.75	357.495	645.628	590.504	584.363	808.21	565.342	698.633	509.732	508.631	615.547	652.544	745.16	480.906	900.978	584.935	689.048	577.624	687.977	604.481	832.564	575.776	459.535	745.341	619.877
mmu-miR-6367	0	0	0	0	0	0	0	0	0	0	0	0	0	0	0	0	0	0	0	0	0	0	0	0	0	0	0	0	0	0	0	0	0	0	0	0	0	0
mmu-miR-125a-5p	646.495	1357.36	1126.29	1687.47	554.316	60.9657	520.097	578.25	452.842	1024.89	883.821	1072.93	440.81	1107.5	124.346	559.545	302.822	296.971	571.661	759.332	724.509	367.307	556.896	593.164	540.037	476.013	455.595	615.903	423.033	362.127	517.066	220.672	474.403	543.154	342.353	340.056	215.757	282.475
mmu-miR-351-5p	224.868	532.05	447.205	579.535	225.302	30.4828	206.164	172.011	344.554	409.955	479.789	433.051	330.608	432.195	77.7164	258.251	227.117	201.174	187.268	83.1386	139.727	97.4488	92.8159	67.1506	139.1	75.6282	120.226	102.064	52.2263	65.3841	74.5321	51.9228	65.0391	62.1621	31.123	45.9535	39.2285	54.9258
mmu-miR-6394	0	0	0	0	0	0	0	0	0	0	0	0	0	0	0	0	0	0	0	0	0	0	0	0	0	0	0	0	0	0	0	0	0	0	0	0	0	0
mmu-miR-6379	0	0	0	0	0	0	0	0	0	0	0	0	0	0	0	0	0	0	0	0	0	0	0	0	0	0	0	0	0	0	0	0	0	0	0	0	0	0
mmu-miR-339-5p	28.1085	41.8937	16.5631	34.0903	46.491	60.9657	60.9122	36.5981	19.6888	21.9619	12.626	45.2441	110.203	27.0122	31.0865	86.0838	90.8467	38.3189	59.1373	5.54257	10.3501	0	7.42527	33.5753	10.228	13.3461	18.9831	14.0778	10.4453	10.0591	13.9748	0	19.1291	16.3048	54.4653	27.5721	0	23.5396
mmu-miR-3083-3p	0	0	0	0	0	0	0	0	0	0	0	0	0	0	0	0	0	0	0	0	0	0	0	0	0	0	0	0	0	0	0	0	0	0	0	0	0	0
mmu-miR-615-3p	42.1627	46.0831	33.1263	25.5677	21.4574	0	14.0567	36.5981	19.6888	51.2444	12.626	19.3903	55.1013	18.0081	15.5433	21.5209	15.1411	9.57973	29.5687	5.54257	20.7003	52.4724	3.71264	11.1918	20.4559	4.44872	18.9831	35.1945	20.8905	30.1773	41.9243	25.9614	42.0841	51.9716	46.6845	0	19.6142	15.6931
mmu-miR-1188-3p	0	0	0	0	0	0	0	0	0	0	0	0	0	0	0	0	0	0	0	0	0	0	0	0	0	0	0	0	0	0	0	0	0	0	0	0	0	0
mmu-miR-7034-5p	0	0	0	0	0	0	0	0	0	0	0	0	0	0	0	0	0	0	0	0	0	0	0	0	0	0	0	0	0	0	0	0	0	0	0	0	0	0
mmu-miR-673-3p	56.217	0	0	0	3.57623	0	0	0	0	14.6413	12.626	6.46345	55.1013	9.00407	0	0	0	0	0	16.6277	10.3501	7.49606	0	0	16.3648	4.44872	6.32771	17.5972	15.6679	5.02954	9.31651	25.9614	11.4775	18.3429	0	9.19071	0	0
mmu-miR-7676-3p	0	0	0	0	0	0	0	0	0	0	12.626	0	0	0	0	0	0	0	0	0	0	0	0	0	0	0	0	0	0	0	0	0	0	0	0	0	0	0
mmu-miR-671-3p	28.1085	16.7575	16.5631	34.0903	17.8811	60.9657	28.1133	18.2991	39.3776	14.6413	88.3821	19.3903	27.5506	0	0	0	45.4234	19.1595	0	38.798	25.8753	22.4882	22.2758	22.3835	24.5471	8.89743	12.6554	10.5583	5.22263	10.0591	23.2913	12.9807	19.1291	21.4001	0	27.5721	58.8427	7.84654
mmu-miR-340-3p	14.0542	25.1362	33.1263	59.658	32.1861	30.4828	23.4278	10.9794	9.8444	21.9619	12.626	12.9269	27.5506	27.0122	15.5433	21.5209	0	0	49.2811	5.54257	0	0	0	0	8.18238	6.67307	0	3.51945	0	10.0591	0	0	0	4.0762	0	0	0	0
mmu-miR-7086-3p	0	0	0	0	0	0	0	0	0	0	0	0	0	0	0	0	0	0	0	0	0	0	0	0	0	0	0	0	0	0	0	0	0	0	0	0	0	0
mmu-miR-3098-5p	0	4.18937	0	0	3.57623	0	0	0	0	0	0	6.46345	0	0	0	0	0	9.57973	0	0	5.17506	0	0	0	2.04559	2.22436	0	0	0	0	0	0	0	3.05715	0	0	0	0
mmu-miR-3080-3p	0	0	0	0	0	0	0	0	0	0	0	0	0	0	0	0	0	0	0	0	0	0	0	0	0	0	0	0	0	0	0	0	0	0	0	0	0	0
mmu-miR-6961-3p	0	0	0	0	0	0	0	0	0	0	0	0	0	0	0	0	0	0	0	0	0	0	0	0	0	0	0	0	0	0	0	0	0	0	0	0	0	0
mmu-miR-6950-5p	0	0	0	0	0	0	0	0	0	0	0	0	0	0	0	0	0	0	9.85622	0	0	0	0	0	0	0	0	0	0	0	0	0	0	0	0	0	0	0
mmu-miR-3113-3p	0	0	0	0	0	0	0	0	0	0	0	0	0	0	0	0	0	0	0	0	0	0	0	0	0	0	0	0	0	0	0	0	0	0	0	0	0	0
mmu-miR-6945-5p	0	0	0	0	0	0	0	0	0	0	0	0	0	0	0	0	0	0	0	0	0	0	0	0	0	0	0	0	0	0	0	0	0	0	0	0	0	0
mmu-miR-6914-5p	0	0	0	0	0	0	0	0	0	0	0	0	0	0	0	0	0	0	0	0	0	0	0	0	0	0	0	0	0	0	0	0	0	0	0	0	0	0
mmu-miR-6904-5p	0	0	0	0	0	0	0	0	0	0	0	0	0	0	0	0	0	0	0	0	0	0	0	0	0	0	0	0	0	0	0	0	0	0	0	0	0	0
mmu-miR-486a-5p	32633.9	36393.1	41739.1	50521.8	74310.5	46516.8	82334.6	65294.7	157855	54392.3	55466.1	25983.1	57691	57400.9	35718.4	71191.3	60821.9	43923	89760.6	258572	176102	176645	208528	201060	171627	78212.9	94422	149450	101100	97864.9	98531.4	80142.8	124783	98256.8	104877	78176.2	83360.6	76982.4
mmu-miR-6924-3p	0	0	0	0	0	0	0	0	0	0	0	0	0	0	0	0	0	0	0	0	0	0	0	0	0	0	0	0	0	0	0	0	0	0	0	0	0	0
mmu-miR-205-5p	0	4.18937	0	8.52258	0	0	9.37111	7.31962	9.8444	7.32063	0	0	0	0	15.5433	21.5209	30.2822	9.57973	39.4249	5.54257	5.17506	0	11.1379	11.1918	6.13678	20.0192	6.32771	14.0778	0	10.0591	0	0	15.3033	4.0762	23.3423	0	19.6142	23.5396
mmu-miR-12196-5p	0	0	0	0	0	0	0	0	0	0	0	0	0	0	0	0	0	0	0	0	0	0	0	0	0	0	0	0	0	0	0	0	0	0	0	0	0	0
mmu-miR-6412	295.139	58.6512	16.5631	51.1355	57.2197	0	107.768	47.5775	108.288	80.5269	88.3821	155.123	137.753	99.0447	31.0865	150.647	181.693	124.536	68.9935	160.735	62.1008	67.4645	44.5516	111.918	30.6839	24.4679	56.9493	123.181	88.7847	75.4432	242.229	168.749	34.4325	19.362	140.054	101.098	98.0712	117.698
mmu-miR-5100	674.603	142.439	629.399	562.49	103.711	365.794	140.567	87.8355	423.309	373.352	404.033	465.368	275.506	360.163	279.779	344.335	408.81	392.769	295.687	598.598	181.127	359.811	163.356	212.644	32.7295	95.6474	94.9156	190.05	172.347	125.739	484.459	389.421	137.73	20.381	319.011	330.865	274.599	345.248
mmu-miR-196b-3p	14.0542	0	0	0	0	0	0	7.31962	0	0	0	12.9269	0	9.00407	0	0	0	0	0	5.54257	0	0	0	0	8.18238	8.89743	0	0	5.22263	5.02954	9.31651	0	0	3.05715	7.78076	0	0	7.84654
mmu-miR-151-5p	505.953	624.216	447.205	528.4	404.114	243.863	313.932	464.796	521.753	453.879	290.398	646.345	303.057	468.211	139.889	279.772	317.964	306.551	364.68	825.843	646.883	502.236	486.355	749.848	564.584	1496.99	474.578	746.122	438.701	563.309	843.144	454.324	489.706	688.878	497.968	579.015	451.128	510.025
mmu-miR-6364	0	0	0	0	0	0	0	0	0	0	0	0	0	0	0	0	0	0	0	0	0	0	0	0	0	0	0	0	0	0	0	0	0	0	0	0	0	0
mmu-miR-688	0	0	0	0	0	0	0	0	0	0	0	0	0	0	0	0	0	0	0	0	0	0	0	0	0	0	0	0	0	0	0	0	0	0	0	0	0	0
mmu-miR-3569-5p	0	0	0	0	0	0	0	0	0	0	0	0	0	0	0	0	0	0	0	0	0	0	0	0	0	0	0	0	0	0	0	0	0	0	0	0	0	0
mmu-miR-127-3p	15726.7	9325.54	8960.66	13269.7	2070.64	3292.15	1162.02	2477.69	2973.01	6581.25	7714.5	8570.53	9119.26	5348.41	2160.51	1678.63	1710.95	1772.25	1429.15	7310.65	4057.25	4040.38	3452.75	4308.83	5289.91	6613.02	3087.92	4804.04	3551.39	4189.61	6246.72	3881.23	4284.93	4260.65	3018.93	2665.31	2942.14	3813.42
mmu-miR-196a-2-3p	0	29.3256	16.5631	0	14.3049	30.4828	4.68556	29.2785	0	36.6031	25.252	19.3903	55.1013	36.0163	15.5433	0	0	9.57973	29.5687	5.54257	20.7003	14.9921	22.2758	22.3835	22.5015	11.1218	18.9831	17.5972	31.3358	35.2068	13.9748	38.9421	38.2583	24.4572	38.9038	36.7628	39.2285	23.5396
mmu-miR-7672-3p	0	0	0	0	0	0	0	0	0	0	0	0	0	0	0	0	0	0	0	0	0	0	0	0	0	0	0	0	0	0	0	0	0	0	0	0	0	0
mmu-miR-7083-5p	0	0	0	0	3.57623	0	0	0	0	0	0	0	0	0	0	0	0	0	0	0	5.17506	0	0	0	0	0	0	0	0	0	0	0	3.82583	2.0381	0	0	0	0
mmu-miR-7115-5p	0	0	0	0	0	0	0	0	0	0	0	0	0	0	0	0	0	0	0	0	0	0	0	0	0	0	0	0	0	0	0	0	0	0	0	0	0	0
mmu-miR-7027-3p	0	0	0	0	0	0	0	0	0	0	0	0	0	0	0	0	0	0	0	0	0	0	0	0	0	0	0	0	0	0	0	0	0	0	0	0	0	0
mmu-miR-341-3p	112.434	108.924	198.758	110.793	17.8811	30.4828	18.7422	18.2991	19.6888	314.787	568.171	135.732	606.114	54.0244	46.6298	0	15.1411	47.8986	39.4249	38.798	31.0504	7.49606	29.7011	33.5753	36.8207	31.141	69.6048	7.03889	104.453	70.4136	46.5826	51.9228	80.3424	61.143	62.246	45.9535	39.2285	117.698
mmu-miR-101b-5p	0	0	0	0	0	0	0	0	0	0	0	0	0	0	0	0	0	0	0	0	0	0	0	0	0	0	0	0	0	0	0	0	0	0	0	0	0	0
mmu-miR-126a-3p	2796.79	4243.83	3262.94	3315.28	2231.57	2743.46	2211.58	2485.01	2087.01	1991.21	1010.08	2068.3	1956.09	2890.31	3093.11	2087.53	2785.97	2548.21	1990.96	947.779	1474.89	1214.36	1243.73	1779.49	1583.29	1775.04	1562.94	1706.93	1864.48	1921.29	1746.85	1557.68	1323.74	2293.88	1384.97	1562.42	1647.6	1545.77
mmu-miR-187-3p	0	0	0	0	0	30.4828	0	7.31962	9.8444	7.32063	0	0	0	9.00407	0	0	15.1411	0	0	0	0	0	11.1379	0	2.04559	2.22436	0	0	5.22263	0	4.65826	12.9807	3.82583	3.05715	0	0	19.6142	7.84654
mmu-miR-139-5p	224.868	310.013	165.631	289.768	529.282	182.897	576.323	318.404	521.753	161.054	88.3821	206.83	192.854	243.11	357.495	430.419	454.234	354.45	413.961	116.394	62.1008	74.9606	81.678	89.5341	81.8238	115.667	82.2602	66.8695	83.5621	135.798	79.1903	77.8842	65.0391	117.191	101.15	119.479	98.0712	47.0792
mmu-miR-7066-3p	0	0	0	0	0	0	0	0	0	0	0	0	0	0	0	0	0	0	0	0	0	0	0	0	0	0	0	0	0	0	0	0	0	0	0	0	0	0
mmu-miR-7060-3p	0	0	0	0	0	0	0	0	0	0	0	0	0	0	0	0	0	0	0	0	0	0	0	0	0	0	0	0	0	0	0	0	0	0	0	0	0	0
mmu-miR-342-3p	491.898	222.037	165.631	230.11	239.607	91.4485	182.737	164.691	393.776	351.39	176.764	187.44	303.057	252.114	139.889	279.772	257.399	172.435	305.543	44.3406	46.5756	14.9921	33.4137	22.3835	32.7295	35.5897	18.9831	31.675	15.6679	5.02954	18.633	12.9807	15.3033	14.2667	54.4653	18.3814	78.457	7.84654
mmu-miR-1982-3p	0	0	0	0	0	0	0	0	0	0	0	0	0	0	0	0	0	0	0	0	0	0	3.71264	0	2.04559	2.22436	0	0	0	5.02954	0	0	0	2.0381	0	0	0	0
mmu-miR-6992-3p	0	0	0	0	0	0	0	0	0	0	0	0	0	0	0	0	0	0	0	0	0	0	0	0	0	0	0	0	0	0	0	0	0	0	0	0	0	0
mmu-miR-7015-3p	0	8.37874	0	8.52258	3.57623	0	0	3.65981	0	7.32063	0	0	0	0	0	21.5209	0	0	29.5687	0	0	0	3.71264	0	0	2.22436	0	0	0	5.02954	0	0	0	2.0381	0	0	0	0
mmu-miR-7090-5p	0	0	0	0	0	0	0	0	0	0	0	0	0	0	0	0	0	0	0	0	0	0	0	0	0	0	0	0	0	0	0	0	0	0	0	0	0	0
mmu-miR-7050-3p	0	0	0	0	0	0	0	0	0	0	0	0	0	0	0	0	0	0	0	0	0	0	0	0	0	0	0	0	0	0	0	0	0	0	0	0	0	0
mmu-miR-1952	0	0	0	0	0	0	0	0	0	0	0	0	0	0	0	0	0	0	0	0	0	0	0	0	0	0	0	0	0	0	0	0	0	0	0	0	0	0
mmu-miR-6974-3p	0	0	0	0	0	0	0	0	0	0	0	0	0	0	0	0	0	0	0	0	0	0	0	0	0	0	0	0	0	0	0	0	0	0	0	0	0	0
mmu-miR-7033-5p	0	0	0	0	0	0	0	0	0	0	0	0	0	0	0	0	0	0	0	0	0	0	0	0	0	0	0	0	0	0	0	0	0	0	0	0	0	0
mmu-miR-150-5p	154.597	335.15	215.321	298.29	700.941	304.828	1007.39	548.972	324.865	278.184	340.903	433.051	716.316	477.215	155.433	1183.65	242.258	459.827	749.072	249.416	129.377	89.9527	174.494	123.109	151.374	142.359	208.814	144.297	250.686	216.27	279.495	142.788	168.336	319.982	178.957	128.67	156.914	196.163
mmu-miR-5127	0	0	0	0	0	0	0	0	0	0	0	0	0	0	0	0	0	0	0	0	0	0	0	0	0	0	0	0	0	0	0	0	0	0	0	0	0	0
mmu-miR-7045-3p	0	0	0	0	0	0	0	0	0	0	0	0	0	0	0	0	0	0	0	0	0	0	0	0	0	0	0	0	0	0	0	0	0	0	0	0	0	0
mmu-miR-343	0	0	0	0	0	0	0	0	0	0	0	0	0	0	0	0	0	0	0	0	0	0	0	0	0	0	0	0	0	0	0	0	0	0	0	0	0	0
mmu-miR-8112	0	0	0	0	10.7287	0	0	3.65981	0	0	0	0	0	0	0	0	0	9.57973	0	0	0	0	0	0	0	0	6.32771	3.51945	0	0	0	0	0	2.0381	0	0	0	0
mmu-miR-8103	0	8.37874	0	0	7.15246	0	9.37111	7.31962	9.8444	7.32063	0	0	0	0	0	0	0	0	9.85622	5.54257	5.17506	0	0	0	2.04559	0	18.9831	0	5.22263	5.02954	4.65826	12.9807	7.65166	1.01905	7.78076	18.3814	39.2285	7.84654
mmu-miR-6336	0	0	0	0	0	0	0	0	0	0	0	0	0	0	0	0	0	0	0	0	0	0	0	0	0	0	0	0	0	0	0	0	0	0	0	0	0	0
mmu-miR-6913-3p	0	0	0	0	0	0	0	0	0	0	0	0	0	0	0	0	0	0	0	0	0	0	0	0	0	0	0	0	0	0	0	0	0	0	0	0	0	7.84654
mmu-miR-7649-3p	0	0	0	0	0	0	0	7.31962	0	0	0	0	0	0	0	0	0	0	0	0	0	0	0	0	0	0	0	0	0	0	0	0	0	0	0	0	0	0
mmu-miR-3473c	0	0	0	0	0	0	0	0	0	0	0	0	0	0	0	0	0	0	0	0	0	0	0	0	0	0	0	0	0	0	0	0	0	0	0	0	0	0
mmu-miR-6975-3p	0	4.18937	0	0	0	0	0	0	0	0	0	0	0	0	0	0	0	0	0	0	0	0	0	0	0	0	0	0	0	0	0	0	0	0	0	0	0	0
mmu-miR-3083b-3p	0	0	0	0	0	0	0	0	0	0	0	0	0	0	0	0	0	0	0	0	0	0	0	0	0	0	0	0	0	0	0	0	0	0	0	0	0	0
mmu-miR-6952-3p	0	0	0	0	0	0	0	0	0	0	0	0	0	0	0	0	0	0	0	0	0	0	0	0	0	0	0	0	0	0	0	0	3.82583	0	0	0	0	0
mmu-miR-330-5p	42.1627	12.5681	16.5631	42.6129	50.0672	0	42.17	47.5775	19.6888	21.9619	12.626	25.8538	0	18.0081	31.0865	21.5209	75.7056	19.1595	19.7124	0	0	0	0	0	6.13678	0	6.32771	3.51945	15.6679	5.02954	0	12.9807	0	3.05715	7.78076	0	0	7.84654
mmu-miR-12179-5p	0	0	0	0	0	0	0	0	0	0	0	0	0	0	0	0	0	0	0	0	0	0	0	0	0	0	0	0	0	0	0	0	0	0	0	0	0	0
mmu-miR-7021-3p	0	0	0	0	0	0	0	0	0	0	0	0	0	0	0	0	0	0	0	0	0	0	0	0	0	0	0	0	0	0	0	0	0	0	0	0	0	0
mmu-miR-7664-3p	0	0	0	0	0	0	0	0	0	0	0	0	0	0	0	0	0	0	0	0	0	0	0	0	0	0	0	0	0	0	0	0	0	0	0	0	0	0
mmu-miR-7227-3p	0	0	0	0	0	0	0	0	0	0	0	0	0	0	0	0	0	0	0	0	0	0	0	0	0	0	0	0	0	0	0	0	0	0	0	0	0	0
mmu-miR-7094-1-5p	0	0	0	0	0	0	0	0	0	0	0	0	0	0	0	0	0	0	0	0	0	0	0	0	0	0	0	0	0	0	0	0	0	0	0	0	0	0
mmu-miR-6540-3p	0	0	0	0	0	0	0	0	0	0	0	0	0	0	0	0	0	0	0	0	0	0	0	0	0	0	0	0	0	0	0	0	0	0	0	0	0	0
mmu-miR-7049-5p	0	0	0	0	0	0	0	0	0	0	0	0	0	0	0	0	0	0	0	0	0	0	0	0	0	0	0	0	0	0	0	0	0	0	0	0	0	0
mmu-miR-7235-3p	14.0542	0	16.5631	0	0	0	9.37111	0	0	7.32063	0	0	0	0	0	0	0	9.57973	0	0	0	0	0	0	0	0	0	0	0	0	0	0	0	0	0	0	0	0
mmu-miR-7035-3p	0	4.18937	0	0	0	0	0	0	0	0	0	0	0	0	0	0	0	0	0	0	0	0	0	0	0	0	12.6554	0	5.22263	0	0	0	0	4.0762	0	0	0	7.84654
mmu-miR-6945-3p	0	0	0	8.52258	0	0	4.68556	0	9.8444	0	0	0	0	9.00407	0	0	15.1411	0	0	0	0	0	0	0	2.04559	0	6.32771	10.5583	0	0	0	0	3.82583	0	0	9.19071	0	0
mmu-miR-1199-5p	14.0542	4.18937	0	0	0	0	0	0	0	0	0	0	27.5506	0	0	0	0	9.57973	0	0	0	14.9921	0	0	12.2736	0	12.6554	0	5.22263	15.0886	0	0	7.65166	17.3239	7.78076	0	0	0
mmu-miR-1843a-3p	112.434	29.3256	49.6894	34.0903	7.15246	30.4828	65.5978	10.9794	147.666	36.6031	50.5041	58.171	247.956	63.0285	31.0865	21.5209	45.4234	57.4784	19.7124	60.9683	31.0504	67.4645	29.7011	55.9588	26.5927	33.3654	31.6385	49.2722	67.8942	60.3545	27.9495	12.9807	42.0841	30.5715	38.9038	73.5257	58.8427	47.0792
mmu-miR-6904-3p	0	0	0	0	0	0	0	0	0	0	0	0	0	0	0	0	0	0	0	0	0	0	0	0	0	0	0	0	0	0	0	0	0	0	0	0	0	0
mmu-miR-7227-5p	0	0	0	0	0	0	0	0	0	0	0	0	0	0	0	0	0	0	0	0	0	0	0	0	0	0	0	0	0	0	0	0	0	0	0	0	0	0
mmu-miR-12201-3p	0	0	0	0	0	0	0	0	0	0	0	0	0	0	0	0	0	0	0	0	0	0	0	0	0	0	0	0	0	0	0	0	0	0	0	0	0	0
mmu-miR-1950	0	0	0	0	0	0	0	0	0	0	0	0	0	0	0	0	0	0	0	0	0	0	0	0	0	0	0	0	0	0	0	0	0	0	0	0	0	0
mmu-miR-5125	0	0	0	0	0	0	0	0	0	0	0	0	0	0	0	0	0	0	0	0	0	0	0	0	0	0	0	0	0	0	0	0	0	0	0	0	0	0
mmu-miR-7083-3p	0	0	0	0	0	0	0	0	0	0	0	0	0	0	0	0	0	0	0	0	0	0	0	0	0	0	0	0	0	0	0	0	0	0	0	0	0	0
mmu-miR-7011-3p	0	0	0	8.52258	0	0	0	0	0	0	0	0	0	0	0	0	0	0	0	0	0	0	0	0	0	0	0	0	0	0	0	0	0	0	0	0	0	0
mmu-miR-7029-5p	0	0	0	0	0	0	0	0	0	0	0	0	0	0	0	0	0	0	0	0	0	0	0	0	0	0	0	0	0	0	0	0	0	0	0	0	0	0
mmu-miR-7094b-2-5p	0	0	0	0	0	0	0	0	0	0	0	0	0	0	0	0	0	0	0	0	0	0	0	0	0	0	0	0	0	0	0	0	0	0	0	0	0	0
mmu-miR-3475-3p	0	0	0	0	0	0	0	0	0	0	0	0	0	0	0	0	0	0	0	0	0	0	0	0	0	0	0	0	0	0	0	0	0	0	0	0	0	0
mmu-miR-6392-5p	0	0	0	0	0	0	0	0	0	0	0	0	0	0	0	0	0	0	0	0	0	0	0	0	0	0	0	0	0	0	0	0	0	0	0	0	0	0
mmu-miR-149-5p	323.248	473.399	248.447	758.509	296.827	213.38	238.963	263.506	344.554	409.955	252.52	439.515	661.215	441.199	217.606	645.628	242.258	229.913	354.824	354.724	315.679	427.275	185.632	302.178	253.654	311.41	632.771	281.556	318.581	402.364	326.078	311.537	424.667	477.934	373.476	349.247	470.742	462.946
mmu-miR-3085-3p	0	0	0	0	0	0	0	0	0	0	0	0	0	0	0	0	0	9.57973	0	0	0	0	0	0	0	0	0	0	0	0	0	0	0	0	0	0	0	0
mmu-miR-3064-5p	0	0	0	0	0	0	0	3.65981	9.8444	0	0	0	0	0	0	0	0	0	0	0	0	0	0	0	0	0	0	0	0	0	0	0	0	0	0	0	0	0
mmu-miR-7688-3p	0	0	0	0	0	0	0	0	0	0	0	0	0	0	0	0	0	0	0	0	0	0	0	0	0	0	0	0	0	0	0	0	0	0	0	0	0	0
mmu-miR-7652-3p	0	0	0	0	3.57623	0	0	0	0	0	0	0	0	0	0	0	0	0	0	0	0	0	0	0	0	0	0	0	0	0	0	0	0	0	0	0	0	0
mmu-miR-7684-5p	0	0	0	0	0	0	0	0	0	0	0	0	0	0	0	0	0	0	0	0	0	0	0	0	0	0	0	0	0	0	0	0	0	0	0	0	0	0
mmu-miR-1231-5p	0	0	0	0	0	0	0	0	0	0	0	0	0	0	0	0	0	0	0	0	0	0	0	0	0	0	0	0	0	0	0	0	0	0	0	0	0	0
mmu-miR-8108	0	0	0	0	0	0	0	0	0	0	0	0	0	0	0	0	0	0	0	0	0	0	0	0	0	0	0	0	0	0	0	0	0	0	0	0	0	0
mmu-miR-7117-5p	0	0	0	0	0	0	0	0	0	0	0	0	0	0	0	0	0	0	0	0	0	0	0	0	0	0	0	0	0	0	0	0	0	0	0	0	0	0
mmu-miR-7212-5p	0	0	0	0	0	0	0	0	0	0	0	0	0	0	0	0	0	0	0	0	0	0	0	0	0	0	0	0	0	0	0	0	0	0	0	0	0	0
mmu-miR-1934-5p	0	0	0	0	0	0	0	0	0	0	0	12.9269	0	0	0	21.5209	0	0	0	5.54257	0	0	0	0	0	0	0	0	0	0	0	0	0	1.01905	0	9.19071	0	0
mmu-miR-215-3p	0	0	0	0	0	0	0	0	0	0	0	0	0	0	0	0	0	0	0	0	0	0	0	0	0	0	0	0	0	0	0	0	0	0	0	0	0	0
mmu-miR-6914-3p	0	0	0	0	0	0	0	0	0	0	0	0	0	0	0	0	0	0	0	0	0	0	0	0	0	0	0	0	0	0	0	0	0	0	0	0	0	0
mmu-miR-7015-5p	0	0	0	0	0	0	0	3.65981	0	0	0	0	0	0	0	0	0	0	0	0	0	0	0	0	0	0	0	0	0	0	0	0	0	0	0	0	0	0
mmu-miR-6965-3p	0	0	0	0	0	0	0	0	0	0	0	0	0	0	0	0	0	0	0	0	0	0	0	0	0	0	0	0	0	0	0	0	0	0	0	0	0	0
mmu-miR-12194-3p	0	0	0	0	0	0	0	0	0	0	0	0	0	0	0	0	0	0	0	0	0	0	0	0	0	0	0	0	0	0	0	0	0	0	0	0	0	0
mmu-miR-6932-3p	0	0	0	0	0	0	0	0	0	0	0	0	0	0	0	0	0	0	0	0	0	0	0	0	0	0	0	0	0	0	0	0	0	0	0	0	0	0
mmu-miR-7048-3p	0	0	0	0	0	0	0	0	0	0	0	0	0	0	0	0	0	0	0	0	0	0	0	0	0	0	0	0	0	0	0	0	0	0	0	0	0	0
mmu-miR-1945	0	0	0	8.52258	3.57623	0	9.37111	0	0	0	0	0	0	0	0	0	0	0	0	0	0	0	0	0	0	0	0	0	0	0	0	0	0	1.01905	0	0	0	0
mmu-miR-12202-3p	0	0	0	0	0	0	0	0	0	0	0	0	0	0	0	0	0	0	0	0	0	0	0	0	0	0	0	0	5.22263	0	0	0	0	0	0	0	0	0
mmu-miR-432	0	0	0	0	0	0	0	0	0	0	0	0	0	0	0	0	0	0	0	0	0	0	0	0	0	0	0	0	0	0	0	0	0	0	0	0	0	0
mmu-miR-5710	0	0	0	0	0	0	0	0	0	0	0	0	0	0	0	0	0	0	0	0	0	0	0	0	0	0	0	0	0	0	0	0	0	0	0	0	0	0
mmu-miR-544-5p	0	0	0	0	0	0	0	0	0	0	0	0	0	0	0	0	0	0	0	0	0	0	0	0	0	0	0	0	0	0	0	0	0	0	0	0	0	0
mmu-miR-7211-5p	0	0	0	0	0	0	0	0	0	0	0	0	0	0	0	0	0	0	0	0	0	0	0	0	0	0	0	0	0	0	0	0	0	0	0	0	0	0
mmu-miR-9-5p	28.1085	37.7043	33.1263	34.0903	14.3049	0	4.68556	25.6187	9.8444	29.2825	75.7561	12.9269	0	9.00407	15.5433	0	0	9.57973	0	5.54257	0	0	3.71264	0	12.2736	8.89743	25.3108	7.03889	5.22263	5.02954	0	0	15.3033	12.2286	0	0	19.6142	0
mmu-miR-7009-3p	0	0	0	0	0	0	0	0	0	0	0	0	0	0	0	0	0	0	0	0	0	0	0	0	0	0	0	0	0	0	0	0	0	0	0	0	0	0
mmu-miR-494-3p	0	4.18937	0	8.52258	0	0	0	0	0	0	0	0	27.5506	0	0	0	0	0	9.85622	0	5.17506	0	0	0	0	2.22436	0	0	0	0	0	0	0	2.0381	0	0	0	0
mmu-miR-471-3p	0	0	0	0	0	0	0	0	0	0	0	0	0	0	0	0	0	0	0	0	0	0	0	0	0	0	0	0	0	0	0	0	0	0	0	0	0	0
mmu-miR-201-3p	0	0	0	0	0	0	0	0	0	0	0	0	0	0	0	0	0	0	0	0	0	0	0	0	0	0	0	0	0	0	0	0	0	0	0	0	0	0
mmu-miR-7046-3p	0	0	0	0	0	0	0	0	0	0	0	0	0	0	0	0	0	0	0	0	0	0	0	0	0	0	6.32771	0	0	0	0	0	0	0	0	0	0	0
mmu-miR-872-3p	112.434	37.7043	99.3788	110.793	28.6098	182.897	18.7422	29.2785	29.5332	65.8857	63.1301	19.3903	165.304	27.0122	46.6298	64.5628	0	38.3189	39.4249	11.0851	10.3501	7.49606	25.9885	44.7671	12.2736	22.2436	25.3108	17.5972	26.1132	60.3545	27.9495	12.9807	19.1291	37.7049	38.9038	18.3814	0	23.5396
mmu-miR-7116-5p	0	0	0	0	0	0	0	0	0	0	0	0	0	0	0	0	0	0	0	0	0	0	0	0	0	0	0	0	0	0	0	0	0	0	0	0	0	0
mmu-miR-3080-5p	0	0	0	0	0	0	0	0	0	0	0	0	0	0	0	0	0	0	0	0	0	0	0	0	0	0	0	0	0	0	0	0	0	0	0	0	0	0
mmu-miR-493-3p	0	0	0	0	0	0	0	0	0	0	12.626	6.46345	0	0	0	0	0	0	0	0	0	0	0	0	0	0	0	0	0	0	0	0	0	0	0	0	0	0
mmu-miR-669e-3p	0	0	0	0	0	0	0	0	0	0	0	0	0	0	0	0	0	0	0	0	0	0	0	0	0	0	0	0	0	0	0	0	0	0	0	0	0	0
mmu-miR-6983-3p	0	0	0	0	0	0	0	0	0	7.32063	0	0	0	0	0	0	0	0	0	0	0	0	0	0	0	0	0	0	0	0	0	0	0	0	0	0	0	0
mmu-miR-7226-3p	0	0	0	0	0	0	0	0	0	0	0	0	0	0	0	0	0	0	9.85622	0	0	0	0	0	0	0	0	0	0	0	0	0	0	0	0	0	0	0
mmu-miR-667-3p	0	8.37874	0	8.52258	0	0	0	0	0	7.32063	50.5041	0	0	0	0	0	0	0	0	0	0	0	0	0	0	2.22436	0	0	5.22263	5.02954	4.65826	0	0	2.0381	0	0	0	0
mmu-miR-7649-5p	0	0	0	0	0	0	0	0	0	0	0	0	0	0	0	0	0	0	0	0	0	0	0	0	0	0	0	0	0	0	0	0	0	0	0	0	0	0
mmu-miR-29c-5p	0	8.37874	0	8.52258	3.57623	0	9.37111	18.2991	0	0	0	0	0	0	0	0	0	19.1595	9.85622	33.2554	15.5252	22.4882	11.1379	22.3835	2.04559	15.5705	25.3108	10.5583	5.22263	30.1773	0	0	15.3033	10.1905	0	36.7628	19.6142	23.5396
mmu-miR-6956-3p	0	0	0	0	0	0	0	0	0	0	0	0	0	0	0	0	0	0	0	0	0	0	0	0	0	0	0	0	0	0	0	0	0	0	0	0	0	0
mmu-miR-6988-3p	0	4.18937	0	0	3.57623	0	0	0	0	0	0	0	27.5506	9.00407	0	0	0	0	0	0	0	0	0	11.1918	0	0	0	0	0	0	0	0	0	0	0	0	0	0
mmu-miR-7012-3p	0	0	0	0	0	0	0	0	0	0	0	0	0	0	0	0	0	0	0	0	0	0	0	0	0	0	0	0	0	0	0	0	0	0	0	0	0	0
mmu-miR-7076-3p	0	0	0	0	0	0	0	0	0	0	0	0	0	0	0	0	0	0	0	0	0	0	0	0	0	0	0	0	0	0	0	0	0	0	0	0	0	0
mmu-miR-6921-3p	0	0	16.5631	0	0	0	0	0	0	0	0	0	0	0	0	0	0	0	0	0	0	0	0	0	0	2.22436	0	0	0	0	0	0	0	1.01905	0	0	0	0
mmu-miR-8106	0	0	0	0	0	0	0	0	0	0	0	0	0	0	0	0	0	0	0	0	0	0	0	0	0	0	0	0	0	0	0	0	0	0	0	0	0	0
mmu-miR-871-3p	0	0	0	0	0	0	0	0	0	0	0	0	0	0	0	0	0	0	0	0	0	0	0	0	0	0	0	0	0	5.02954	0	0	0	0	0	0	0	0
mmu-miR-6961-5p	0	0	0	0	0	0	0	0	0	0	0	0	0	0	0	0	0	0	0	0	0	0	0	0	0	0	0	0	0	0	0	0	0	0	0	0	0	0
mmu-miR-7221-3p	0	0	0	0	0	0	0	0	0	0	0	0	0	0	0	0	0	0	0	0	0	0	0	0	0	0	0	0	0	0	0	0	0	0	0	0	0	0
mmu-miR-7079-3p	0	0	0	0	0	0	0	0	0	0	0	0	0	0	0	0	0	0	0	0	0	0	0	0	0	0	0	0	0	0	0	0	0	0	0	0	0	0
mmu-miR-6980-3p	0	0	0	0	0	0	0	0	0	0	0	0	0	0	0	0	0	0	0	0	0	0	0	0	0	0	0	0	0	0	0	0	0	0	0	0	0	0
mmu-miR-7217-3p	0	0	0	0	0	0	0	0	0	0	0	0	0	0	0	0	0	0	0	0	0	0	0	0	0	0	0	0	0	0	0	0	0	0	0	0	0	0
mmu-miR-146b-5p	3190.31	3426.91	4024.84	4261.29	3837.29	1889.94	3949.92	3092.54	4695.78	3052.7	2676.72	2359.16	3416.28	3682.66	3217.46	1829.28	4163.81	3927.69	4563.43	1463.24	1992.4	2383.75	2368.66	2036.9	2016.96	1721.65	708.703	1439.45	537.931	588.457	810.536	649.035	719.256	501.373	840.322	974.215	647.27	494.332
mmu-miR-146a-5p	1054.07	1872.65	3047.62	2624.95	2635.68	1219.31	3106.52	2115.37	1368.37	1530.01	1022.71	1396.11	991.823	1485.67	1305.63	989.964	1453.55	2251.24	2769.6	354.724	269.103	269.858	271.022	358.136	222.97	229.109	107.571	249.881	36.5584	105.62	237.571	103.846	61.2132	67.2573	77.8076	128.67	78.457	54.9258
mmu-miR-741-3p	0	0	0	0	0	0	0	0	0	0	0	0	0	0	0	0	0	0	0	0	0	0	0	0	0	0	0	0	0	0	0	0	0	0	0	0	0	0
mmu-miR-3471	28.1085	0	0	0	3.57623	0	0	3.65981	0	0	0	6.46345	0	0	0	0	0	0	9.85622	11.0851	10.3501	7.49606	0	0	2.04559	4.44872	0	3.51945	0	15.0886	9.31651	0	0	1.01905	0	0	0	0
mmu-miR-143-3p	133164	122191	99296	108100	94051.3	63739.6	71407.9	87729.3	72799.3	172254	278353	126781	199935	117818	91612	52661.8	74327.8	68025.6	74572.1	101939	108552	105327	162992	115219	187117	119384	161730	149151	167699	120453	100493	118929	142772	117045	131005	129276	126375	130394
mmu-miR-3547-3p	0	0	0	0	0	0	0	0	0	0	0	0	0	0	0	0	0	0	0	0	0	0	0	0	0	0	0	0	0	0	0	0	0	0	0	0	0	0
mmu-miR-7051-3p	0	0	0	0	0	0	0	0	0	0	0	0	0	0	0	0	0	0	0	0	0	0	0	0	0	0	0	0	0	0	0	0	0	0	0	0	0	0
mmu-miR-6918-3p	0	0	0	0	0	0	0	0	0	0	0	0	0	0	0	0	0	0	0	0	0	0	0	0	0	0	0	0	0	0	0	0	0	0	0	0	0	0
mmu-miR-339-3p	28.1085	29.3256	16.5631	51.1355	53.6434	30.4828	9.37111	32.9383	9.8444	7.32063	25.252	12.9269	27.5506	27.0122	62.1731	0	15.1411	19.1595	9.85622	0	20.7003	0	3.71264	0	24.5471	15.5705	31.6385	14.0778	10.4453	0	0	12.9807	3.82583	19.362	23.3423	9.19071	19.6142	0
mmu-miR-6925-5p	0	0	0	0	0	0	0	0	0	0	0	0	0	0	0	0	0	0	0	0	0	0	0	0	0	0	0	0	0	0	0	0	0	0	0	0	0	0
mmu-miR-3063-3p	0	0	0	0	0	0	0	0	0	0	0	0	0	0	0	0	0	0	0	0	0	0	0	0	0	0	0	0	0	0	0	0	0	0	0	0	0	0
mmu-miR-1967	0	0	0	0	0	0	0	0	0	0	0	0	0	0	0	0	0	0	0	0	0	0	0	0	0	0	0	0	0	0	0	0	0	0	0	0	0	0
mmu-miR-6391	0	0	0	0	0	0	0	0	0	0	0	0	0	0	0	0	0	0	0	0	0	0	0	0	0	0	0	0	0	0	0	0	0	0	0	0	0	0
mmu-miR-7047-5p	0	0	0	0	0	0	0	0	0	0	0	0	0	0	0	0	0	0	0	0	0	0	0	0	0	0	0	0	0	0	0	0	0	0	0	0	0	0
mmu-miR-6337	0	0	0	0	0	0	0	0	0	0	0	0	0	0	0	0	0	0	0	0	0	0	0	0	0	0	0	0	0	0	0	0	0	0	0	0	0	0
mmu-miR-423-5p	56.217	62.8406	33.1263	102.271	25.0336	30.4828	28.1133	21.9589	39.3776	80.5269	75.7561	19.3903	27.5506	72.0325	62.1731	21.5209	0	19.1595	19.7124	0	10.3501	7.49606	14.8505	11.1918	16.3648	8.89743	25.3108	21.1167	47.0037	20.1182	9.31651	12.9807	11.4775	36.6858	23.3423	18.3814	39.2285	15.6931
mmu-miR-6921-5p	0	0	0	0	0	0	0	0	0	0	0	0	0	0	0	0	0	0	0	0	0	0	0	0	0	0	0	0	0	0	0	0	0	0	0	0	0	0
mmu-let-7e-5p	576.224	1022.21	728.778	835.212	268.217	121.931	267.077	384.28	236.266	988.285	1010.08	866.102	495.911	621.281	77.7164	258.251	90.8467	162.855	256.262	83.1386	196.652	142.425	278.448	201.452	239.334	200.192	259.436	214.686	245.464	261.536	177.014	142.788	187.466	299.601	217.861	211.386	313.828	149.084
mmu-let-7k	0	12.5681	16.5631	17.0452	3.57623	30.4828	4.68556	14.6392	0	0	0	0	0	9.00407	0	0	0	0	9.85622	0	5.17506	0	7.42527	0	0	4.44872	0	0	0	0	4.65826	25.9614	0	12.2286	0	0	0	0
mmu-miR-98-5p	2276.79	3414.34	2418.22	3204.49	5289.24	3779.87	5346.22	3802.54	5266.75	2789.16	2600.96	2288.06	3223.42	2404.09	4429.83	2668.6	3770.14	3783.99	4267.74	521.002	615.832	382.299	701.688	604.355	730.277	731.814	651.754	598.306	574.49	507.984	531.041	610.093	799.598	698.049	692.487	744.447	666.884	745.421
mmu-let-7f-5p	14279.1	23661.6	22824	23505.3	23624.6	7773.13	21862.8	19144.5	16341.7	32935.5	40049.7	24716.2	17412	24112.9	15683.2	20982.9	13687.6	14867.7	19436.5	5448.35	9077.06	6896.38	12318.5	8337.87	11228.3	7634	10769.8	8446.67	12738	10028.9	7802.58	7424.96	11328.3	12937.9	8994.55	8804.7	9885.58	10098.5
mmu-let-7a-5p	4806.55	15567.7	10815.7	10227.1	8668.78	2133.8	8761.99	9760.72	5690.06	9890.17	9974.56	9061.76	4931.56	9589.33	3388.43	11061.8	3119.07	3113.41	7204.89	2566.21	3689.82	2833.51	3757.19	3323.95	5572.2	3710.23	3809.28	3713.02	4449.68	3912.99	3302.7	2622.1	4327.01	5845.27	3182.33	3207.56	3726.71	3625.1
mmu-let-7c-5p	8980.66	25337.3	21614.9	28729.6	10478.4	3261.66	8738.56	11228.3	7225.79	20366	23143.5	19467.9	14353.9	18782.5	4802.87	12396.1	4027.54	4368.35	8673.47	5126.88	5226.81	5149.79	4922.96	5013.91	6097.92	4208.48	5694.93	5025.77	5724	5396.7	4495.22	4867.76	5662.23	6456.7	5547.68	5404.14	5099.7	5618.12
mmu-let-7b-5p	1152.45	3506.5	3461.7	5198.77	1348.24	823.037	1232.3	1749.39	1053.35	2379.2	2285.31	2087.69	2589.76	2494.13	1088.03	1398.86	908.467	919.654	1310.88	836.928	610.657	659.653	701.688	682.698	990.068	809.666	771.98	834.109	804.285	930.466	652.156	817.784	784.295	1129.11	855.883	716.875	823.798	753.268
mmu-miR-1961	0	0	0	0	0	0	0	0	0	0	0	0	0	0	0	0	0	0	0	0	0	0	0	0	0	0	0	0	0	0	0	0	0	0	0	0	19.6142	0
mmu-let-7g-5p	1335.15	3351.5	2169.77	3178.92	3172.12	1005.93	3162.75	2847.33	1338.84	2928.25	2373.69	2999.04	2121.4	2755.24	1663.13	3055.97	2059.19	2519.47	2128.94	870.184	1242.02	1236.85	1106.37	1354.2	1744.89	1085.49	1645.2	1369.06	1916.71	1654.72	1169.22	1181.24	1740.75	2270.44	1493.91	1700.28	1314.15	1475.15
mmu-let-7i-5p	19816.5	25634.8	28687.4	42757.8	28066.3	28684.4	27551.1	20425.4	25871.1	31354.3	51274.3	25162.2	40031.1	22348.1	31490.7	18981.5	23907.8	22349.5	20885.3	6562.4	4217.68	4662.55	6281.78	4566.24	6950.93	5894.55	6492.23	5296.77	6940.88	6211.49	5324.39	6023.04	6997.44	6698.22	6271.29	5854.48	6963.06	6928.49
mmu-let-7j	323.248	603.269	496.894	588.058	497.096	213.38	562.267	402.579	442.998	505.123	681.805	517.076	413.26	369.167	326.409	344.335	423.951	335.29	413.961	83.1386	113.851	112.441	92.8159	123.109	153.42	84.5256	82.2602	130.219	114.898	135.798	111.798	116.826	114.775	120.248	54.4653	82.7164	98.0712	164.777
mmu-miR-7674-5p	0	0	0	0	0	0	0	0	0	0	0	0	0	0	0	0	0	0	0	0	0	0	0	0	0	0	0	0	0	0	0	0	0	0	0	0	0	0
mmu-miR-672-5p	0	8.37874	0	8.52258	0	0	0	0	0	7.32063	12.626	0	27.5506	0	0	0	15.1411	9.57973	0	0	0	0	3.71264	0	0	0	0	3.51945	0	0	0	0	0	1.01905	0	0	0	0
mmu-miR-1911-5p	0	0	0	0	0	0	0	0	0	0	0	0	0	0	0	0	0	0	0	0	0	0	0	0	0	0	0	0	0	0	0	0	0	0	0	0	0	0
mmu-miR-496a-3p	0	29.3256	16.5631	8.52258	0	0	0	0	0	0	0	6.46345	27.5506	0	0	0	0	0	0	0	5.17506	7.49606	3.71264	11.1918	2.04559	4.44872	0	7.03889	0	5.02954	0	0	0	1.01905	0	0	39.2285	0
mmu-miR-6956-5p	0	0	0	0	0	0	0	0	0	0	0	0	0	0	0	0	0	0	0	0	0	0	0	0	0	0	0	0	0	0	0	0	0	0	0	0	0	0
mmu-miR-574-5p	28.1085	58.6512	49.6894	110.793	46.491	30.4828	32.7989	58.557	29.5332	87.8476	75.7561	45.2441	55.1013	54.0244	62.1731	21.5209	30.2822	38.3189	49.2811	16.6277	10.3501	14.9921	0	0	6.13678	6.67307	0	10.5583	0	15.0886	0	12.9807	3.82583	6.1143	0	0	0	0
mmu-miR-3089-5p	0	0	0	0	0	0	0	0	0	0	0	0	0	0	0	0	0	0	0	0	0	0	0	0	0	0	0	0	0	0	0	0	0	0	0	0	0	0
mmu-miR-1195	14.0542	12.5681	0	17.0452	10.7287	30.4828	14.0567	0	9.8444	7.32063	12.626	6.46345	27.5506	9.00407	0	21.5209	0	28.7392	49.2811	11.0851	0	0	0	0	0	0	0	0	5.22263	0	4.65826	0	3.82583	0	0	0	0	7.84654
mmu-miR-463-3p	0	0	0	0	0	0	0	0	0	0	0	0	0	0	0	0	0	0	0	0	0	0	0	0	0	0	0	0	0	0	0	0	0	0	0	0	0	0
mmu-miR-190a-5p	56.217	25.1362	66.2526	59.658	32.1861	0	23.4278	58.557	9.8444	29.2825	37.8781	32.3172	82.6519	27.0122	31.0865	21.5209	15.1411	19.1595	29.5687	16.6277	31.0504	29.9842	59.4022	44.7671	26.5927	46.7115	31.6385	35.1945	36.5584	50.2954	37.266	64.9035	42.0841	19.362	85.5883	18.3814	39.2285	70.6189
mmu-miR-190b-5p	28.1085	12.5681	0	17.0452	25.0336	0	23.4278	18.2991	29.5332	14.6413	12.626	12.9269	0	9.00407	0	0	0	0	39.4249	11.0851	0	7.49606	11.1379	0	2.04559	4.44872	6.32771	7.03889	0	0	4.65826	0	11.4775	6.1143	0	0	0	7.84654
mmu-miR-465d-3p	0	0	0	0	0	0	0	0	0	0	0	0	0	0	0	0	0	0	0	0	0	0	0	0	0	0	0	0	0	0	0	0	0	0	0	0	0	0
mmu-miR-344-3p	0	4.18937	0	0	0	0	0	0	0	7.32063	0	0	0	0	0	0	0	0	0	0	0	0	0	0	0	0	0	0	0	0	0	0	0	0	0	0	0	0
mmu-miR-344c-3p	0	0	0	0	0	0	0	0	0	0	0	0	0	0	0	0	0	0	0	0	0	0	0	0	0	0	0	0	0	0	0	0	0	0	0	0	0	0
mmu-miR-466b-5p	0	0	0	0	0	0	4.68556	0	0	0	0	0	0	0	0	0	0	0	0	0	0	0	0	0	0	0	0	0	0	0	0	0	0	0	0	0	0	0
mmu-miR-466c-5p	0	0	0	0	0	0	4.68556	0	0	0	0	0	0	0	0	0	0	0	0	0	0	0	0	0	0	0	0	0	0	0	0	0	0	0	0	0	0	0
mmu-miR-509-3p	0	0	0	0	0	0	0	0	0	0	0	0	0	0	0	0	0	0	0	0	0	0	0	0	0	0	0	0	0	0	0	0	0	0	0	0	0	0
mmu-miR-7067-3p	0	0	0	0	0	0	0	0	0	0	0	0	0	0	0	0	0	0	0	0	0	0	0	0	0	0	0	0	0	0	0	0	0	0	0	0	0	0
mmu-miR-219a-5p	28.1085	16.7575	0	8.52258	39.3385	152.414	60.9122	47.5775	39.3776	7.32063	0	0	0	0	31.0865	0	45.4234	47.8986	68.9935	0	0	0	3.71264	0	2.04559	2.22436	0	0	0	0	0	0	3.82583	0	7.78076	0	0	7.84654
mmu-miR-6996-5p	0	0	0	0	0	0	0	0	0	0	0	0	0	0	0	0	0	9.57973	0	0	0	0	0	0	0	0	0	0	0	0	0	0	0	1.01905	0	0	0	0
mmu-miR-767	0	0	0	0	0	0	0	0	0	0	0	0	0	0	0	0	0	0	0	0	0	0	0	0	0	0	0	0	0	0	0	0	0	0	0	0	0	0
mmu-miR-713	0	0	0	0	0	0	0	0	0	0	0	0	0	0	0	0	0	0	0	0	0	0	0	0	0	0	0	0	0	0	0	0	0	0	0	0	0	0
mmu-miR-6388	0	0	0	0	0	0	0	0	0	0	0	0	0	0	0	0	0	0	0	0	0	0	0	0	0	0	0	0	0	0	0	0	0	0	0	0	0	0
mmu-miR-1906	0	0	0	0	0	0	0	0	0	0	0	0	0	0	0	0	0	0	0	0	0	0	0	0	0	0	0	0	0	0	0	0	0	0	0	0	0	0
mmu-miR-6954-3p	0	0	0	0	0	0	0	0	0	0	0	0	0	0	0	0	0	0	0	0	0	0	0	0	0	0	0	0	0	0	0	0	0	0	0	0	0	0
mmu-miR-7049-3p	0	0	0	0	0	0	0	0	0	0	0	0	0	0	0	0	0	0	0	0	0	0	0	0	0	0	0	0	0	0	0	0	0	0	0	0	0	0
mmu-miR-1968-5p	0	8.37874	0	8.52258	0	0	9.37111	0	9.8444	0	0	6.46345	0	9.00407	15.5433	0	15.1411	0	0	0	0	14.9921	7.42527	11.1918	4.09119	4.44872	0	3.51945	0	0	13.9748	0	0	4.0762	7.78076	9.19071	19.6142	0
mmu-miR-6901-5p	0	4.18937	0	8.52258	0	0	0	0	0	0	0	0	0	0	0	0	0	0	0	0	0	0	3.71264	0	0	2.22436	0	0	0	0	0	0	0	1.01905	0	0	0	0
mmu-miR-7067-5p	0	0	0	0	0	0	0	0	0	0	0	0	0	0	0	0	0	0	0	0	0	0	0	0	0	0	0	0	0	0	0	0	0	0	0	0	0	0
mmu-miR-7218-5p	0	0	0	0	0	0	0	0	0	0	0	0	0	0	0	0	0	0	0	0	0	0	0	0	0	0	0	0	0	0	0	0	0	0	0	0	0	0
mmu-miR-669i	0	0	0	0	0	0	0	0	0	0	0	0	0	0	0	0	0	0	0	0	0	0	0	0	0	0	0	0	0	0	0	0	0	0	0	0	0	0
mmu-miR-669j	0	0	0	0	0	0	0	0	0	0	0	0	0	0	0	0	0	0	0	0	0	0	0	0	0	0	0	0	0	0	0	0	0	0	0	0	0	0
mmu-miR-669g	0	0	0	0	0	0	0	0	0	0	0	0	0	0	0	0	0	0	0	0	0	0	0	0	0	0	0	0	0	0	0	0	0	0	0	0	0	0
mmu-miR-3064-3p	0	0	0	0	0	0	0	0	0	0	0	0	0	0	0	0	0	0	9.85622	0	0	0	0	0	0	0	0	0	0	0	0	0	0	0	0	0	0	0
mmu-miR-6900-5p	0	0	0	0	0	0	0	0	0	0	0	0	0	0	0	0	0	0	0	0	0	0	0	0	0	0	0	0	0	0	0	0	0	0	0	0	0	0
mmu-miR-702-3p	0	4.18937	0	8.52258	0	0	0	0	0	0	12.626	0	0	0	0	0	0	0	0	0	0	0	0	0	0	0	0	0	0	0	0	0	0	0	0	0	0	0
mmu-miR-3072-3p	0	0	0	0	0	0	0	0	0	0	0	0	0	0	0	0	0	0	0	0	0	0	0	0	0	0	0	0	0	0	0	0	0	0	0	0	0	0
mmu-miR-3961	0	0	0	0	0	0	0	0	0	0	0	0	0	0	0	0	0	0	0	0	0	0	0	0	0	0	0	0	0	0	0	0	0	0	0	0	0	0
mmu-miR-6354	0	0	0	0	0	0	0	0	0	0	0	0	0	0	0	0	0	0	0	0	0	0	0	0	0	0	0	0	0	0	0	0	0	0	0	0	0	0
mmu-miR-1231-3p	0	0	0	0	0	0	0	3.65981	0	0	0	6.46345	0	0	0	0	0	0	0	0	0	0	0	0	0	0	0	0	0	0	0	0	0	0	0	0	0	0
mmu-miR-12203-5p	0	0	0	0	0	0	0	0	0	0	0	0	0	0	0	0	0	0	0	0	0	0	0	0	0	0	0	0	0	0	0	0	0	0	0	0	0	0
mmu-miR-7033-3p	0	0	0	0	0	0	0	0	0	0	0	0	0	0	0	0	0	0	0	0	0	0	0	0	0	0	0	0	0	0	0	0	0	0	0	0	0	0
mmu-miR-6963-3p	0	0	0	0	0	0	0	0	0	0	0	0	0	0	0	0	0	0	0	0	0	0	0	0	0	0	0	0	0	0	0	0	0	0	0	0	0	0
mmu-miR-214-5p	140.542	155.007	132.505	144.884	71.5246	91.4485	79.6545	62.2168	59.0664	131.771	113.634	193.903	137.753	144.065	170.976	43.0419	196.835	95.7973	88.706	27.7129	5.17506	22.4882	14.8505	11.1918	14.3192	8.89743	18.9831	3.51945	10.4453	15.0886	0	0	19.1291	15.2858	7.78076	45.9535	0	23.5396
mmu-miR-6992-5p	0	0	0	0	0	0	0	0	0	0	0	0	0	0	0	0	0	0	0	0	0	0	0	0	0	0	0	0	0	0	0	0	0	0	0	0	0	0
mmu-miR-6909-3p	0	0	0	0	0	0	0	0	0	0	0	0	0	0	0	0	0	0	0	0	0	0	0	0	0	0	0	0	0	0	0	0	0	0	0	0	0	0
mmu-miR-712-3p	0	0	33.1263	17.0452	7.15246	0	9.37111	10.9794	19.6888	0	0	6.46345	0	0	15.5433	21.5209	60.5645	9.57973	29.5687	0	0	0	0	0	0	0	0	0	0	0	0	0	3.82583	1.01905	0	0	0	0
mmu-miR-1199-3p	0	0	0	0	3.57623	0	0	0	0	0	0	0	0	0	0	0	0	0	0	0	0	0	0	0	0	0	0	7.03889	0	5.02954	4.65826	0	7.65166	2.0381	0	0	0	0
mmu-miR-744-5p	70.2712	129.87	99.3788	119.316	132.321	30.4828	103.082	109.794	49.222	109.809	138.886	109.879	192.854	72.0325	31.0865	193.689	90.8467	47.8986	49.2811	49.8831	93.1511	67.4645	51.9769	33.5753	151.374	17.7949	208.814	98.5445	151.456	145.857	74.5321	181.73	122.426	197.696	85.5883	101.098	98.0712	109.852
mmu-miR-6409	0	0	0	0	0	0	0	0	0	0	0	0	0	0	0	0	0	0	0	0	0	0	0	0	0	0	0	0	0	0	0	0	0	0	0	0	0	0
mmu-miR-31-3p	0	8.37874	0	0	3.57623	0	0	0	0	0	0	6.46345	0	0	0	0	0	0	0	0	0	0	0	0	0	0	0	0	0	0	0	0	0	0	15.5615	0	0	0
mmu-miR-1912-5p	0	0	0	0	0	0	0	0	0	0	0	0	0	0	0	0	0	0	0	0	0	0	0	0	0	0	0	0	0	0	0	0	0	0	0	0	0	0
mmu-miR-7063-3p	0	0	0	0	0	0	0	0	0	0	0	0	0	0	0	0	0	0	0	0	0	0	0	0	0	0	0	0	0	0	0	0	0	0	0	0	0	0
mmu-miR-6973b-3p	0	0	0	0	0	0	0	0	0	0	0	0	0	0	0	0	0	0	0	0	0	0	0	0	0	0	0	0	0	0	0	0	0	0	0	0	0	0
mmu-miR-7215-3p	0	0	0	0	0	0	0	0	0	0	0	0	0	0	0	0	0	0	0	0	0	0	0	0	0	0	0	0	0	0	0	0	0	0	0	0	0	0
mmu-miR-7684-3p	0	0	0	0	0	0	0	0	0	0	0	0	0	0	0	0	0	0	0	0	0	0	0	0	0	0	0	0	0	0	0	0	0	0	0	0	0	0
mmu-miR-883a-5p	0	0	0	0	0	0	0	0	0	0	0	0	0	0	0	0	0	0	0	0	0	0	0	0	0	0	0	0	0	0	0	0	0	0	0	0	0	0
mmu-miR-1258-5p	0	0	0	0	0	0	0	0	0	0	0	0	0	0	0	0	0	0	0	0	0	0	0	0	0	0	0	0	0	0	0	0	0	0	0	0	0	0
mmu-miR-6918-5p	0	0	0	0	0	0	0	0	0	0	0	0	0	0	0	0	0	0	0	0	0	0	0	0	0	0	0	0	0	0	0	0	0	0	0	0	0	0
mmu-miR-7087-3p	0	0	0	0	0	0	0	0	0	0	0	0	0	0	0	0	0	0	0	0	0	0	0	0	0	0	0	0	0	0	0	0	0	0	0	0	0	0
mmu-miR-7243-5p	0	0	0	0	0	0	0	0	0	0	0	0	0	0	0	0	0	0	0	0	0	0	0	0	0	0	0	0	0	0	0	0	0	0	0	0	0	0
mmu-miR-6966-3p	0	0	0	0	0	0	0	0	0	0	0	0	0	0	0	0	0	0	0	0	0	0	0	0	0	0	0	0	0	5.02954	0	0	0	0	0	0	0	0
mmu-miR-3965	0	0	0	0	0	0	0	0	0	0	0	0	0	0	0	0	0	0	0	0	0	0	0	0	0	0	0	0	0	0	0	0	0	0	0	0	0	0
mmu-miR-147-5p	0	0	0	0	0	0	0	0	0	0	0	0	0	0	0	0	0	0	0	0	0	0	0	0	0	0	0	0	0	0	0	0	0	0	0	0	0	0
mmu-miR-8107	0	0	0	0	0	0	0	0	0	0	0	0	0	0	0	0	0	0	0	0	0	0	0	0	0	0	0	0	0	0	0	0	0	0	0	0	0	0
mmu-miR-7027-5p	0	0	0	0	0	0	0	0	0	0	0	0	0	0	0	0	0	0	0	0	0	0	0	0	0	0	0	0	0	0	0	0	0	0	0	0	0	0
mmu-miR-7683-3p	0	0	0	0	0	0	0	0	0	0	0	0	0	0	0	0	0	0	0	0	0	0	0	0	0	0	0	0	0	0	0	0	0	0	0	0	0	0
mmu-miR-7a-5p	0	33.515	33.1263	17.0452	82.2533	0	135.881	120.774	9.8444	21.9619	12.626	19.3903	27.5506	9.00407	93.2596	21.5209	211.976	153.276	128.131	0	15.5252	0	25.9885	22.3835	6.13678	4.44872	0	10.5583	0	5.02954	0	0	3.82583	1.01905	0	0	0	7.84654
mmu-miR-7b-5p	0	0	0	0	0	0	0	0	0	0	0	0	0	0	0	0	0	0	0	0	0	0	0	0	0	0	0	0	0	0	0	0	0	0	0	0	0	0
mmu-miR-12201-5p	0	0	0	0	0	0	0	0	0	0	0	0	0	0	0	0	0	0	0	0	0	0	0	0	0	0	0	0	0	0	0	0	0	0	0	0	0	0
mmu-miR-6387	0	0	0	0	0	0	0	0	0	0	0	0	0	0	0	0	0	0	0	0	0	0	0	0	0	0	0	0	0	0	0	0	0	0	0	0	0	0
mmu-miR-1a-3p	393.519	1164.65	761.904	298.29	1723.74	274.346	993.338	3722.03	393.776	453.879	479.789	530.003	468.361	927.419	792.707	516.503	1059.88	1226.2	2602.04	2305.71	14510.9	12548.4	14991.6	16832.4	13703.4	4775.7	2100.8	12937.5	3587.95	3581.04	1439.4	3491.81	3435.59	3283.38	3719.2	3023.74	2236.02	2714.9
mmu-miR-6382	0	0	0	0	0	0	0	0	0	0	0	0	0	0	0	0	0	0	0	0	0	0	0	0	0	0	0	0	0	0	0	0	0	0	0	0	0	0
mmu-miR-206-3p	168.651	134.06	231.884	119.316	21.4574	30.4828	18.7422	47.5775	9.8444	124.451	101.008	71.0979	55.1013	54.0244	0	0	0	9.57973	0	27.7129	346.729	59.9685	189.344	279.794	104.325	53.3846	31.6385	87.9861	36.5584	55.325	18.633	25.9614	30.6066	42.8001	15.5615	27.5721	58.8427	23.5396
mmu-miR-6349	0	0	0	0	0	0	0	0	0	0	0	0	0	0	0	0	0	0	0	0	0	0	0	0	0	0	0	0	0	0	0	0	0	0	0	0	0	0
mmu-miR-7216-3p	0	0	0	0	0	0	0	0	0	0	0	0	0	0	0	0	0	0	0	0	0	0	0	0	0	0	0	0	0	0	0	0	0	0	0	0	0	0
mmu-miR-3095-3p	0	0	0	0	0	0	0	0	0	0	0	0	0	0	0	0	0	0	0	0	0	0	0	0	0	0	0	0	0	0	0	0	0	0	0	0	0	0
mmu-miR-12188-3p	0	0	0	0	0	0	0	0	0	0	0	0	0	0	0	0	0	0	0	0	0	0	0	0	0	0	0	0	0	0	0	0	0	0	0	0	0	0
mmu-miR-184-3p	0	4.18937	16.5631	17.0452	3.57623	0	0	3.65981	9.8444	7.32063	12.626	0	0	0	0	0	15.1411	9.57973	9.85622	0	0	0	7.42527	0	2.04559	0	0	3.51945	5.22263	0	4.65826	0	0	1.01905	0	0	0	0
mmu-miR-6991-5p	0	0	0	0	0	0	0	0	0	0	0	0	0	0	0	0	0	0	0	0	0	0	0	0	0	0	0	0	0	0	0	0	0	0	0	0	0	0
mmu-miR-12190-3p	0	0	0	0	0	0	0	0	0	0	0	0	0	0	0	0	0	0	0	0	0	0	0	0	0	0	0	0	0	0	0	0	0	0	0	0	0	0
mmu-miR-139-3p	0	0	0	0	3.57623	0	4.68556	10.9794	0	0	0	6.46345	0	0	31.0865	0	0	0	0	5.54257	0	7.49606	0	0	2.04559	0	0	0	0	0	4.65826	0	0	0	0	0	0	0
mmu-miR-6397	0	0	0	0	0	0	0	0	0	0	0	0	0	0	0	0	0	0	0	0	0	0	0	0	0	0	0	0	0	0	0	0	0	0	0	0	0	0
mmu-miR-185-5p	0	25.1362	0	17.0452	25.0336	30.4828	32.7989	25.6187	19.6888	21.9619	37.8781	6.46345	27.5506	9.00407	15.5433	0	60.5645	57.4784	49.2811	22.1703	0	22.4882	18.5632	22.3835	12.2736	11.1218	6.32771	17.5972	26.1132	15.0886	0	12.9807	26.7808	16.3048	15.5615	18.3814	0	15.6931
mmu-miR-3473a	28.1085	0	0	0	3.57623	0	4.68556	0	0	7.32063	0	25.8538	55.1013	9.00407	0	0	0	9.57973	0	11.0851	10.3501	0	0	22.3835	2.04559	11.1218	0	0	5.22263	10.0591	13.9748	12.9807	7.65166	11.2096	0	9.19071	0	15.6931
mmu-miR-7216-5p	0	0	0	0	0	0	0	0	0	0	0	0	0	0	0	0	0	0	0	0	0	0	0	0	0	0	0	0	0	0	0	0	0	0	0	0	0	0
mmu-miR-3063-5p	0	0	0	0	0	0	0	0	0	0	0	0	0	0	0	0	0	0	0	0	0	0	0	0	0	0	0	0	0	0	0	0	0	0	0	0	0	0
mmu-miR-7662-3p	0	0	0	0	0	0	0	0	0	0	0	0	0	0	0	0	0	0	0	0	0	0	0	0	0	0	0	0	0	0	0	0	0	0	0	0	0	0
mmu-miR-7062-5p	0	0	0	0	0	0	0	0	0	0	0	0	0	0	0	0	0	0	0	0	0	0	0	0	0	0	0	0	0	0	0	0	0	0	0	0	0	0
mmu-miR-7211-3p	0	0	0	0	0	0	0	0	0	0	0	0	0	0	0	0	0	0	0	0	0	0	0	0	0	0	0	0	0	0	0	0	0	0	0	0	0	0
mmu-miR-122-5p	0	0	0	0	0	0	0	0	0	0	0	0	0	0	0	0	0	0	0	0	0	0	0	0	0	2.22436	0	0	0	0	0	0	0	0	0	0	0	0
mmu-miR-3535	70.2712	50.2724	265.01	110.793	100.134	91.4485	145.252	73.1962	315.021	36.6031	88.3821	77.5614	110.203	81.0366	139.889	64.5628	363.387	344.87	275.974	243.873	82.801	59.9685	96.5286	123.109	51.1399	64.5064	12.6554	52.7917	10.4453	35.2068	13.9748	25.9614	26.7808	8.1524	15.5615	27.5721	0	39.2327
mmu-miR-6957-3p	0	0	0	0	0	0	0	0	0	0	0	0	0	0	0	0	0	0	0	0	0	0	0	0	0	0	0	0	0	0	0	0	0	0	0	0	0	0
mmu-miR-876-5p	0	0	0	0	0	0	0	0	0	0	0	0	0	0	0	0	0	0	0	0	0	0	0	0	0	0	0	0	0	0	0	0	0	0	0	0	0	0
mmu-miR-9768-5p	0	0	0	0	0	0	0	0	0	0	0	0	0	0	0	0	0	0	0	0	0	0	0	0	0	0	0	0	0	0	0	0	0	0	0	0	0	0
mmu-miR-7242-3p	0	0	0	0	0	0	0	0	0	0	0	0	0	0	0	0	0	0	0	0	0	0	0	0	0	0	0	0	0	0	0	0	0	0	0	0	0	0
mmu-miR-5623-5p	0	0	0	0	0	0	0	0	0	0	0	0	0	0	0	0	0	0	0	0	0	0	0	0	0	0	0	0	0	0	0	0	0	0	0	0	0	0
mmu-miR-449a-5p	0	12.5681	16.5631	8.52258	10.7287	0	14.0567	10.9794	9.8444	0	12.626	12.9269	0	18.0081	31.0865	0	0	9.57973	0	0	0	0	0	0	2.04559	0	0	0	0	5.02954	0	0	3.82583	1.01905	0	0	0	0
mmu-miR-34a-5p	267.031	188.522	281.573	340.903	57.2197	30.4828	65.5978	51.2374	68.9108	131.771	138.886	148.659	27.5506	81.0366	124.346	0	15.1411	76.6378	78.8497	22.1703	10.3501	7.49606	33.4137	11.1918	6.13678	22.2436	6.32771	35.1945	26.1132	30.1773	0	12.9807	3.82583	21.4001	38.9038	27.5721	39.2285	15.6931
mmu-miR-6982-3p	0	0	0	0	0	0	0	0	0	0	0	0	0	0	0	0	0	0	0	0	0	0	0	0	0	0	0	0	0	0	0	0	0	0	0	0	0	0
mmu-miR-541-3p	0	0	0	0	0	0	0	0	0	0	0	0	0	0	0	0	0	0	0	0	0	0	0	0	0	0	0	0	0	0	0	0	0	0	0	0	0	0
mmu-miR-7228-5p	0	0	0	0	0	0	0	0	0	0	0	0	0	0	0	0	0	0	0	0	0	0	0	0	2.04559	0	0	0	0	0	0	0	0	0	0	0	0	0
mmu-miR-6933-5p	0	0	0	0	0	0	0	0	0	0	0	0	0	9.00407	0	0	0	0	0	0	0	0	0	0	0	0	0	0	0	0	0	0	0	0	0	0	0	0
mmu-miR-6413	0	0	0	0	0	0	0	0	0	0	0	0	0	0	0	0	0	0	0	0	0	0	0	0	0	0	0	0	0	0	0	0	0	0	0	0	0	0
mmu-miR-6361	0	0	0	0	0	0	0	0	0	0	0	0	0	0	0	0	0	0	0	0	0	0	0	0	0	0	0	0	0	0	0	0	0	0	0	0	0	0
mmu-miR-6410	0	0	0	0	0	0	0	0	0	0	0	0	0	0	0	0	0	0	0	0	0	0	0	0	0	0	0	0	0	0	0	0	0	0	0	0	0	0
mmu-miR-5124b	0	0	0	0	0	0	0	0	0	0	0	0	0	0	0	0	0	0	0	0	0	0	0	0	0	0	0	0	0	0	0	0	0	0	0	0	0	0
mmu-miR-24-3p	2333	2408.89	695.652	971.574	1502.02	731.588	1438.47	1775.01	1132.11	1427.52	606.049	1738.67	743.867	1377.62	1414.44	667.149	1498.97	1350.74	1655.84	775.96	1045.36	682.141	794.504	850.574	771.189	976.493	474.578	816.511	579.712	593.486	540.358	571.151	459.099	626.716	676.926	753.638	549.199	580.644
mmu-miR-6369	0	0	0	0	0	0	0	0	0	0	0	0	0	0	0	0	0	0	0	0	0	0	0	0	0	0	0	0	0	0	0	0	0	0	0	0	0	0
mmu-miR-3106-5p	0	0	0	0	0	0	0	0	0	0	0	0	0	0	0	0	0	0	0	0	0	0	0	0	0	0	0	0	0	0	0	0	0	0	0	0	0	0
mmu-miR-7239-3p	0	0	0	0	0	0	0	0	0	0	0	0	0	0	0	0	0	0	0	0	0	0	0	0	0	0	0	0	0	0	0	0	0	0	0	0	0	0
mmu-miR-6407	0	0	0	0	0	0	0	0	0	0	0	0	0	0	0	0	0	0	0	0	0	0	0	0	0	0	0	0	0	0	0	0	0	0	0	0	0	0
mmu-miR-6959-5p	0	0	0	0	0	0	0	0	0	0	0	0	0	0	0	0	0	0	0	0	0	0	0	0	0	0	0	0	0	0	0	0	0	0	0	0	0	0
mmu-miR-1953	0	0	0	0	0	0	0	0	0	0	0	0	0	0	0	0	0	0	0	0	0	0	0	0	0	0	0	0	0	0	0	0	0	0	0	0	0	0
mmu-miR-7074-5p	0	0	0	0	0	0	0	0	0	0	0	0	0	0	0	0	0	0	0	0	0	0	0	0	0	0	0	0	0	0	0	0	0	0	0	0	0	0
mmu-miR-6987-5p	0	0	0	0	0	0	0	0	0	0	0	0	0	0	0	0	0	0	0	0	0	0	0	0	0	0	0	0	0	0	0	0	0	0	0	0	0	0
mmu-miR-1963	0	0	0	0	0	0	0	3.65981	0	0	0	0	0	0	0	0	0	0	0	5.54257	15.5252	0	3.71264	11.1918	12.2736	8.89743	0	0	0	15.0886	9.31651	25.9614	15.3033	11.2096	7.78076	18.3814	0	7.84654
mmu-miR-6913-5p	0	0	0	0	0	0	0	0	0	0	0	0	0	0	0	0	0	0	0	0	0	0	0	0	0	0	0	0	0	0	0	0	0	0	0	0	0	0
mmu-miR-451b	0	0	0	0	0	0	0	0	0	0	0	0	0	0	0	0	0	0	0	0	0	0	0	0	0	0	0	0	0	0	0	0	0	0	0	0	0	0
mmu-miR-7020-5p	0	0	0	0	0	0	0	0	0	0	0	0	0	0	0	0	0	0	0	0	0	0	0	0	0	0	0	0	0	0	0	0	0	0	0	0	0	0
mmu-miR-5107-5p	0	0	0	0	0	0	0	0	9.8444	0	0	0	0	0	0	0	0	0	0	0	0	0	0	0	0	0	0	0	0	0	0	0	0	1.01905	0	0	0	0
mmu-miR-5104b-5p	0	0	0	0	0	0	0	0	0	0	0	0	0	0	0	0	0	0	0	0	0	0	0	0	0	0	0	0	0	0	0	0	0	0	0	0	0	0
mmu-miR-5621-3p	0	0	0	0	0	0	0	0	0	0	0	0	0	0	0	0	0	0	0	0	0	0	0	0	4.09119	2.22436	0	0	0	0	0	0	0	2.0381	0	0	0	0
mmu-miR-7028-5p	0	0	0	0	0	0	0	0	0	0	0	0	0	0	0	0	0	0	0	0	0	0	0	0	0	0	0	0	0	0	0	0	0	0	0	0	0	0
mmu-miR-6911-5p	0	0	0	0	0	0	0	0	0	0	0	0	0	0	0	0	0	0	0	0	0	0	0	0	0	0	0	0	0	0	0	0	0	0	0	0	0	0
mmu-miR-7053-5p	0	0	0	0	0	0	0	0	0	0	0	0	0	0	0	0	0	0	0	0	0	0	0	0	0	0	0	0	0	0	0	0	0	0	0	0	0	0
mmu-miR-3572-5p	0	0	0	0	0	0	0	0	0	0	0	0	0	0	0	0	0	0	0	0	0	0	0	0	0	0	0	0	0	0	0	0	0	0	0	0	0	0
mmu-miR-7118-5p	0	0	0	0	0	0	0	0	0	0	0	0	0	0	0	0	0	0	0	0	0	0	0	0	0	0	0	0	0	0	0	0	0	0	0	0	0	0
mmu-miR-7030-5p	0	0	0	0	0	0	0	0	0	0	0	0	0	0	0	0	0	0	0	0	0	0	0	0	0	0	0	0	0	0	0	0	0	0	0	0	0	0
mmu-miR-6954-5p	0	0	0	0	0	0	0	0	0	0	0	0	0	0	0	0	0	0	0	0	0	0	0	0	0	0	0	0	0	0	0	0	0	0	0	0	0	0
mmu-miR-7073-5p	0	0	0	0	0	0	0	0	0	0	0	0	0	0	0	0	0	0	0	0	0	0	0	0	0	0	0	0	0	0	0	0	0	0	0	0	0	0
mmu-miR-6971-5p	0	0	0	0	0	0	0	0	0	0	0	0	0	0	0	0	0	0	0	0	0	0	0	0	0	0	0	0	0	0	0	0	0	0	0	0	0	0
mmu-miR-6897-5p	0	0	0	0	0	0	0	0	0	0	0	0	0	0	0	0	0	0	0	0	0	0	0	0	0	0	0	0	0	0	0	0	0	0	0	0	0	0
mmu-miR-6910-5p	0	0	0	0	0	0	0	0	0	0	0	0	0	0	0	0	0	0	0	0	0	0	0	0	0	0	0	0	0	0	0	0	0	0	0	0	0	0
mmu-miR-7006-5p	0	0	0	0	0	0	0	0	0	0	0	0	0	0	0	0	0	0	0	0	0	0	0	0	0	0	0	0	0	0	0	0	0	0	0	0	0	0
mmu-miR-6943-5p	0	0	0	0	0	0	0	0	0	0	0	0	0	0	0	0	0	0	0	0	0	0	0	0	0	0	0	0	0	0	0	0	0	0	0	0	0	0
mmu-miR-6931-5p	0	0	0	0	0	0	0	0	0	0	0	0	0	0	0	0	0	0	0	0	0	0	0	0	0	0	0	0	0	0	0	0	0	0	0	0	0	0
mmu-miR-1b-3p	0	0	16.5631	0	0	0	0	0	0	0	0	0	0	0	0	0	0	0	9.85622	0	0	0	0	0	0	0	0	0	0	0	0	0	0	0	0	0	0	0
mmu-miR-12195-5p	0	0	0	0	0	0	0	0	0	0	0	0	0	0	0	0	0	0	0	0	0	0	0	0	0	0	0	0	0	0	0	0	0	0	0	0	0	0
mmu-miR-193a-5p	0	4.18937	16.5631	8.52258	0	0	0	10.9794	0	0	0	0	0	0	0	0	0	0	0	0	0	0	3.71264	0	6.13678	0	6.32771	7.03889	0	5.02954	0	0	0	1.01905	0	0	0	0
mmu-miR-12193-5p	0	0	0	0	0	0	0	0	0	0	0	0	0	0	0	0	0	0	0	0	0	0	0	0	0	0	0	0	0	0	0	0	0	0	0	0	0	0
mmu-miR-7066-5p	0	0	0	0	0	0	0	0	0	0	0	0	0	0	0	0	0	0	0	0	0	0	0	0	0	0	0	0	0	0	0	0	0	0	0	0	0	0
mmu-miR-654-5p	0	0	0	0	0	0	0	0	0	0	0	0	0	0	0	0	0	0	0	0	0	0	0	0	0	0	0	0	0	0	0	0	0	0	0	0	0	0
mmu-miR-1193-5p	0	0	0	0	0	0	0	0	0	0	0	0	0	0	0	0	0	0	0	0	0	0	0	0	0	0	0	0	0	0	0	0	0	0	7.78076	0	0	0
mmu-miR-379-5p	224.868	293.256	331.263	238.632	50.0672	30.4828	37.4845	32.9383	39.3776	322.108	479.789	284.392	165.304	207.094	46.6298	0	90.8467	28.7392	19.7124	121.937	103.501	157.417	163.356	100.726	61.3678	28.9167	25.3108	70.3889	41.7811	55.325	51.2408	25.9614	49.7358	28.5334	70.0268	64.335	19.6142	47.0792
mmu-miR-412-5p	0	0	0	0	0	0	0	0	0	0	0	0	0	0	0	0	0	0	0	0	0	0	0	0	0	0	0	0	0	0	4.65826	0	3.82583	0	0	0	0	0
mmu-miR-6900-3p	14.0542	0	0	0	0	0	0	0	0	0	0	0	0	0	0	0	0	0	0	0	0	0	0	0	0	0	0	0	0	0	0	0	0	0	0	0	0	0
mmu-miR-12202-5p	0	0	0	0	0	0	0	0	0	0	0	0	0	0	0	0	0	0	0	0	0	0	0	0	0	0	0	0	0	0	0	0	0	0	0	0	0	0
mmu-miR-675-5p	0	0	16.5631	0	0	0	0	0	0	0	0	0	0	0	0	0	0	0	0	0	5.17506	0	0	0	0	0	0	0	0	0	0	0	0	0	0	0	0	0
mmu-miR-3070-3p	0	0	0	0	0	0	0	0	0	0	0	0	0	0	0	0	0	0	0	0	0	0	0	0	0	0	0	0	0	0	0	0	0	0	0	0	0	0
mmu-miR-3070-2-3p	0	0	0	0	0	0	0	0	0	0	0	0	0	0	0	0	0	0	0	0	0	0	0	0	0	0	0	0	0	0	0	0	0	0	0	0	0	0
mmu-miR-1188-5p	0	0	0	0	0	0	0	0	0	0	0	0	0	0	0	0	0	0	0	0	0	0	0	0	0	0	0	0	0	0	0	0	0	0	0	0	0	0
mmu-miR-487b-5p	0	0	0	0	0	0	0	0	0	0	0	0	0	0	0	0	0	0	0	0	0	0	0	0	0	0	0	0	0	0	0	0	0	0	0	0	0	0
mmu-miR-6378	0	0	0	0	0	0	0	0	0	0	0	0	0	0	0	0	0	0	0	0	0	0	0	0	0	0	0	0	0	0	0	0	0	0	0	0	0	0
mmu-miR-7041-3p	0	0	0	0	0	0	0	0	0	0	0	0	0	0	0	0	0	0	0	0	0	0	0	0	0	0	0	0	0	0	0	0	0	0	0	0	0	0
mmu-miR-7232-3p	0	0	0	0	0	0	0	0	0	0	0	0	0	0	0	0	0	0	0	0	0	0	0	0	0	0	0	0	0	0	0	0	0	0	0	0	0	0
mmu-miR-758-5p	0	0	0	0	0	0	0	0	0	0	0	0	0	0	0	0	0	0	0	0	0	0	0	0	0	0	0	0	0	0	0	0	0	0	0	0	0	0
mmu-miR-299a-5p	0	16.7575	0	8.52258	3.57623	0	0	3.65981	9.8444	29.2825	12.626	32.3172	0	0	15.5433	0	0	0	9.85622	5.54257	5.17506	22.4882	3.71264	0	6.13678	6.67307	18.9831	3.51945	0	10.0591	4.65826	12.9807	3.82583	12.2286	7.78076	0	0	7.84654
mmu-miR-384-5p	0	0	0	0	0	0	0	3.65981	0	0	0	0	0	0	0	0	0	0	0	0	0	0	0	0	0	0	0	3.51945	0	5.02954	0	0	0	1.01905	0	0	0	0
mmu-miR-30d-5p	6816.31	9312.97	7171.84	9783.92	7989.3	3871.32	7529.69	8256.53	7235.64	7613.45	6717.04	6760.77	5978.49	9031.08	4740.7	8823.59	6434.98	6542.95	7815.98	4262.24	6805.21	5704.5	5988.48	6860.55	8163.97	6746.48	8510.76	7401.39	9087.38	7831	6325.91	6256.7	8432.12	9010.44	5648.83	5891.24	6315.79	5131.64
mmu-miR-30b-5p	801.092	712.193	298.137	622.148	1133.66	304.828	904.312	1054.03	580.82	790.628	505.041	646.345	1294.88	855.386	528.471	581.066	757.056	651.421	837.778	482.204	688.283	547.212	772.228	749.848	576.858	956.474	1025.09	665.175	767.727	829.875	722.03	934.61	795.772	1111.78	684.706	716.875	921.87	776.807
mmu-miR-30c-5p	1700.56	1265.19	347.826	673.284	2464.02	548.691	1813.31	2613.11	1289.62	944.361	467.163	1008.3	1322.43	972.439	761.62	2022.97	1771.51	1389.06	1537.57	2189.32	2458.15	2713.57	2520.88	3100.12	2679.73	4066.13	3100.58	2892.98	2820.22	2987.55	3433.13	2362.49	2815.81	4323.83	2497.62	2058.72	2510.62	2361.81
mmu-miR-30a-5p	38719.4	30858.9	17358.2	19593.4	46952.3	26398.1	36064.7	44159.3	40243.9	32723.2	36539.7	26526	57801.2	31964.4	33402.5	31937.1	34188.6	30224	37483.2	57670.4	66458.2	64541.1	96201.8	82393.8	89404.7	93598.8	104983	78346.4	118141	87051.4	59229.7	81661.6	106251	80883	85790.6	79720.2	85361.2	87237.8
mmu-miR-30e-5p	6774.14	10904.9	9457.55	10176	12874.4	11004.3	13531.9	14441.6	11409.7	7284.03	4557.99	7911.26	5069.32	9661.36	15030.3	12137.8	13611.9	14015.1	13335.5	2859.97	6365.33	5359.68	5509.55	7252.26	6187.92	5741.07	8877.77	6908.67	9588.75	9390.16	6074.37	8151.88	9162.86	8604.86	7951.93	8161.35	7629.94	7658.22
mmu-miR-6343	0	0	0	0	0	0	0	0	0	0	0	0	0	0	0	0	0	0	0	0	0	0	0	0	0	0	0	0	0	0	0	0	0	0	0	0	0	0
mmu-miR-194-5p	70.2712	87.9768	33.1263	51.1355	114.439	91.4485	103.082	124.434	49.222	65.8857	101.008	77.5614	55.1013	63.0285	108.803	86.0838	136.27	114.957	78.8497	33.2554	15.5252	44.9764	25.9885	44.7671	59.3222	33.3654	6.32771	49.2722	26.1132	70.4136	51.2408	51.9228	15.3033	55.0287	38.9038	9.19071	39.2285	31.3862
mmu-miR-6898-5p	0	0	0	0	0	0	0	0	0	0	0	0	0	0	0	0	0	0	0	0	0	0	0	0	0	0	0	0	0	0	0	0	0	0	0	0	0	0
mmu-miR-6380	0	0	0	0	7.15246	30.4828	0	0	0	0	0	0	0	0	0	0	0	0	0	0	0	0	0	0	0	0	0	0	0	0	0	0	0	0	0	0	0	0
mmu-miR-7038-5p	0	0	0	0	0	0	0	0	0	0	0	0	0	0	0	0	0	0	0	0	0	0	0	0	0	0	0	0	0	0	0	0	0	0	0	0	0	0
mmu-miR-6363	0	0	0	0	0	0	0	0	0	0	0	0	0	0	0	0	0	0	0	0	0	0	0	0	0	0	0	0	0	0	0	0	0	0	0	0	0	0
mmu-miR-5123	0	0	0	0	0	0	4.68556	0	0	0	0	0	0	0	0	0	0	0	0	0	0	0	0	0	0	0	0	0	0	0	0	0	0	0	0	0	0	0
mmu-miR-135a-2-3p	0	0	0	0	0	0	0	0	0	0	0	0	0	0	0	0	0	0	0	0	0	0	0	0	0	0	0	0	0	0	0	0	0	0	0	0	0	0
mmu-miR-7046-5p	0	0	0	0	0	0	0	0	0	0	0	0	0	0	0	0	0	0	0	0	0	0	0	0	0	0	0	0	0	0	0	0	0	0	0	0	0	0
mmu-miR-142a-3p	843.254	992.881	1209.11	2769.84	1856.06	2469.11	2436.49	1581.04	1850.75	900.437	378.781	956.59	1267.33	1116.5	3326.26	2668.6	2619.41	3055.93	2237.36	22.1703	0	29.9842	14.8505	11.1918	16.3648	15.5705	25.3108	3.51945	10.4453	5.02954	4.65826	25.9614	0	18.3429	7.78076	18.3814	0	23.5396
mmu-miR-3963	42.1627	50.2724	82.8157	17.0452	0	0	18.7422	7.31962	0	43.9238	88.3821	109.879	55.1013	54.0244	15.5433	64.5628	0	57.4784	0	5.54257	0	7.49606	0	0	2.04559	2.22436	12.6554	3.51945	0	5.02954	0	0	0	1.01905	0	9.19071	0	15.6931
mmu-miR-668-3p	0	12.5681	16.5631	0	0	0	0	0	0	7.32063	0	12.9269	0	0	0	0	0	0	0	0	0	0	3.71264	0	0	0	0	0	10.4453	0	0	0	0	1.01905	7.78076	0	0	0
mmu-miR-223-3p	857.309	1847.51	993.788	2215.87	2911.05	670.623	3026.87	2397.18	2904.1	1237.19	871.195	924.273	606.114	1089.49	683.904	2281.22	2013.77	2212.92	2749.88	44.3406	46.5756	29.9842	63.1148	11.1918	24.5471	28.9167	44.2939	35.1945	5.22263	10.0591	18.633	51.9228	11.4775	42.8001	62.246	36.7628	58.8427	15.6931
mmu-miR-489-5p	0	0	0	0	0	0	0	0	0	0	0	0	0	0	0	0	0	0	0	0	0	0	0	0	0	0	0	0	0	0	0	0	0	0	0	0	0	0
mmu-miR-6989-3p	0	0	0	0	0	0	4.68556	0	0	0	0	0	0	0	0	0	0	0	0	0	0	0	0	0	0	0	0	0	0	0	0	0	0	0	0	0	0	0
mmu-miR-7042-3p	0	0	0	0	0	0	0	0	0	0	0	0	0	0	0	0	0	0	0	0	0	0	0	0	0	0	0	0	0	0	0	0	0	0	0	0	0	0
mmu-miR-877-3p	0	4.18937	0	0	3.57623	0	9.37111	10.9794	0	0	0	0	0	9.00407	0	0	0	0	0	5.54257	0	0	3.71264	0	2.04559	0	0	0	0	0	0	0	0	1.01905	0	0	0	0
mmu-miR-6948-3p	0	0	0	0	0	0	0	0	0	0	0	0	0	0	0	0	0	0	0	0	0	0	3.71264	0	2.04559	0	6.32771	0	0	0	0	0	0	0	0	0	0	0
mmu-miR-7117-3p	0	0	0	0	0	0	0	0	0	0	0	0	0	0	0	0	0	0	0	0	0	0	0	0	0	0	0	0	0	0	0	0	0	0	0	0	0	0
mmu-miR-5615-3p	0	4.18937	0	0	0	0	0	0	0	0	0	0	0	0	0	0	0	0	0	0	0	0	0	0	0	0	0	0	0	0	0	0	0	0	7.78076	0	0	0
mmu-miR-7037-3p	0	0	0	0	0	0	0	0	0	0	0	0	0	0	0	0	0	0	0	0	0	0	0	0	0	0	0	0	0	0	0	0	0	0	0	0	0	0
mmu-miR-346-5p	0	0	0	0	0	0	0	0	0	0	0	0	0	0	0	21.5209	0	0	0	0	0	0	0	0	0	0	0	0	0	0	0	0	0	0	0	0	0	0
mmu-miR-3075-5p	0	0	0	0	0	0	0	0	0	0	0	0	0	0	0	21.5209	0	0	0	0	0	0	0	0	0	0	0	0	0	0	0	0	0	0	0	0	0	0
mmu-miR-431-5p	126.488	138.249	66.2526	68.1806	7.15246	0	0	0	19.6888	139.092	101.008	135.732	165.304	72.0325	0	0	15.1411	0	29.5687	5.54257	31.0504	7.49606	11.1379	0	28.6383	11.1218	12.6554	21.1167	20.8905	20.1182	41.9243	0	19.1291	14.2667	7.78076	18.3814	39.2285	15.6931
mmu-miR-669e-5p	0	0	0	0	0	0	4.68556	0	0	0	0	0	0	0	0	0	0	0	0	0	0	0	0	0	0	0	0	0	0	0	0	0	0	0	0	0	0	0
mmu-miR-7043-5p	0	0	0	0	0	0	0	0	0	0	0	0	0	0	0	0	0	0	0	0	0	0	0	0	0	0	0	0	0	0	0	0	0	0	0	0	0	0
mmu-miR-12200-3p	0	0	0	0	0	0	0	0	0	0	0	0	0	0	0	0	0	0	0	0	0	0	0	0	0	0	0	0	0	0	0	0	0	0	0	0	0	0
mmu-miR-542-3p	126.488	188.522	198.758	76.7032	185.964	121.931	154.623	124.434	118.133	139.092	214.642	168.05	165.304	117.053	186.519	64.5628	166.552	172.435	187.268	27.7129	20.7003	37.4803	11.1379	11.1918	26.5927	6.67307	6.32771	24.6361	15.6679	15.0886	13.9748	25.9614	15.3033	20.381	15.5615	18.3814	0	15.6931
mmu-miR-134-5p	126.488	167.575	298.137	332.38	25.0336	0	4.68556	32.9383	0	183.016	277.772	180.977	55.1013	135.061	93.2596	0	30.2822	28.7392	0	11.0851	10.3501	29.9842	22.2758	22.3835	16.3648	17.7949	12.6554	35.1945	5.22263	15.0886	23.2913	0	7.65166	10.1905	31.123	9.19071	19.6142	23.5396
mmu-miR-804	0	0	0	0	0	0	0	0	0	0	0	0	0	0	0	0	0	0	0	0	0	0	0	0	0	0	0	0	0	0	0	0	0	0	0	0	0	0
mmu-miR-3618-5p	0	0	0	0	0	0	0	0	0	0	0	0	0	0	0	0	0	0	0	0	0	0	0	0	0	0	0	0	0	0	0	0	0	0	0	0	0	0
mmu-miR-19b-3p	2347.06	1893.6	1374.74	2343.71	6211.91	6218.5	6109.97	3216.97	5079.71	1859.44	1641.38	1551.23	3912.19	1890.85	8175.76	2109.05	8554.73	6380.1	5391.35	282.671	201.827	179.905	326.712	257.411	83.8694	146.808	202.487	137.258	339.471	206.211	172.355	285.575	279.285	179.353	645.803	349.247	451.128	415.867
mmu-miR-19a-3p	351.356	284.877	530.02	417.606	958.43	640.14	1218.24	640.467	895.841	402.635	265.146	219.757	661.215	342.154	1243.46	494.982	1907.78	1245.36	975.765	22.1703	36.2254	22.4882	25.9885	11.1918	10.228	6.67307	31.6385	17.5972	20.8905	40.2364	9.31651	0	26.7808	12.2286	62.246	27.5721	39.2285	54.9258
mmu-miR-669k-5p	0	0	0	0	0	0	4.68556	0	0	0	0	0	0	0	0	0	0	0	0	0	0	0	0	0	0	0	0	0	0	0	0	0	0	0	0	0	0	0
mmu-miR-8120	0	0	0	0	0	0	0	0	0	0	0	0	0	0	0	0	0	0	0	0	0	0	0	0	0	0	0	0	0	0	0	0	0	0	0	0	0	0
mmu-miR-7008-3p	0	0	0	0	0	0	0	0	0	0	0	0	0	0	0	0	0	0	0	0	0	0	0	0	0	0	0	0	0	0	0	0	0	0	0	0	0	0
mmu-miR-7026-3p	0	0	0	0	0	0	0	0	0	0	0	0	0	0	0	0	0	0	0	0	0	0	0	0	0	0	0	0	0	0	0	0	0	0	0	0	0	0
mmu-miR-6917-5p	0	0	0	0	0	0	0	0	0	0	0	0	0	0	0	0	0	0	0	0	0	0	0	0	0	0	0	0	0	0	0	0	0	0	0	0	0	0
mmu-miR-3093-3p	0	0	0	0	0	0	0	0	0	0	0	0	0	0	0	0	0	0	0	0	0	0	0	0	0	0	0	0	0	0	0	0	0	0	0	0	0	0
mmu-miR-7056-5p	0	0	0	0	0	0	0	0	0	0	0	0	0	0	0	0	0	0	0	0	0	0	0	0	0	0	0	0	0	0	0	0	0	0	0	0	0	0
mmu-miR-7029-3p	0	0	0	0	0	0	0	0	0	0	0	0	0	0	0	0	0	0	0	0	0	0	0	0	0	0	0	0	0	0	0	0	0	0	0	0	0	0
mmu-miR-7052-5p	0	0	0	0	0	0	0	0	0	0	0	0	0	0	0	0	0	0	0	0	0	0	0	0	0	0	0	0	0	0	0	0	0	0	0	0	0	0
mmu-miR-7008-5p	0	0	0	0	0	0	0	0	0	0	0	0	0	0	0	0	0	0	0	0	0	0	0	0	0	0	0	0	0	0	0	0	0	0	0	0	0	0
mmu-miR-6935-5p	0	0	0	0	0	0	0	0	0	0	0	0	0	0	0	0	0	0	0	0	0	0	0	0	0	0	0	0	0	0	0	0	0	0	0	0	0	0
mmu-miR-6922-5p	0	0	0	0	0	0	0	0	0	0	0	0	0	0	0	0	0	0	0	0	0	0	0	0	0	0	0	0	0	0	0	0	0	0	0	0	0	0
mmu-miR-7656-5p	0	0	0	0	0	0	0	0	0	0	0	0	0	0	0	0	0	0	0	0	0	0	0	0	0	0	0	0	0	0	0	0	0	0	0	0	0	0
mmu-miR-7658-5p	0	0	0	0	0	0	0	0	0	0	0	0	0	0	0	0	0	0	0	0	0	0	0	0	0	0	0	0	0	0	0	0	0	0	0	0	0	0
mmu-miR-7003-5p	0	0	0	0	0	0	0	0	0	0	0	0	0	0	0	0	0	0	0	0	0	0	0	0	0	0	0	0	0	0	0	0	0	0	0	0	0	0
mmu-miR-12192-5p	0	0	0	0	0	0	0	0	0	0	0	0	0	0	0	0	0	0	0	0	0	0	0	0	0	0	0	0	0	0	0	0	0	0	0	0	0	0
mmu-miR-698-5p	0	0	0	0	0	0	0	0	0	0	0	0	0	0	0	0	0	0	0	0	0	0	0	0	0	0	0	0	0	0	0	0	0	0	0	0	0	0
mmu-miR-7078-5p	0	0	0	0	0	0	0	0	0	0	0	0	0	0	0	0	0	0	0	0	0	0	0	0	0	0	0	0	0	0	0	0	0	0	0	0	0	0
mmu-miR-1970	0	0	0	0	0	0	0	0	0	0	0	0	0	0	0	0	0	0	0	0	0	0	0	0	0	0	0	0	0	0	0	0	0	0	0	0	0	0
mmu-miR-1970c-5p	0	0	0	0	0	0	0	0	0	0	0	0	0	0	0	0	0	0	0	0	0	0	3.71264	0	0	0	0	0	5.22263	0	0	0	0	0	0	0	0	0
mmu-miR-6995-3p	0	0	0	8.52258	0	0	0	0	0	0	0	0	0	0	0	0	0	0	0	0	0	0	0	0	0	0	0	0	0	0	0	0	0	0	0	0	0	0
mmu-miR-466j	0	0	0	0	0	0	0	0	0	0	0	0	0	0	0	0	0	0	0	0	0	0	0	0	0	0	0	0	0	0	0	0	0	0	0	0	0	0
mmu-miR-669m-5p	0	0	0	8.52258	0	0	0	0	0	0	0	0	0	0	0	0	0	0	0	0	0	0	0	0	0	0	0	0	0	0	0	0	0	0	0	0	0	0
mmu-miR-466h-5p	0	0	0	8.52258	0	0	0	0	0	0	0	0	0	0	15.5433	0	0	0	0	0	0	0	0	0	0	0	0	0	0	0	0	0	0	0	0	0	0	0
mmu-miR-6903-3p	0	0	0	0	0	0	0	0	0	0	0	0	0	0	15.5433	0	0	0	0	0	0	0	0	0	0	0	0	0	0	0	0	0	0	0	0	0	0	0
mmu-miR-466d-5p	0	0	0	0	0	0	0	0	0	7.32063	0	0	0	0	0	0	0	0	0	0	0	0	0	0	0	0	0	0	0	0	0	0	0	0	0	0	0	0
mmu-miR-466k	0	0	0	0	0	0	0	0	0	0	0	0	0	0	0	0	0	0	0	0	0	0	0	0	0	0	0	0	0	0	0	0	0	0	0	0	0	0
mmu-miR-466i-5p	70.2712	25.1362	49.6894	59.658	39.3385	30.4828	46.8556	7.31962	9.8444	87.8476	151.512	77.5614	82.6519	45.0203	108.803	0	121.129	153.276	19.7124	11.0851	0	0	18.5632	0	2.04559	4.44872	12.6554	0	10.4453	10.0591	0	12.9807	19.1291	5.09525	23.3423	18.3814	58.8427	15.6931
mmu-miR-7219-5p	0	0	0	0	0	0	0	0	0	0	0	0	0	0	0	0	0	0	0	0	5.17506	0	7.42527	0	0	2.22436	0	0	0	0	4.65826	0	0	0	0	0	0	0
mmu-miR-12205-5p	0	0	0	0	0	0	0	0	0	0	0	0	0	0	0	0	0	0	0	0	0	0	0	0	0	0	0	0	0	0	0	0	0	0	0	0	0	0
mmu-miR-743b-5p	0	0	0	0	0	0	0	0	0	0	0	0	0	0	0	0	0	0	0	0	0	0	0	0	0	0	0	0	0	0	0	0	0	0	0	0	0	0
mmu-miR-6922-3p	0	0	0	0	0	0	0	0	0	0	0	0	0	0	0	0	0	0	0	0	0	0	0	0	0	0	0	0	0	0	0	0	0	0	0	0	0	0
mmu-miR-6935-3p	0	0	0	0	0	0	0	0	0	0	0	0	0	0	0	0	0	0	0	0	0	0	0	0	0	0	0	0	0	0	0	0	0	0	0	0	0	0
mmu-miR-7092-3p	0	0	0	0	0	0	0	0	0	0	0	0	0	0	0	0	0	0	0	0	0	0	0	0	0	0	0	0	0	0	0	0	0	0	0	0	0	0
mmu-miR-3094-5p	0	0	0	0	0	0	0	0	0	0	0	0	0	0	0	0	0	0	0	0	0	0	0	0	0	0	0	0	0	0	0	0	0	0	0	0	0	0
mmu-miR-6969-3p	0	0	0	0	0	0	0	0	0	0	0	0	0	0	0	0	0	0	0	0	0	0	0	0	0	0	0	0	0	0	0	0	0	0	0	0	0	0
mmu-miR-3074-2-3p	0	0	0	0	0	0	0	0	0	0	0	0	0	0	0	0	0	0	0	0	0	0	0	0	0	0	0	0	0	0	0	0	0	0	0	0	0	0
mmu-miR-7675-3p	0	0	16.5631	0	0	0	0	0	0	0	12.626	0	0	0	0	0	15.1411	0	9.85622	0	0	0	3.71264	0	0	0	0	0	0	0	0	0	3.82583	1.01905	0	0	0	0
mmu-miR-452-5p	0	0	0	0	0	0	0	0	0	0	0	0	0	0	0	0	0	0	0	0	0	0	0	0	0	0	0	0	0	0	0	0	0	0	0	0	0	0
mmu-miR-7059-3p	0	0	0	0	0	0	0	0	0	0	0	0	0	0	0	0	0	0	0	0	0	0	0	0	0	0	0	0	0	0	0	0	0	0	0	0	0	0
mmu-miR-7214-5p	0	0	0	0	0	0	0	0	0	0	0	0	0	0	0	0	0	0	0	0	0	0	0	0	0	0	0	0	0	0	0	0	0	0	0	0	0	0
mmu-miR-499-5p	0	0	0	0	7.15246	0	0	21.9589	9.8444	7.32063	0	6.46345	0	0	0	0	0	0	9.85622	0	0	0	3.71264	0	6.13678	6.67307	6.32771	10.5583	5.22263	10.0591	0	0	3.82583	5.09525	0	0	0	0
mmu-miR-6237	0	0	0	0	0	0	0	0	0	0	0	0	0	0	0	0	0	0	0	0	0	0	0	0	0	0	0	0	0	0	0	0	0	0	0	0	0	0
mmu-miR-5624-3p	0	0	0	0	0	0	0	0	0	0	0	0	0	0	0	0	0	0	0	0	0	0	0	0	0	0	0	0	0	0	0	0	0	0	0	0	0	0
mmu-miR-155-5p	84.3254	129.87	115.942	110.793	103.711	60.9657	112.453	131.753	88.5996	117.13	37.8781	109.879	27.5506	90.0407	202.063	129.126	75.7056	86.2175	147.843	22.1703	20.7003	14.9921	29.7011	22.3835	22.5015	37.8141	31.6385	28.1556	10.4453	25.1477	27.9495	12.9807	15.3033	29.5525	15.5615	27.5721	19.6142	7.84654
mmu-miR-7678-5p	0	0	0	0	0	0	0	0	0	0	0	0	0	0	0	0	0	0	0	0	0	0	0	0	0	0	0	0	0	0	0	0	0	0	0	0	0	0
mmu-miR-6401	0	0	0	0	0	0	0	0	0	0	0	0	0	0	0	0	0	0	0	0	0	0	0	0	0	0	0	0	0	0	0	0	0	0	0	0	0	0
mmu-miR-6940-3p	0	0	0	0	0	0	0	0	0	0	0	0	0	0	0	0	0	0	0	0	0	0	0	0	0	0	0	0	0	0	0	0	0	0	0	0	0	0
mmu-miR-6972-3p	0	0	0	0	0	0	0	0	0	0	0	0	0	0	0	0	0	0	0	0	0	0	3.71264	0	0	0	0	0	0	0	0	0	0	0	0	0	0	0
mmu-miR-7689-3p	0	0	0	0	0	0	0	0	0	0	0	0	0	0	0	0	0	0	0	0	0	0	0	0	0	4.44872	0	0	0	0	0	0	0	1.01905	0	0	0	0
mmu-miR-5099	3035.72	1323.84	5416.15	4781.17	3583.38	7041.54	5229.08	2053.15	4193.72	4099.55	10681.6	3186.48	7411.12	3070.39	10911.4	4325.71	10371.7	7788.32	4504.29	908.981	398.48	539.716	634.861	548.397	376.389	340.327	348.024	482.164	417.811	668.929	1001.52	662.015	646.565	222.153	676.926	845.545	647.27	768.961
mmu-miR-701-5p	0	0	0	0	3.57623	0	0	0	0	0	0	0	0	0	0	0	0	0	0	0	0	0	0	0	0	0	0	0	0	0	0	0	0	0	0	0	0	0
mmu-miR-6365	0	0	0	0	0	0	0	0	0	0	0	0	0	0	0	0	0	0	0	0	0	0	0	0	0	0	0	0	0	0	0	0	0	0	0	0	0	0
mmu-miR-1258-3p	0	0	0	0	0	0	0	0	0	0	0	0	0	0	0	0	0	0	0	0	0	0	0	0	0	0	0	0	0	0	0	0	0	0	0	0	0	0
mmu-miR-340-5p	1855.16	3276.09	3130.43	3434.6	6512.31	2042.35	5749.18	3407.28	5178.16	5578.32	5694.34	3322.21	6309.1	3043.37	4321.03	3916.81	5829.33	5450.86	5342.07	133.022	284.628	232.378	534.62	257.411	427.529	355.897	512.544	302.672	595.38	442.6	214.28	311.537	531.79	455.515	529.091	312.484	490.356	627.723
mmu-miR-7210-3p	0	0	0	0	0	0	0	0	0	0	0	0	0	0	0	0	0	0	0	0	0	0	0	0	0	0	0	0	0	0	0	0	0	0	0	0	0	0
mmu-miR-361-5p	98.3797	87.9768	66.2526	34.0903	125.168	0	70.2834	62.2168	78.7552	29.2825	12.626	58.171	27.5506	45.0203	15.5433	43.0419	60.5645	95.7973	88.706	38.798	93.1511	149.921	103.954	100.726	198.423	120.115	31.6385	105.583	47.0037	35.2068	116.456	64.9035	49.7358	80.505	15.5615	45.9535	39.2285	39.2327
mmu-miR-6537-3p	0	4.18937	0	0	0	0	0	0	0	0	0	0	0	0	0	0	0	0	0	0	0	0	0	0	0	0	0	0	0	0	0	0	0	0	0	0	0	0
mmu-miR-6942-3p	0	0	0	0	0	0	0	0	0	0	0	0	0	0	0	0	0	0	0	0	0	0	0	0	0	0	0	0	0	0	0	0	0	0	0	0	0	0
mmu-miR-6238	1798.94	477.588	3296.06	1482.93	361.199	182.897	571.638	248.867	1949.19	1749.63	3611.04	1447.81	1239.78	1764.8	714.99	1700.15	1438.41	1168.73	877.203	1097.43	336.379	682.141	393.539	470.054	122.736	202.417	170.848	249.881	344.694	1961.52	805.878	817.784	382.583	101.905	832.541	1351.03	764.956	980.817
mmu-miR-137-3p	0	0	0	0	0	0	0	0	0	0	0	0	0	0	0	0	0	0	0	0	0	0	0	0	0	0	0	0	0	0	0	0	0	0	0	0	0	0
mmu-miR-26a-5p	42387.6	65944.9	26020.7	28729.6	114039	24386.3	95847.7	107668	56152.5	37335.2	22234.4	41644	24106.8	41733.8	35081.2	49433.6	54720	60122.4	91948.6	23373	33586.2	26798.4	32359.3	35970.3	41697.4	27083.8	25304.5	32185.3	30218.1	28401.8	32593.8	25857.5	31448.3	36132.5	24299.3	24162.4	24027.5	24081
mmu-miR-26b-5p	4314.65	9271.08	5316.77	6127.73	9584.3	1676.56	9043.12	11111.2	7609.72	4809.65	3181.76	4634.29	4049.94	5627.54	4258.86	10373.1	6692.37	7826.64	10112.5	2616.09	4119.35	3298.27	3634.67	4935.57	3966.41	3285.38	3587.81	4001.61	4418.35	4370.67	4048.02	4387.48	4610.12	4173.01	3960.4	4595.35	3648.25	4174.36
mmu-miR-6371	0	0	0	0	0	0	0	0	0	0	0	0	0	0	0	0	0	0	0	0	0	0	0	0	0	0	0	0	0	0	0	0	0	0	0	0	0	0
mmu-miR-350-3p	28.1085	29.3256	33.1263	17.0452	25.0336	91.4485	56.2267	51.2374	59.0664	21.9619	25.252	32.3172	55.1013	36.0163	46.6298	43.0419	45.4234	47.8986	9.85622	16.6277	15.5252	52.4724	37.1264	67.1506	10.228	15.5705	6.32771	38.7139	5.22263	55.325	9.31651	12.9807	22.955	19.362	46.6845	36.7628	39.2285	31.3862
mmu-miR-27a-3p	4005.46	3523.26	1474.12	2420.41	2213.69	2408.14	1916.39	2181.25	2214.99	2188.87	1489.87	2992.58	1597.94	2169.98	2315.95	1635.59	2316.59	2289.55	2365.49	859.098	1014.31	832.063	965.286	1074.41	863.241	1012.08	803.619	1020.64	872.18	849.993	931.651	765.861	784.295	870.269	754.733	1056.93	647.27	831.733
mmu-miR-27b-3p	47419	54696.4	29399.6	50419.6	24625.9	22679.2	21759.7	24923.3	24709.4	37159.5	28269.7	48049.3	17880.4	40986.5	21729.5	21564	19668.3	19830	20234.8	17270.6	25616.6	17330.9	19305.7	21141.2	29045.4	18422.1	21166.2	25417.4	19861.7	20872.6	18931.1	18250.9	22541.8	22616.8	16417.4	19769.2	15750.2	17560.6
mmu-miR-5622-5p	0	0	0	0	0	0	0	0	0	0	0	0	0	0	0	0	0	0	0	0	0	0	0	0	0	0	0	0	0	0	0	0	0	0	0	0	0	0
mmu-miR-412-3p	0	0	0	0	0	0	0	0	0	0	0	0	0	0	0	0	0	0	0	0	0	0	0	0	0	0	0	0	0	0	0	0	0	0	0	0	0	0
mmu-miR-653-3p	0	0	0	0	0	0	0	0	0	0	0	0	0	0	0	0	0	0	0	0	0	0	0	0	0	0	0	0	0	0	0	0	0	0	0	0	0	0
mmu-miR-677-5p	70.2712	255.552	215.321	68.1806	200.269	335.311	159.309	146.392	285.488	95.1682	37.8781	180.977	165.304	72.0325	217.606	64.5628	257.399	325.711	374.536	33.2554	10.3501	44.9764	37.1264	78.3424	16.3648	31.141	18.9831	31.675	26.1132	25.1477	27.9495	64.9035	19.1291	16.3048	31.123	27.5721	0	15.6931
mmu-miR-3088-3p	0	0	0	0	0	0	0	0	0	0	0	0	0	0	0	0	0	0	0	0	0	0	0	0	0	0	0	0	0	0	0	0	0	0	0	0	0	0
mmu-miR-12187-3p	0	0	0	0	0	0	0	0	0	0	0	0	0	0	0	0	0	0	0	0	0	0	3.71264	0	0	0	0	0	0	0	0	0	0	0	0	0	0	0
mmu-miR-1298-5p	0	0	0	0	0	0	0	0	0	0	0	0	0	0	0	0	0	0	0	0	0	0	0	0	0	0	0	0	0	0	0	0	0	0	0	0	0	0
mmu-miR-7081-3p	0	0	0	0	0	0	0	0	0	0	0	0	0	0	0	0	0	0	0	0	0	0	0	0	0	0	0	0	0	0	0	0	0	0	0	0	0	0
mmu-miR-6949-3p	0	0	0	0	0	0	0	0	0	0	0	0	0	0	0	0	0	0	0	0	0	0	0	0	0	0	0	0	0	0	0	0	0	0	0	0	0	0
mmu-miR-7670-3p	0	0	0	0	0	0	0	3.65981	0	0	0	6.46345	0	0	0	0	0	0	0	0	0	0	0	0	0	0	0	0	0	0	0	0	0	0	0	0	0	0
mmu-miR-204-5p	309.193	159.196	66.2526	85.2258	107.287	30.4828	103.082	98.8149	137.822	102.489	63.1301	64.6345	27.5506	117.053	124.346	21.5209	60.5645	76.6378	118.275	426.778	217.353	217.386	315.574	391.712	282.292	351.449	189.831	221.725	151.456	155.916	251.546	233.653	95.6457	195.658	233.423	128.67	98.0712	219.703
mmu-miR-211-5p	0	8.37874	0	0	3.57623	0	0	3.65981	9.8444	0	0	0	0	0	0	0	0	0	0	0	0	0	3.71264	0	0	6.67307	0	0	0	0	0	0	7.65166	2.0381	7.78076	0	0	0
mmu-miR-7004-5p	0	0	0	0	0	0	0	0	0	0	0	0	0	0	0	0	0	0	0	0	0	0	0	0	0	0	0	0	0	0	0	0	0	0	0	0	0	0
mmu-miR-7683-5p	0	0	0	0	0	0	0	3.65981	0	0	0	0	27.5506	0	15.5433	0	0	0	0	0	0	0	0	0	0	0	0	0	0	0	0	0	0	0	0	0	0	0
mmu-miR-202-5p	0	0	0	0	0	0	0	0	0	0	0	0	0	0	0	0	0	0	0	0	0	0	0	0	0	0	0	0	0	0	0	0	0	0	0	0	0	0
mmu-miR-6902-5p	0	0	0	0	0	0	0	0	0	0	0	0	0	0	0	0	0	0	0	0	0	0	0	0	0	0	0	0	0	0	0	0	0	1.01905	0	0	0	0
mmu-miR-7036b-3p	0	0	0	0	0	0	0	0	0	0	0	0	0	0	0	0	0	0	0	0	0	0	0	0	0	0	0	0	0	0	0	0	0	0	0	0	0	0
mmu-miR-3058-3p	0	0	0	0	0	0	4.68556	3.65981	9.8444	0	0	0	0	0	0	0	15.1411	9.57973	0	0	0	0	0	0	0	2.22436	0	0	0	0	0	0	3.82583	1.01905	0	0	0	0
mmu-miR-7673-3p	0	0	0	0	0	0	0	0	0	0	0	0	0	0	0	0	0	9.57973	0	0	0	0	0	0	0	0	0	0	0	0	0	0	0	0	0	0	0	0
mmu-miR-7657-3p	0	0	0	0	0	0	4.68556	0	0	0	0	0	0	0	0	0	0	0	0	0	0	0	0	0	0	0	0	0	0	0	0	0	0	0	0	0	0	0
mmu-miR-9b-5p	0	0	0	0	0	0	0	0	0	0	0	0	0	0	0	0	0	0	0	0	0	0	0	0	0	0	0	0	0	0	0	0	0	0	0	0	0	0
mmu-miR-1929-5p	0	0	0	0	0	0	4.68556	0	0	0	0	0	0	0	0	0	0	0	0	0	0	0	0	0	0	0	0	0	0	0	0	0	0	0	0	0	0	0
mmu-miR-7026-5p	0	0	0	0	0	0	0	0	0	0	0	0	0	0	0	0	0	0	0	0	0	0	0	0	0	0	0	0	0	0	0	0	0	0	0	0	0	0
mmu-miR-3084-3p	0	0	0	0	0	0	0	0	0	0	0	0	0	0	0	0	0	0	0	0	5.17506	0	0	0	0	2.22436	0	0	0	0	0	0	3.82583	4.0762	7.78076	0	0	0
mmu-miR-3110-5p	0	0	0	0	0	0	0	0	0	0	0	0	27.5506	0	0	0	0	0	9.85622	0	0	0	0	0	0	0	0	0	0	0	0	0	3.82583	0	0	0	0	0
mmu-miR-3098-3p	0	0	0	0	3.57623	0	0	0	0	0	0	0	0	0	0	0	0	0	0	0	0	0	0	0	0	0	6.32771	0	0	0	4.65826	0	0	4.0762	0	0	0	0
mmu-miR-6907-5p	0	0	0	0	0	0	0	0	0	0	0	0	0	0	0	0	0	0	0	0	0	0	0	0	0	0	0	0	0	0	0	0	0	0	0	0	0	0
mmu-miR-6400	0	0	0	0	0	0	0	0	0	0	0	0	0	0	0	0	0	0	0	0	0	0	0	0	0	0	0	0	0	0	0	0	0	0	0	0	0	0
mmu-miR-470-5p	0	0	16.5631	0	0	0	0	0	0	0	0	6.46345	0	0	0	0	0	0	0	0	0	0	0	0	0	0	0	0	0	0	0	0	0	0	0	0	0	0
mmu-miR-488-3p	0	4.18937	0	0	0	0	0	7.31962	0	7.32063	0	0	0	0	0	0	0	0	9.85622	0	5.17506	0	0	0	2.04559	0	0	0	0	0	0	0	0	3.05715	0	9.19071	0	0
mmu-miR-2183	0	0	0	0	0	0	0	0	0	0	0	0	0	0	0	0	0	0	0	0	0	0	0	0	0	0	0	0	0	0	0	0	0	0	0	0	0	0
mmu-miR-203b-3p	0	0	16.5631	0	0	0	0	10.9794	9.8444	7.32063	0	0	0	0	0	0	0	0	0	0	0	0	7.42527	0	10.228	11.1218	6.32771	0	0	0	0	0	0	3.05715	7.78076	27.5721	19.6142	0
mmu-miR-300-5p	0	0	0	0	0	0	0	0	0	0	0	0	0	0	0	0	0	0	0	0	0	0	0	0	0	0	0	0	0	5.02954	0	0	0	0	0	0	0	0
mmu-miR-7088-3p	0	0	0	0	0	0	0	0	0	0	0	0	0	0	0	0	0	0	0	0	0	0	0	0	0	0	0	0	0	0	0	0	0	0	0	0	0	0
mmu-miR-7661-3p	0	0	0	0	0	0	0	0	0	0	0	0	0	0	0	0	0	0	0	0	0	0	0	0	0	0	0	0	0	0	0	0	3.82583	0	0	0	0	0
mmu-miR-12181-5p	0	0	0	0	0	0	0	0	0	0	0	0	0	0	0	0	0	0	0	0	0	0	0	0	0	0	0	0	0	0	0	0	0	0	0	0	0	0
mmu-miR-12204-5p	0	0	0	0	0	0	0	0	0	0	0	0	0	0	0	0	0	0	0	0	0	0	0	0	0	0	0	0	0	0	0	0	0	0	0	0	0	0
mmu-miR-7230-3p	0	0	0	0	0	0	0	0	0	0	0	0	0	0	0	0	0	0	0	0	0	0	0	0	0	0	0	0	0	0	0	0	0	0	0	0	0	0
mmu-miR-3073a-3p	0	0	0	0	0	0	0	0	0	0	0	0	0	0	0	0	0	0	0	0	0	0	0	0	0	0	0	0	0	0	0	0	0	0	0	0	0	0
mmu-miR-6399	0	0	0	0	0	0	0	0	0	0	0	0	0	0	0	0	0	0	0	0	0	0	0	0	0	0	0	0	0	0	0	0	0	0	0	0	0	0
mmu-miR-153-3p	0	0	0	0	7.15246	0	4.68556	0	19.6888	0	0	0	0	0	0	0	0	9.57973	0	0	0	0	0	0	0	0	0	0	0	0	0	0	0	0	0	0	0	0
mmu-miR-448-3p	0	0	0	0	0	0	0	0	0	0	0	0	0	0	0	0	0	0	0	0	0	0	0	0	0	0	0	0	0	0	0	0	0	0	0	0	0	0
mmu-miR-6908-5p	0	0	0	0	0	0	0	0	0	0	0	0	0	0	0	0	0	0	0	0	0	0	0	0	0	0	0	0	0	0	0	0	0	0	0	0	0	0
mmu-miR-3081-3p	14.0542	4.18937	0	0	0	0	0	0	0	0	0	0	0	0	0	0	0	0	0	0	0	0	0	0	0	2.22436	0	0	0	0	0	0	0	0	0	0	0	7.84654
mmu-miR-7055-3p	0	0	0	0	0	0	0	0	0	0	0	0	0	0	0	0	0	0	0	0	0	0	0	0	0	0	0	0	0	0	0	0	0	0	0	0	0	0
mmu-miR-9718	0	0	0	0	0	0	0	0	0	0	0	0	0	0	0	0	0	0	0	0	0	0	0	0	0	0	0	0	0	0	0	0	0	0	0	0	0	0
mmu-miR-3078-3p	0	0	0	0	0	0	0	0	0	0	0	0	0	0	0	0	0	0	0	0	0	0	0	0	0	0	0	0	0	0	0	0	0	0	0	0	0	0
mmu-miR-6983-5p	0	0	0	0	0	0	0	0	0	0	0	0	0	0	0	0	0	0	0	0	0	0	0	0	0	0	0	0	0	0	0	0	0	0	0	0	0	0
mmu-miR-3069-3p	0	4.18937	0	0	3.57623	0	0	0	0	0	0	0	0	0	0	0	15.1411	19.1595	0	0	0	0	0	0	4.09119	0	0	0	5.22263	5.02954	0	0	0	1.01905	0	0	0	0
mmu-miR-7236-3p	0	0	0	0	0	0	0	0	0	0	0	0	0	0	0	0	0	0	0	0	0	0	0	0	0	2.22436	6.32771	3.51945	0	0	0	0	0	0	0	0	0	0
mmu-miR-7240-5p	0	0	0	0	0	0	0	0	0	0	0	0	0	0	0	0	0	0	0	0	0	0	0	0	0	0	0	0	0	0	0	0	0	0	0	0	0	0
mmu-miR-6938-5p	0	0	0	0	0	0	0	0	0	0	0	0	0	0	0	0	0	0	0	0	0	0	0	0	0	0	0	0	0	0	0	0	0	0	0	0	0	0
mmu-miR-3068-5p	14.0542	0	0	0	7.15246	0	4.68556	10.9794	9.8444	0	0	0	0	0	0	0	15.1411	19.1595	0	0	5.17506	7.49606	0	0	6.13678	6.67307	0	10.5583	0	5.02954	4.65826	0	3.82583	5.09525	23.3423	18.3814	0	7.84654
mmu-miR-5134-5p	0	0	0	0	0	0	0	0	0	0	0	0	0	0	0	0	0	0	0	0	0	0	0	0	0	0	0	0	0	0	0	0	0	0	0	0	0	0
mmu-miR-3069-5p	0	0	0	0	0	0	0	0	0	0	0	0	0	0	0	0	0	0	0	0	0	0	0	0	0	0	0	0	0	0	0	0	0	0	0	0	0	0
mmu-miR-7034-3p	0	0	0	0	0	0	0	0	0	0	0	0	0	0	0	0	0	0	0	0	0	0	0	0	0	0	0	0	0	0	0	0	0	0	0	0	0	0
mmu-miR-7002-5p	0	0	0	0	0	0	0	0	0	0	0	0	0	0	0	0	0	0	0	0	0	0	0	0	0	0	0	0	0	0	0	0	0	0	0	0	0	0
mmu-miR-6903-5p	0	0	0	0	0	0	0	0	0	0	0	0	0	0	0	0	0	0	0	0	0	0	0	0	0	2.22436	0	0	0	0	0	0	0	0	0	0	0	0
mmu-miR-3100-5p	0	0	0	0	0	0	0	0	0	0	0	0	0	0	0	0	0	0	0	0	0	0	0	0	0	0	0	3.51945	0	0	0	0	0	0	0	0	0	0
mmu-miR-1982-5p	0	0	0	0	0	0	0	0	0	0	0	0	0	0	0	0	0	0	0	0	0	0	0	0	0	0	0	0	0	0	4.65826	0	0	0	0	0	0	0
mmu-miR-7231-5p	0	0	0	0	0	0	0	0	0	0	0	0	0	0	0	0	0	0	0	0	0	0	0	0	0	0	0	0	0	0	0	0	0	0	0	0	0	0
mmu-miR-6989-5p	0	0	0	0	0	0	0	0	0	0	0	0	0	0	0	0	0	0	0	0	0	0	0	0	0	0	0	0	0	0	0	0	0	0	0	0	0	0
mmu-miR-8093	0	0	0	0	0	0	0	0	0	0	0	0	0	0	0	0	0	0	0	0	0	0	0	0	0	0	0	0	0	0	0	0	0	0	0	0	0	0
mmu-miR-7024-5p	0	0	0	0	0	0	0	0	0	0	0	0	0	0	0	0	0	0	0	0	0	0	0	0	0	0	0	0	0	0	0	0	0	0	0	0	0	0
mmu-miR-7069-5p	0	0	0	0	0	0	0	0	0	0	0	0	0	0	0	0	0	0	0	0	0	0	0	0	0	0	0	0	0	0	0	0	0	0	0	0	0	0
mmu-miR-7009-5p	0	0	0	0	0	0	0	0	0	0	0	0	0	0	0	0	0	0	0	0	0	0	0	0	0	2.22436	0	0	0	0	0	0	0	0	0	0	0	0
mmu-miR-6964-5p	0	0	0	0	0	0	0	3.65981	0	0	0	0	0	0	0	0	0	0	0	0	0	0	0	0	2.04559	0	0	0	0	0	0	0	0	0	0	0	0	0
mmu-miR-7014-5p	0	0	0	0	0	0	0	0	0	0	0	0	0	0	0	0	0	0	0	0	0	0	0	0	0	0	0	0	0	0	0	0	0	0	0	0	0	0
mmu-miR-6934-5p	0	0	0	0	0	0	0	0	0	0	0	0	0	0	0	0	0	0	0	0	0	0	0	0	0	0	0	0	0	0	0	0	0	0	0	0	0	0
mmu-miR-3066-5p	0	0	16.5631	0	3.57623	30.4828	0	0	0	0	0	0	0	0	0	0	0	9.57973	0	0	0	0	0	0	0	0	0	0	0	0	0	0	0	0	0	0	0	0
mmu-miR-7065-3p	0	0	0	0	0	0	0	0	0	0	0	0	0	0	0	0	0	0	0	0	0	0	0	0	0	0	0	0	5.22263	0	0	0	0	0	0	0	0	0
mmu-miR-493-5p	0	0	0	0	0	0	0	0	0	7.32063	0	6.46345	0	0	0	0	0	0	0	5.54257	0	0	0	0	2.04559	2.22436	6.32771	0	0	0	0	0	3.82583	6.1143	0	0	0	7.84654
mmu-miR-6932-5p	0	0	0	0	0	0	0	0	0	0	0	0	0	18.0081	0	21.5209	0	0	0	0	0	0	0	0	0	0	0	0	0	0	0	0	0	0	0	0	0	0
mmu-miR-6951-5p	0	0	0	0	0	0	0	3.65981	0	0	0	0	0	0	0	0	0	0	0	0	0	0	0	0	0	0	0	0	0	0	0	0	0	0	0	0	0	0
mmu-miR-6899-3p	0	0	0	0	0	0	0	0	0	0	0	0	0	0	0	0	0	0	0	0	0	0	0	0	2.04559	0	0	0	0	0	0	0	0	1.01905	0	0	0	0
mmu-miR-7002-3p	0	0	0	0	0	0	0	0	0	0	0	0	0	0	0	0	0	0	0	0	0	0	0	0	0	0	0	0	0	0	0	0	0	0	0	0	0	0
mmu-miR-218-5p	267.031	238.794	149.068	213.064	246.76	487.726	234.278	234.228	334.71	124.451	75.7561	174.513	192.854	171.077	326.409	150.647	317.964	249.073	137.987	11.0851	20.7003	22.4882	18.5632	22.3835	12.2736	11.1218	6.32771	14.0778	0	5.02954	13.9748	0	3.82583	11.2096	7.78076	18.3814	0	23.5396
mmu-miR-599	0	0	0	0	0	0	0	0	0	0	0	0	0	0	0	0	0	0	0	0	0	0	0	0	0	0	0	0	0	0	0	0	0	0	0	0	0	0
mmu-miR-6979-3p	0	0	0	0	0	0	0	0	0	0	0	0	0	0	0	0	0	0	0	0	0	0	0	0	0	4.44872	0	0	0	0	0	0	0	0	0	0	0	0
mmu-miR-466l-5p	0	0	0	0	0	0	0	0	0	0	0	0	0	0	0	0	0	0	0	0	0	0	0	0	0	0	0	0	0	0	0	0	0	0	0	0	0	0
mmu-miR-7234-5p	0	0	0	0	0	0	0	0	0	0	0	0	0	0	0	0	0	0	0	0	0	0	0	0	0	0	0	0	0	0	0	0	0	0	0	0	0	0
mmu-miR-1948-3p	0	0	0	0	0	0	0	3.65981	0	0	0	0	0	9.00407	0	0	0	0	0	0	0	0	0	0	0	0	0	0	0	0	0	0	0	0	0	0	0	0
mmu-miR-122b-5p	0	0	0	0	0	0	0	0	0	0	0	0	0	0	0	0	0	0	0	0	0	0	0	0	0	0	0	0	0	0	0	0	0	1.01905	0	0	0	0
mmu-miR-7655-3p	0	4.18937	0	0	0	0	0	0	0	0	0	0	0	0	0	0	0	0	0	0	0	0	0	0	0	0	0	0	0	0	0	0	0	1.01905	0	0	0	0
mmu-miR-325-3p	0	0	0	0	0	0	0	0	0	0	0	0	0	0	0	0	0	0	0	0	0	0	0	0	0	0	0	0	0	0	0	0	0	0	0	0	0	0
mmu-miR-7093-3p	0	0	0	0	0	0	0	0	0	0	0	6.46345	0	0	0	0	0	0	0	0	0	0	0	0	0	0	0	0	0	0	0	0	0	0	0	0	0	0
mmu-miR-670-3p	0	0	0	0	0	0	0	0	0	0	0	0	0	0	0	0	0	0	0	0	0	0	0	0	0	0	0	0	0	0	0	0	0	1.01905	0	0	0	0
mmu-miR-5616-5p	0	0	0	0	0	0	0	0	0	0	0	0	0	0	0	0	0	0	0	0	0	0	0	0	0	0	0	0	0	0	0	0	0	0	0	0	0	0
mmu-miR-3059-5p	0	0	0	0	0	0	0	0	0	0	0	0	0	0	0	0	0	0	0	0	0	0	0	0	0	0	0	0	0	0	0	0	0	0	0	0	0	0
mmu-miR-7678-3p	0	0	0	0	0	0	0	0	0	0	0	0	0	0	0	0	0	0	0	0	0	0	0	0	0	0	0	0	0	0	0	0	0	0	0	0	0	0
mmu-miR-6896-3p	0	0	0	0	0	0	0	0	0	0	0	0	0	0	0	0	0	0	0	0	0	0	0	0	0	0	0	0	0	0	0	0	0	0	0	0	0	0
mmu-miR-7006-3p	0	0	0	0	0	0	0	0	0	0	0	0	0	0	0	0	0	0	0	0	0	0	0	0	0	0	0	0	0	0	0	0	0	0	0	0	0	0
mmu-miR-1966-3p	0	0	0	0	0	0	0	0	0	0	0	0	0	0	0	0	0	0	0	0	0	0	0	0	2.04559	0	0	0	0	0	0	0	0	0	0	0	0	0
mmu-miR-12178-3p	0	4.18937	0	0	0	0	0	0	0	7.32063	0	0	0	0	0	0	0	0	0	0	0	0	0	0	0	0	0	0	0	0	0	0	0	0	0	0	0	0
mmu-miR-6946-3p	0	0	0	0	0	0	0	0	0	0	0	0	0	0	0	0	0	0	0	5.54257	0	0	0	0	0	0	0	0	5.22263	0	0	0	0	0	0	0	0	0
mmu-miR-6964-3p	0	0	0	0	0	0	0	3.65981	0	0	0	0	0	0	0	0	0	0	0	0	0	0	0	0	0	0	0	3.51945	0	0	0	0	0	1.01905	0	0	0	0
mmu-miR-434-3p	829.2	1181.4	447.205	1176.12	239.607	121.931	70.2834	267.166	157.51	1251.83	1426.74	1060.01	2038.75	882.398	77.7164	516.503	166.552	143.696	216.837	437.863	181.127	277.354	271.022	358.136	329.341	422.628	1189.61	306.192	877.402	1262.42	805.878	1012.49	883.766	1652.9	521.311	450.345	509.97	698.342
mmu-miR-7673-5p	0	0	0	0	0	0	0	0	0	0	0	6.46345	0	0	0	0	0	0	0	0	0	0	0	0	0	0	0	0	0	0	0	0	0	0	0	0	0	0
mmu-miR-5116	0	0	0	0	0	0	0	7.31962	0	0	0	0	0	0	0	0	0	0	0	0	0	0	0	0	0	0	0	0	0	0	0	0	0	0	0	0	0	0
mmu-miR-3079-5p	0	0	0	0	0	0	0	0	0	0	0	0	0	0	0	0	0	0	0	0	0	0	0	0	0	0	0	0	0	0	0	0	0	0	0	0	0	0
mmu-miR-7090-3p	0	0	0	0	0	0	0	0	0	0	0	0	0	0	0	0	0	0	0	0	0	0	0	0	0	0	0	0	0	0	0	0	0	0	0	0	0	0
mmu-miR-6516-5p	0	8.37874	0	0	3.57623	0	0	7.31962	0	0	12.626	12.9269	0	0	15.5433	0	0	0	0	0	0	0	3.71264	11.1918	0	2.22436	6.32771	7.03889	5.22263	15.0886	18.633	0	7.65166	4.0762	7.78076	0	0	0
mmu-miR-7660-5p	0	0	0	0	0	0	0	0	0	0	0	0	0	0	0	0	0	0	0	0	0	0	0	0	0	0	0	0	5.22263	0	0	0	0	0	0	0	0	0
mmu-miR-216c-3p	0	0	0	0	0	0	0	0	0	0	0	0	0	0	0	0	0	0	0	0	0	0	0	0	0	0	0	0	0	0	0	0	0	0	0	0	0	0
mmu-miR-182-5p	168.651	83.7874	82.8157	102.271	42.9148	30.4828	32.7989	58.557	19.6888	117.13	492.415	71.0979	82.6519	72.0325	0	43.0419	30.2822	9.57973	39.4249	72.0534	87.9761	22.4882	33.4137	11.1918	90.0061	64.5064	18.9831	35.1945	78.3395	25.1477	46.5826	12.9807	26.7808	41.7811	7.78076	64.335	78.457	31.3862
mmu-miR-96-5p	14.0542	0	0	0	0	0	0	0	0	0	0	0	0	0	0	0	0	0	0	5.54257	0	0	0	0	0	0	0	0	0	0	0	0	0	0	0	0	0	0
mmu-miR-6352	0	0	0	0	0	0	0	0	0	0	0	0	0	0	0	0	0	0	0	0	0	0	0	0	0	0	0	0	0	0	0	0	0	0	0	0	0	0
mmu-miR-5120	0	0	0	0	0	0	0	0	0	0	0	6.46345	0	0	0	0	0	0	9.85622	0	0	0	0	0	0	0	0	0	0	0	0	0	0	0	0	0	0	0
mmu-miR-133b-3p	716.766	858.821	397.515	519.877	1090.75	396.277	599.751	1529.8	452.842	483.162	378.781	530.003	633.665	666.301	590.644	451.94	408.81	459.827	768.785	1723.74	1407.62	1401.76	1689.25	1801.87	1243.72	1795.06	1638.88	1421.86	1467.56	2122.47	1215.8	2167.78	1526.51	1841.42	2116.37	1737.04	1745.67	2251.96
mmu-miR-133a-3p	37342.1	45982.5	16960.7	22056.4	43837.4	14174.5	23877.6	55548.6	24916.2	26061.4	15984.5	31237.9	33226.1	40356.2	23532.5	45021.8	19123.2	21104.1	36596.1	108851	94356.9	85657.5	78440.6	97200.5	78319.7	95400.5	138887	100470	156971	159678	103791	161220	121661	138241	145601	133762	142360	159175
mmu-miR-133c	0	0	0	0	0	0	0	0	0	0	0	0	0	0	0	0	0	0	0	0	0	0	0	0	0	0	0	0	0	0	0	0	0	0	0	0	0	0
mmu-miR-6896-5p	0	0	0	0	0	0	0	0	0	0	0	0	0	0	0	0	0	0	0	0	0	7.49606	0	0	0	0	0	0	0	0	0	0	0	0	0	0	0	0
mmu-miR-758-3p	0	0	0	0	0	0	0	0	0	0	0	0	0	0	0	0	0	0	0	0	0	0	0	0	0	0	0	0	0	0	0	0	0	0	0	0	0	0
mmu-miR-375-3p	0	0	0	8.52258	0	0	0	3.65981	0	7.32063	0	6.46345	0	0	0	0	0	0	0	0	0	0	0	0	0	0	0	0	0	0	0	0	0	2.0381	0	0	0	0
mmu-miR-5101	0	0	0	0	0	0	0	0	0	0	0	0	0	0	0	0	0	0	0	0	0	0	0	0	0	0	0	3.51945	0	0	4.65826	0	0	0	0	0	0	0
mmu-miR-450b-5p	70.2712	83.7874	66.2526	110.793	160.93	30.4828	201.479	124.434	167.355	43.9238	63.1301	32.3172	27.5506	108.049	62.1731	21.5209	151.411	95.7973	108.418	0	0	0	3.71264	11.1918	12.2736	15.5705	6.32771	21.1167	15.6679	0	9.31651	0	3.82583	12.2286	31.123	18.3814	0	15.6931
mmu-miR-450a-5p	28.1085	100.545	16.5631	102.271	53.6434	30.4828	37.4845	21.9589	29.5332	65.8857	25.252	64.6345	0	72.0325	46.6298	43.0419	75.7056	57.4784	9.85622	5.54257	5.17506	0	22.2758	11.1918	8.18238	28.9167	6.32771	10.5583	5.22263	5.02954	13.9748	12.9807	3.82583	13.2477	7.78076	36.7628	0	7.84654
mmu-miR-335-3p	84.3254	113.113	33.1263	59.658	10.7287	0	4.68556	18.2991	59.0664	58.565	63.1301	25.8538	27.5506	36.0163	0	0	15.1411	0	19.7124	11.0851	5.17506	7.49606	11.1379	22.3835	14.3192	37.8141	6.32771	10.5583	5.22263	5.02954	4.65826	0	0	6.1143	0	27.5721	0	0
mmu-miR-7116-3p	0	0	0	0	0	0	0	0	0	0	0	0	0	0	0	0	0	0	0	0	0	0	0	0	0	0	0	0	0	0	0	0	0	0	0	0	0	0
