# Supplementary material for: Microgravity’s effects on miRNA-mRNA regulatory networks in a mouse model of segmental bone defects
Source: PLoS One. 2024 Dec 2;19(12):e0313768. doi: 10.1371/journal.pone.0313768 (PMC11611151; doi:10.1371/journal.pone.0313768)
Supplement: S2 Table — A: Published Musculoskeletal studies from Rodent Research Mission-4. The musculoskeletal components from the same mice have been studied using other assays and description citing those references are listed here. B: List of Differentially expressed miRNA (p value <0.05) from each of the group comparisons. Max group means is the maximum of the average transcript per million; log2 fold change: the logarithmic fold change. (ZIP) [file pone.0313768.s006.zip]

Archive with 2 entries (2 files):
- Table S2B.xlsx
- Table S2A.xlsx
