# Supplementary material for: Microgravity’s effects on miRNA-mRNA regulatory networks in a mouse model of segmental bone defects
Source: PLoS One. 2024 Dec 2;19(12):e0313768. doi: 10.1371/journal.pone.0313768 (PMC11611151; doi:10.1371/journal.pone.0313768)
Supplement: S2 Table — A: Published Musculoskeletal studies from Rodent Research Mission-4. The musculoskeletal components from the same mice have been studied using other assays and description citing those references are listed here. B: List of Differentially expressed miRNA (p value <0.05) from each of the group comparisons. Max group means is the maximum of the average transcript per million; log2 fold change: the logarithmic fold change. (ZIP) [file pone.0313768.s006.zip › Table S2B.xlsx]

## Sheet: Sheet1
Table S2B: Published Musculoskeletal studies from Rodent Research Mission-4. The musculoskeletal components from the same mice have been studied using other assays and description citing those references are listed here.
Reference	Procedures	Description
Childress et al 2018	surgical procedure of SBD followed by launch simulation and hindlimb unloading (HLU) studies	Mice having a femoral SBD surgery tolerated the vibration and hypergravity associated with launch, and that launch simulation itself did not impact bone healing as observed by uCT.Prolonged lack of weight bearing associated with hind limb unloading did impair bone healing.
Dadwal et al 2019	Surgical procedure of SBD followed by launch. Standard bone parameters in the tibia, humerus, sternebra, vertebrae, ribs, calvarium, mandible, and incisor using Micro-computed tomography was evaluted post euthanasia.	Both spaceflight and surgery resulted in virtually identical losses in tibial trabecular bone volume fraction. Surgery markedly changed tibial cortical bone geometry.
Chakraborty et al 2020	Surgical procedure of SBD followed by launch and euthanasia with carcus frozen at ISS. Quadriceps tissue collected at the time of tissue dissection procedure. This was followed by RNA isolation and gene expression and metabolomics analysis.	Significantly enriched gene‐metabolite networks were found linked to sarcomeric integrity, immune fitness, and oxidative stress response in microgravity.loss of mitochondrial DNA copy numbers in FLT mice
Chakraborty et al 2021	Surgical procedure of SBD followed by launch and euthanasia with carcus frozen at ISS. Callus tissue (or equivalent femora sections of sham mice) collected at the time of tissue dissection procedure. This was followed by RNA isolation and gene expression and metabolomics analysis.	µCT analyses of spaceflight callus revealed increased trabecular spacing and decreased trabecular connectivity. Activated apoptotic signals in spaceflight callus were synchronized with inhibited cell migration signals that potentially hindered the wound site to recruit growth factors. A major pro-apoptotic and anti-migration gene network, namely the RANK-NFκB axis, emerged as the central node in …
Maupin et al 2019	Surgical procedure of SBD followed by launch and skeletal survey	FLT had a negative effect on trabecular bone mass of the following weight-bearing bones: femur, tibia, and vertebrae as well. For non-weight bearing bones (ribs and sternum), there was a failure to accumulate bone mass in FLT for these growing mice.
Zamarioli, A. et al. 2021	systemic effects of Thrombopoietin (TPO) on mice subjected to spaceflight and SBD surgery	With the exception of the calvarium and incisor, positive changes were observed in TPO-treated, spaceflight bones.
