# Supplementary material for: Microgravity’s effects on miRNA-mRNA regulatory networks in a mouse model of segmental bone defects
Source: PLoS One. 2024 Dec 2;19(12):e0313768. doi: 10.1371/journal.pone.0313768 (PMC11611151; doi:10.1371/journal.pone.0313768)
Supplement: S2 Table — A: Published Musculoskeletal studies from Rodent Research Mission-4. The musculoskeletal components from the same mice have been studied using other assays and description citing those references are listed here. B: List of Differentially expressed miRNA (p value <0.05) from each of the group comparisons. Max group means is the maximum of the average transcript per million; log2 fold change: the logarithmic fold change. (ZIP) [file pone.0313768.s006.zip › Table S2A.xlsx]

## Sheet: Leukopoiesis
Table S2A Hierarchical clustering output file based on p value for Leukopoiesis biofunction
Genes in the Leukopoiesis network	C_Fsh_Gsh	C_Gsal_Gsh	C_Fsal_Gsh	Q_Fsh_Gsh	Q_Gsal_Gsh	Q_Fsal_Gsh
miR-34a-5p (and other miRNAs w/seed GGCAGUG)	0.688359	5.451e-14	0	0.472155	0.0506842	0.0330518
miR-17-5p (and other miRNAs w/seed AAAGUGC)	0.286358	0.0002742	0.0004604	0.008409	0.737543	0.012894
miR-9-5p (and other miRNAs w/seed CUUUGGU)	0.20883	0.0486498	0.0154257	0.83155	0.0614777	0.165831
miR-132-3p (and other miRNAs w/seed AACAGUC)	0.131056	0.244345	0.0132957	0.22207	0.179852	0.0008485
miR-125b-5p (and other miRNAs w/seed CCCUGAG)	0.213828	0.0004497	1.297e-05	0.0602861	0.371387	0.008921
miR-21-5p (and other miRNAs w/seed AGCUUAU)	0.398048	3.346e-07	1.064e-07	0.321338	0.322292	0.0352644
miR-196a-5p (and other miRNAs w/seed AGGUAGU)	0.737468	0.0002135	0.0002174	0.651103	0.277622	0.38255
miR-144-3p (miRNAs w/seed ACAGUAU)	0.764053	3.331e-16	4.325e-09	0.848594	0.869018	0.463127
miR-16-5p (and other miRNAs w/seed AGCAGCA)	0.635536	0.0001173	0.004952	0.583617	0.445373	0.55987
miR-146a-5p (and other miRNAs w/seed GAGAACU)	0.443503	0.18425	0.429715	0.000616	0.0270383	0.0230568
miR-486-5p (and other miRNAs w/seed CCUGUAC)	0.108661	0.396239	0.079601	0.225648	0.000175	0.0327106
miR-29b-3p (and other miRNAs w/seed AGCACCA)	0.265539	0.002616	0.332144	0.0383091	0.459839	0.0210577
miR-150-5p (and other miRNAs w/seed CUCCCAA)	0.818656	0.433508	0.0144128	0.146198	0.640005	0.855138
miR-451a (and other miRNAs w/seed AACCGUU)	0.0408597	4.295e-09	1.393e-06	0.635049	0.192882	0.464847
miR-18a-5p (and other miRNAs w/seed AAGGUGC)	0.0703441	4.04e-09	0.006182	0.0414235	0.0421631	0.944384

## Sheet: apoptosis
Hierarchical clustering output file based on p value for Apoptosis biofunction
Genes in the Apoptosis network	C_Fsh_Gsh	C_Gsal_Gsh	C_Fsal_Gsh	Q_Fsh_Gsh	Q_Gsal_Gsh	Q_Fsal_Gsh
miR-1-3p (and other miRNAs w/seed GGAAUGU)	0.0204344	0.0003667	2.871e-05	0.0009716	0.00211	0.001198
miR-34a-5p (and other miRNAs w/seed GGCAGUG)	0.688359	5.451e-14	0	0.472155	0.0506842	0.0330518
miR-17-5p (and other miRNAs w/seed AAAGUGC)	0.286358	0.0002742	0.0004604	0.008409	0.737543	0.012894
let-7a-5p (and other miRNAs w/seed GAGGUAG)	0	4.856e-10	3.275e-09	0.0377801	0.0490963	0.240828
miR-145-5p (and other miRNAs w/seed UCCAGUU)	0.373299	0.0466158	0.0348786	0.594597	0.398977	0.240828
miR-141-3p (and other miRNAs w/seed AACACUG)	0.533608	0.0007788	0.0403763	0.446182	0.105073	0.481067
miR-7a-5p (and other miRNAs w/seed GGAAGAC)	0.234885	2.889e-05	0.000275	0.168689	0.0605402	0.503027
miR-185-5p (and other miRNAs w/seed GGAGAGA)	0.210979	0.103017	0.046373	0.119938	0.509783	0.561514
miR-183-5p (miRNAs w/seed AUGGCAC)	0.995432	0.558339	0.235371	0.123271	0.883139	0.0497734
miR-132-3p (and other miRNAs w/seed AACAGUC)	0.131056	0.244345	0.0132957	0.22207	0.179852	0.0008485
miR-181a-5p (and other miRNAs w/seed ACAUUCA)	0.471551	0.0128754	0.004965	0.325689	0.0152136	0.0436306
miR-378a-3p (and other miRNAs w/seed CUGGACU)	0.387696	0.0002119	0.006352	0.527152	0.143114	0.435376
miR-221-3p (and other miRNAs w/seed GCUACAU)	0.932226	0.0126434	0.0021	0.565635	0.243413	0.406581
miR-21-5p (and other miRNAs w/seed AGCUUAU)	0.398048	3.346e-07	1.064e-07	0.321338	0.322292	0.0352644
miR-199a-3p (and other miRNAs w/seed CAGUAGU)	0.639397	0.0002081	2.373e-05	0.122541	0.595588	0.395456
miR-23a-3p (and other miRNAs w/seed UCACAUU)	0.10977	0.576871	0.0882516	0.128789	0.0607561	0.001257
miR-143-3p (and other miRNAs w/seed GAGAUGA)	0.687427	1.679e-06	0.0191422	0.0214459	0.0173069	0.117566
miR-320b (and other miRNAs w/seed AAAGCUG)	0.308804	0.002265	1.543e-05	0.941634	0.163402	0.301723
miR-214-3p (and other miRNAs w/seed CAGCAGG)	0.546143	2.22e-05	0.0005787	0.759347	0.19934	0.575898
miR-125b-5p (and other miRNAs w/seed CCCUGAG)	0.213828	0.0004497	1.297e-05	0.0602861	0.371387	0.008921
miR-10a-5p (and other miRNAs w/seed ACCCUGU)	0.07506	1.365e-07	0.0004999	9.536e-05	0.0293726	3.31e-05
miR-16-5p (and other miRNAs w/seed AGCAGCA)	0.635536	0.0001173	0.004952	0.583617	0.445373	0.55987
miR-17-3p (and other miRNAs w/seed CUGCAGU)	0.662606	0.002381	0.0288826	0.86503	0.189391	0.488425
miR-130a-3p (and other miRNAs w/seed AGUGCAA)	0.337105	0.0252677	0.0180261	0.116296	0.638355	0.692726
miR-338-3p (miRNAs w/seed CCAGCAU)	0.797749	0.001849	0.25795	0.590522	0.0938445	0.533506
miR-146a-5p (and other miRNAs w/seed GAGAACU)	0.443503	0.18425	0.429715	0.000616	0.0270383	0.0230568
miR-186-5p (miRNAs w/seed AAAGAAU)	0.323821	0.001722	0.806106	0.718123	0.410675	0.0193598
miR-486-5p (and other miRNAs w/seed CCUGUAC)	0.108661	0.396239	0.079601	0.225648	0.000175	0.0327106
miR-126a-5p (and other miRNAs w/seed AUUAUUA)	0.069563	0.0174505	0.431091	0.279134	0.0547811	0.000542
miR-148a-3p (and other miRNAs w/seed CAGUGCA)	0.249148	0.028514	0.110241	0.005369	0.38687	0.0163787
miR-103-3p (and other miRNAs w/seed GCAGCAU)	0.403164	0.270989	0.163994	0.465531	0.0119753	0.570603
miR-203a-3p (and other miRNAs w/seed UGAAAUG)	0.70636	0.0379179	0.218518	0.0395888	0.241618	0.793814
miR-223-3p (miRNAs w/seed GUCAGUU)	0.457071	0.004295	0.282798	0.988698	0.17259	0.293723
miR-29b-3p (and other miRNAs w/seed AGCACCA)	0.265539	0.002616	0.332144	0.0383091	0.459839	0.0210577
miR-139-5p (miRNAs w/seed CUACAGU)	0.534158	0.0005518	0.0709337	0.541605	0.852313	0.96669
miR-451a (and other miRNAs w/seed AACCGUU)	0.0408597	4.295e-09	1.393e-06	0.635049	0.192882	0.464847
miR-30c-5p (and other miRNAs w/seed GUAAACA)	0.635536	0.0003009	0.161501	0.715083	0.0324279	0.0264027
miR-150-5p (and other miRNAs w/seed CUCCCAA)	0.818656	0.433508	0.0144128	0.146198	0.640005	0.855138
miR-26a-5p (and other miRNAs w/seed UCAAGUA)	0.180809	0.019059	0.149841	0.400302	0.774234	0.0503522
miR-16-1-3p (miRNAs w/seed CAGUAUU)	0.244156	0.0009072	0.0119447	0.116511	0.123929	0.99868

## Sheet: migration of cells
Hierarchical clustering output file based on p value for Migration of cells biofunction
Genes in the Migration of cells network	C_Fsh_Gsh	C_Gsal_Gsh	C_Fsal_Gsh	Q_Fsh_Gsh	Q_Gsal_Gsh	Q_Fsal_Gsh
miR-34a-5p (and other miRNAs w/seed GGCAGUG)	0.688359	5.451e-14	0	0.472155	0.0506842	0.0330518
miR-31-5p (and other miRNAs w/seed GGCAAGA)	0.384548	3.181e-07	5.129e-05	0.886059	0.709528	0.208132
miR-381-3p (and other miRNAs w/seed AUACAAG)	0.662532	0	2.348e-08	0.295807	0.2108	0.559807
miR-17-5p (and other miRNAs w/seed AAAGUGC)	0.286358	0.0002742	0.0004604	0.008409	0.737543	0.012894
miR-141-3p (and other miRNAs w/seed AACACUG)	0.533608	0.0007788	0.0403763	0.446182	0.105073	0.481067
miR-7a-5p (and other miRNAs w/seed GGAAGAC)	0.234885	2.889e-05	0.000275	0.168689	0.0605402	0.503027
miR-205-5p (and other miRNAs w/seed CCUUCAU)	0.012825	0.0156794	0.0295361	0.270622	0.460473	0.442305
miR-433-3p (miRNAs w/seed UCAUGAU)	0.662532	0.0950352	0.0472311	0.270295	0.527832	0.940633
let-7a-5p (and other miRNAs w/seed GAGGUAG)	0	4.856e-10	3.275e-09	0.0377801	0.0490963	0.240828
miR-185-5p (and other miRNAs w/seed GGAGAGA)	0.210979	0.103017	0.046373	0.119938	0.509783	0.561514
miR-92a-3p (and other miRNAs w/seed AUUGCAC)	0.43223	0.0002547	0.0008267	0.0482363	0.0405249	0.175641
miR-133a-3p (and other miRNAs w/seed UUGGUCC)	0.064591	0.964526	0.540293	0.176714	0.131193	0.0443988
miR-221-3p (and other miRNAs w/seed GCUACAU)	0.932226	0.0126434	0.0021	0.565635	0.243413	0.406581
miR-21-5p (and other miRNAs w/seed AGCUUAU)	0.398048	3.346e-07	1.064e-07	0.321338	0.322292	0.0352644
miR-196a-5p (and other miRNAs w/seed AGGUAGU)	0.737468	0.0002135	0.0002174	0.651103	0.277622	0.38255
miR-320b (and other miRNAs w/seed AAAGCUG)	0.308804	0.002265	1.543e-05	0.941634	0.163402	0.301723
miR-143-3p (and other miRNAs w/seed GAGAUGA)	0.687427	1.679e-06	0.0191422	0.0214459	0.0173069	0.117566
miR-151-5p (and other miRNAs w/seed CGAGGAG)	0.124851	0.0386312	0.006938	0.364629	0.478711	0.116447
miR-27a-3p (and other miRNAs w/seed UCACAGU)	0.45025	0.006033	6.995e-05	0.423664	0.312637	0.0381267
miR-199a-3p (and other miRNAs w/seed CAGUAGU)	0.639397	0.0002081	2.373e-05	0.122541	0.595588	0.395456
miR-125b-2-3p (and other miRNAs w/seed CAAGUCA)	0.923596	0.005812	0.0195705	0.45683	0.77798	0.0676708
miR-214-3p (and other miRNAs w/seed CAGCAGG)	0.546143	2.22e-05	0.0005787	0.759347	0.19934	0.575898
miR-125b-5p (and other miRNAs w/seed CCCUGAG)	0.213828	0.0004497	1.297e-05	0.0602861	0.371387	0.008921
miR-10a-5p (and other miRNAs w/seed ACCCUGU)	0.07506	1.365e-07	0.0004999	9.536e-05	0.0293726	3.31e-05
miR-16-5p (and other miRNAs w/seed AGCAGCA)	0.635536	0.0001173	0.004952	0.583617	0.445373	0.55987
miR-338-3p (miRNAs w/seed CCAGCAU)	0.797749	0.001849	0.25795	0.590522	0.0938445	0.533506
miR-181a-5p (and other miRNAs w/seed ACAUUCA)	0.471551	0.0128754	0.004965	0.325689	0.0152136	0.0436306
miR-340-5p (miRNAs w/seed UAUAAAG)	0.704235	0.833862	0.0134157	0.671261	0.0885495	0.632671
miR-146a-5p (and other miRNAs w/seed GAGAACU)	0.443503	0.18425	0.429715	0.000616	0.0270383	0.0230568
miR-186-5p (miRNAs w/seed AAAGAAU)	0.323821	0.001722	0.806106	0.718123	0.410675	0.0193598
miR-203a-3p (and other miRNAs w/seed UGAAAUG)	0.70636	0.0379179	0.218518	0.0395888	0.241618	0.793814
miR-126a-5p (and other miRNAs w/seed AUUAUUA)	0.069563	0.0174505	0.431091	0.279134	0.0547811	0.000542
miR-218-5p (and other miRNAs w/seed UGUGCUU)	0.606059	0.0473424	0.894041	0.783092	0.101919	0.488063
miR-29b-3p (and other miRNAs w/seed AGCACCA)	0.265539	0.002616	0.332144	0.0383091	0.459839	0.0210577
miR-139-5p (miRNAs w/seed CUACAGU)	0.534158	0.0005518	0.0709337	0.541605	0.852313	0.96669
miR-130a-3p (and other miRNAs w/seed AGUGCAA)	0.337105	0.0252677	0.0180261	0.116296	0.638355	0.692726
miR-30c-5p (and other miRNAs w/seed GUAAACA)	0.635536	0.0003009	0.161501	0.715083	0.0324279	0.0264027
miR-26a-5p (and other miRNAs w/seed UCAAGUA)	0.180809	0.019059	0.149841	0.400302	0.774234	0.0503522
