# Supplementary material for: Microgravity’s effects on miRNA-mRNA regulatory networks in a mouse model of segmental bone defects
Source: PLoS One. 2024 Dec 2;19(12):e0313768. doi: 10.1371/journal.pone.0313768 (PMC11611151; doi:10.1371/journal.pone.0313768)
Supplement: S3 Table — The data is reported as p value and pink highlighted are significant at p<0.05. (XLSX) [file pone.0313768.s007.xlsx]

## Sheet: Callus-Surgery effect
Name	Max group mean	Log₂ fold change	Fold change	P-value
mmu-miR-320-3p	25.4	1.13765	2.20022	0.00226541
mmu-miR-322-3p	5.4	2.23028	4.69224	0.00318982
mmu-miR-451a	1250	-1.85182	-3.60954	4.29455e-09
mmu-miR-690	4.2	1.57735	2.98422	0.0288904
mmu-miR-148a-5p	15.2	1.35037	2.54978	0.00394085
mmu-miR-181c-5p	348	-0.834358	-1.78306	0.00328978
mmu-miR-181a-5p	7161.8	0.905905	1.87372	0.0128754
mmu-miR-181b-5p	530.6	0.727166	1.65538	0.0154385
mmu-miR-22-3p	6326.4	0.773555	1.70948	0.0148627
mmu-miR-541-5p	35.6	3.02171	8.12129	4.44873e-11
mmu-miR-1839-5p	75.2	0.812977	1.75683	0.00859325
mmu-miR-410-3p	45.4	2.76882	6.81548	4.85665e-10
mmu-miR-425-5p	35	-1.05354	-2.07562	0.00330309
mmu-miR-500-3p	6.2	-1.74736	-3.35743	0.00379473
mmu-miR-511-3p	5.4	-1.44782	-2.72795	0.00812392
mmu-miR-363-3p	3.8	-1.45217	-2.7362	0.0122056
mmu-miR-125b-2-3p	33.8	1.01181	2.01645	0.00581162
mmu-miR-214-3p	35	1.47067	2.77152	2.21968e-05
mmu-miR-199a-3p	2387.4	1.04135	2.05815	0.000208081
mmu-miR-181c-3p	18.4	-0.683917	-1.6065	0.0408171
mmu-miR-125b-1-3p	6.8	1.17038	2.25071	0.0440978
mmu-miR-136-5p	50	1.3539	2.55602	8.98326e-05
mmu-miR-17-3p	3.8	-1.99604	-3.98904	0.00238094
mmu-miR-378c	636.6	0.750887	1.68283	0.00554239
mmu-miR-378a-3p	3395	1.02037	2.02844	0.000211947
mmu-miR-378d	196.2	1.04166	2.0586	0.000902998
mmu-let-7g-3p	3.4	-2.07724	-4.22	0.0034177
mmu-miR-27b-5p	10.4	1.79775	3.47679	0.00214565
mmu-miR-879-5p	2	-3.1648	-8.96808	0.0133424
mmu-let-7d-5p	68.4	0.785986	1.72427	0.0210292
mmu-miR-222-3p	40	0.760799	1.69443	0.0126434
mmu-miR-31-5p	21.8	3.85018	14.4218	3.18128e-07
mmu-miR-34b-5p	6.4	3.39279	10.5035	0.000777564
mmu-miR-34c-5p	88.8	3.49387	11.2657	5.4512e-14
mmu-miR-540-3p	3.8	3.60259	12.1476	0.0114528
mmu-miR-208b-3p	5.2	-1.30203	-2.46575	0.0399539
mmu-miR-374b-5p	31.4	-1.8206	-3.53229	9.98633e-07
mmu-miR-136-3p	69.4	1.06004	2.08499	0.00560231
mmu-miR-425-3p	4	-1.68426	-3.21376	0.00697348
mmu-miR-592-5p	3.4	-1.63385	-3.1034	0.0124452
mmu-miR-186-5p	84.2	-1.04832	-2.06812	0.00172211
mmu-miR-106a-5p	3	-2.54349	-5.82997	0.00351558
mmu-miR-20b-5p	5	-3.67886	-12.807	0.000274222
mmu-miR-93-5p	572.4	-1.77123	-3.41345	1.07669e-09
mmu-miR-17-5p	56.4	-2.0722	-4.20527	1.40918e-09
mmu-miR-191-5p	664	-1.04212	-2.05925	0.00240035
mmu-miR-99a-3p	8.2	1.41014	2.65763	0.0164033
mmu-miR-28a-3p	32.6	0.71208	1.63816	0.0292214
mmu-miR-15a-3p	2.2	-2.0681	-4.19333	0.0372495
mmu-miR-301a-3p	52	-1.24649	-2.37264	0.00126613
mmu-miR-130b-3p	13.8	-1.32005	-2.49674	0.000239629
mmu-miR-301b-3p	2.4	-1.8746	-3.66699	0.0252677
mmu-miR-140-5p	21.6	-0.689186	-1.61237	0.0290986
mmu-miR-142a-5p	1590.6	-2.23367	-4.70329	2.36405e-07
mmu-miR-126a-5p	980.6	-0.799373	-1.74034	0.0174505
mmu-miR-25-3p	1598.6	-1.42079	-2.67733	1.71923e-06
mmu-miR-195a-3p	5.4	2.23081	4.69399	0.00370024
mmu-miR-16-1-3p	19.8	-1.44691	-2.72624	0.000907216
mmu-miR-3969	1.8	-2.30345	-4.93637	0.0298148
mmu-miR-106b-3p	79	-1.03799	-2.05337	0.00095313
mmu-miR-15b-3p	17.4	-1.33618	-2.52482	0.00104618
mmu-miR-714	66.4	-0.788062	-1.72675	0.0136288
mmu-miR-6538	66.2	2.52545	5.75752	2.30535e-06
mmu-miR-337-5p	2.4	2.79392	6.93511	0.0333444
mmu-miR-223-5p	10	-1.32065	-2.49778	0.00727125
mmu-miR-151-3p	304.8	0.767763	1.70263	0.00809065
mmu-miR-673-5p	5.4	1.68262	3.21011	0.0120554
mmu-miR-712-5p	13.2	-0.957425	-1.94184	0.0214735
mmu-miR-127-5p	15.8	2.37509	5.18768	7.42958e-06
mmu-let-7i-3p	14	-1.71801	-3.28981	0.000194396
mmu-miR-382-5p	5.4	2.82635	7.09277	0.00237732
mmu-miR-409-3p	18.2	4.46038	22.0145	1.49586e-06
mmu-miR-434-5p	23.4	2.51669	5.72268	1.62295e-06
mmu-miR-679-5p	2.6	2.90494	7.48986	0.0277286
mmu-miR-144-5p	103	-1.51425	-2.8565	0.00125738
mmu-miR-101b-3p	136.2	-0.652488	-1.57188	0.0349985
mmu-miR-145a-5p	52.6	0.609435	1.52566	0.0466158
mmu-miR-203-3p	14.8	-0.753264	-1.6856	0.0379179
mmu-miR-33-5p	16.6	-1.86352	-3.63895	5.08458e-05
mmu-miR-24-2-5p	24.6	1.20428	2.30423	0.00214609
mmu-miR-147-3p	6.2	-1.86296	-3.63754	0.0019422
mmu-miR-106b-5p	43.6	-2.1738	-4.5121	2.79702e-10
mmu-miR-20a-5p	67.2	-2.45236	-5.47312	1.07701e-11
mmu-miR-141-3p	7.6	-1.91556	-3.77261	0.000778815
mmu-miR-582-3p	12.6	2.09674	4.27741	0.00230387
mmu-miR-700-5p	1.8	-1.82739	-3.54894	0.0423729
mmu-miR-18a-5p	31	-2.65011	-6.27714	4.04041e-09
mmu-miR-18b-5p	3.4	-2.36288	-5.14395	0.00237908
mmu-miR-365-3p	5	3.004	8.02219	0.0033019
mmu-miR-144-3p	516	-2.97218	-7.84722	3.33067e-16
mmu-miR-10b-5p	8225.4	1.64704	3.1319	1.36517e-07
mmu-miR-10a-5p	3533.2	-0.816383	-1.76099	0.00165367
mmu-miR-29a-3p	188	-0.781352	-1.71874	0.00261605
mmu-miR-29c-3p	20.4	-0.748247	-1.67975	0.0267893
mmu-miR-15a-5p	107.4	-1.13396	-2.1946	0.000157396
mmu-miR-15b-5p	37.6	-1.64478	-3.12699	0.000117254
mmu-miR-16-5p	1930.4	-1.25099	-2.38005	2.71873e-05
mmu-miR-7688-5p	2.6	2.96958	7.83308	0.0348423
mmu-miR-21a-5p	10012	1.35617	2.56005	3.34555e-07
mmu-miR-196a-5p	165.2	1.07036	2.09995	0.000213535
mmu-miR-154-5p	3.4	2.47244	5.54982	0.0180871
mmu-miR-152-5p	38.2	1.84598	3.59498	5.26048e-07
mmu-miR-411-5p	356.4	2.97068	7.83904	0
mmu-miR-381-3p	93.4	4.14973	17.7498	0
mmu-miR-300-3p	31	3.44635	10.9007	1.003e-10
mmu-miR-411-3p	3	3.10238	8.58834	0.017073
mmu-miR-380-3p	2.2	2.67409	6.38236	0.0428156
mmu-miR-455-5p	23.2	0.730645	1.65938	0.0474981
mmu-miR-299a-3p	13.8	2.45241	5.47328	7.55013e-05
mmu-miR-32-5p	9.4	-2.04357	-4.12265	0.000254718
mmu-miR-92b-3p	8	2.02946	4.08251	0.00167426
mmu-miR-92a-3p	1065	-0.904206	-1.87151	0.00475836
mmu-miR-335-5p	14.6	3.33498	10.0909	5.40579e-06
mmu-miR-3470b	98.8	0.635676	1.55367	0.0461406
mmu-miR-148b-3p	104	-0.791756	-1.73118	0.028514
mmu-miR-6516-3p	15.6	-1.47364	-2.77722	0.00120686
mmu-miR-338-3p	12.6	-1.69427	-3.23613	0.00184857
mmu-miR-125b-5p	153.6	1.23595	2.35537	0.000124575
mmu-miR-125a-5p	103	1.31076	2.48073	0.000449701
mmu-miR-351-5p	44.2	1.16955	2.24942	0.000638567
mmu-miR-205-5p	1.8	-3.01763	-8.09835	0.0156794
mmu-miR-151-5p	49.6	0.663246	1.58364	0.0386312
mmu-miR-127-3p	752.2	2.09171	4.26253	9.40581e-13
mmu-miR-341-3p	27.4	3.27061	9.65055	4.02693e-08
mmu-miR-139-5p	30.4	-1.13179	-2.1913	0.000551766
mmu-miR-9-5p	2.6	2.09981	4.28652	0.0486498
mmu-miR-143-3p	17106.6	1.30898	2.47767	1.67948e-06
mmu-miR-423-5p	5.8	1.22627	2.33961	0.0358968
mmu-let-7e-5p	87.2	2.25128	4.76105	4.85564e-10
mmu-miR-98-5p	297.2	-0.53101	-1.44494	0.0325323
mmu-let-7f-5p	2961	0.718819	1.64583	0.0159394
mmu-let-7c-5p	2046.8	1.48996	2.8088	1.32815e-05
mmu-let-7b-5p	240	1.07445	2.10592	0.000387238
mmu-miR-219a-5p	3.4	-3.90983	-15.0306	0.00125294
mmu-miR-712-3p	2	-3.16464	-8.96711	0.0108172
mmu-miR-7a-5p	10	-2.78112	-6.87385	2.88857e-05
mmu-miR-1a-3p	107.4	-1.11595	-2.16738	0.0241212
mmu-miR-206-3p	8.8	4.62069	24.6017	0.000366663
mmu-miR-3535	20	-1.68928	-3.22495	0.000510664
mmu-miR-34a-5p	12.4	0.858947	1.81371	0.0412223
mmu-miR-379-5p	31	3.00133	8.0074	2.305e-10
mmu-miR-30e-5p	1049.2	-0.97394	-1.9642	0.000300945
mmu-miR-142a-3p	211.4	-1.60059	-3.03267	7.50163e-07
mmu-miR-3963	7.6	1.44161	2.71624	0.0158037
mmu-miR-223-3p	158.6	-1.05965	-2.08443	0.00429451
mmu-miR-431-5p	12.4	3.41315	10.6527	1.25996e-05
mmu-miR-134-5p	18.4	2.53101	5.77974	1.19808e-05
mmu-miR-19b-3p	480.4	-1.51421	-2.85642	1.5445e-06
mmu-miR-19a-3p	91.6	-1.71493	-3.28281	6.25579e-07
mmu-miR-26a-5p	4754.6	-0.801908	-1.74341	0.0173677
mmu-miR-26b-5p	608.2	-0.814235	-1.75837	0.019059
mmu-miR-27b-3p	3990	0.744665	1.67559	0.00603325
mmu-miR-677-5p	21.2	-1.23042	-2.34635	0.00321804
mmu-miR-218-5p	17.8	-0.660308	-1.58042	0.0473424
mmu-miR-434-3p	124	2.60979	6.10417	5.07476e-11
mmu-miR-182-5p	15.4	2.76301	6.78811	3.9356e-05
mmu-miR-335-3p	4.4	2.32888	5.02415	0.00871663

## Sheet: Callus-Flight effect
Name	Max group mean	Log₂ fold change	Fold change	P-value
mmu-miR-451a	4459.2	0.641422	1.55987	0.0408597
mmu-miR-208b-3p	38.8	1.46124	2.75345	0.00474151
mmu-miR-425-3p	4	-1.41692	-2.67014	0.00591365
mmu-miR-592-5p	3.4	-1.55078	-2.92975	0.00485655
mmu-miR-6240	208.6	-1.00386	-2.00536	0.0221488
mmu-miR-3969	1.8	-1.66603	-3.17341	0.0338208
mmu-miR-3968	13.4	-1.07787	-2.11091	0.0452879
mmu-miR-714	77	-0.943968	-1.92381	0.00291458
mmu-miR-6538	11.8	-1.22282	-2.33403	0.0351991
mmu-miR-1949	1.2	-1.92541	-3.79844	0.0435215
mmu-miR-712-5p	15.6	-0.87052	-1.82832	0.0274478
mmu-miR-30a-3p	303.4	0.723357	1.65102	0.044605
mmu-miR-2137	26.2	-1.75409	-3.37312	0.00101776
mmu-miR-6236	130.6	-1.41796	-2.67207	0.00113542
mmu-miR-5126	37.2	-1.21244	-2.31729	0.00624692
mmu-miR-33-5p	20.2	-0.809117	-1.75214	0.0457057
mmu-miR-700-5p	1.8	-2.15687	-4.45946	0.0073943
mmu-miR-200b-3p	1.4	-4.21958	-18.6303	0.00806253
mmu-miR-365-3p	7	2.68095	6.41277	0.00811304
mmu-miR-6239	5	-2.19832	-4.58945	9.24354e-05
mmu-miR-3470b	65.8	-0.694882	-1.61875	0.0326613
mmu-miR-6516-3p	15.6	-1.2731	-2.4168	0.00293413
mmu-miR-205-5p	1.8	-1.89055	-3.70777	0.012825
mmu-miR-214-5p	12.6	-0.739439	-1.66953	0.0395525
mmu-miR-712-3p	2	-1.29345	-2.45113	0.0454494
mmu-miR-206-3p	5	3.04058	8.2282	0.0204344
mmu-miR-3963	2	-1.81619	-3.5215	0.0201134
mmu-miR-466i-5p	6.6	-1.57776	-2.98506	0.00726302
mmu-miR-5099	667.2	-0.783297	-1.72106	0.0416504

## Sheet: Callus-Flight+Sugery effect
Name	Max group mean	Log₂ fold change	Fold change	P-value
mmu-miR-320-3p	42.75	1.6405	3.11774	1.54285e-05
mmu-miR-322-3p	6.5	2.26288	4.79948	0.0029257
mmu-miR-451a	1250	-1.61192	-3.05659	1.39296e-06
mmu-miR-181c-5p	350.25	-0.844768	-1.79598	0.00496483
mmu-miR-181d-5p	69.8	-0.77349	-1.7094	0.0207522
mmu-miR-100-5p	62.25	0.793947	1.73381	0.0293356
mmu-miR-99a-5p	85.5	1.47696	2.78361	6.257e-05
mmu-miR-22-3p	13275.5	1.61524	3.06362	1.61412e-06
mmu-miR-541-5p	35.75	2.67636	6.39241	1.61278e-08
mmu-miR-410-3p	55.25	2.76485	6.79675	1.88917e-09
mmu-miR-34b-3p	2.75	2.75984	6.77323	0.0416842
mmu-miR-125b-2-3p	40.25	0.898331	1.86391	0.0195705
mmu-miR-214-3p	40	1.24993	2.3783	0.00057866
mmu-miR-199a-3p	3137.5	1.25773	2.3912	2.37311e-05
mmu-miR-16-2-3p	2.2	-2.02459	-4.06875	0.0251493
mmu-miR-181c-3p	18.4	-0.745809	-1.67691	0.0344083
mmu-miR-136-5p	98.75	2.05666	4.16021	6.74159e-09
mmu-miR-17-3p	3.8	-1.22247	-2.33346	0.0288826
mmu-miR-378a-3p	3960.75	0.797219	1.73775	0.0063517
mmu-miR-378d	217.75	0.719771	1.64692	0.0304762
mmu-miR-27b-5p	10.25	1.54268	2.91336	0.0113934
mmu-let-7d-5p	92.25	0.929499	1.90461	0.00927901
mmu-miR-329-5p	4.5	2.63944	6.23091	0.00882697
mmu-miR-222-3p	54	0.971671	1.96111	0.0020998
mmu-miR-221-3p	212.75	0.800976	1.74228	0.00833014
mmu-miR-31-5p	16.25	3.14908	8.87089	5.1295e-05
mmu-miR-34b-5p	7	3.31263	9.93574	0.00115138
mmu-miR-34c-5p	150.5	4.16117	17.8911	0
mmu-miR-27a-5p	4.75	1.82175	3.53511	0.0199044
mmu-miR-374b-5p	31.4	-1.08539	-2.12194	0.00337836
mmu-miR-136-3p	93.5	1.14064	2.20479	0.00453906
mmu-miR-433-3p	2.5	2.62936	6.18752	0.0472311
mmu-miR-145a-3p	13.75	1.17086	2.25146	0.0166081
mmu-miR-3057-5p	3.5	5.07631	33.7383	0.0431817
mmu-miR-592-5p	3.4	-2.27982	-4.85619	0.003695
mmu-miR-106a-5p	3	-1.57798	-2.98551	0.0258157
mmu-miR-20b-5p	5	-3.71426	-13.1251	0.000460434
mmu-miR-93-5p	572.4	-1.70249	-3.25463	3.11271e-08
mmu-miR-17-5p	56.4	-1.73847	-3.33681	8.74238e-07
mmu-miR-21a-3p	179.75	1.06373	2.09032	0.00371494
mmu-miR-99a-3p	12	1.65364	3.14625	0.00558464
mmu-miR-99b-5p	194	0.917906	1.88937	0.00724427
mmu-miR-301a-3p	52	-0.956606	-1.94074	0.0180261
mmu-miR-142a-5p	1590.6	-1.46496	-2.76057	0.00137074
mmu-miR-25-3p	1598.6	-1.7235	-3.30237	4.5418e-08
mmu-miR-16-1-3p	19.8	-1.12674	-2.18366	0.0119447
mmu-miR-199a-5p	263	0.764047	1.69825	0.027445
mmu-miR-106b-3p	79	-1.24909	-2.37691	0.000187689
mmu-miR-15b-3p	17.4	-1.38539	-2.61243	0.00130482
mmu-miR-337-5p	3.25	2.98909	7.93971	0.0223677
mmu-miR-223-5p	10	-1.08482	-2.12112	0.0312939
mmu-miR-151-3p	443	1.19221	2.28502	9.67444e-05
mmu-let-7a-1-3p	20.25	1.00622	2.00864	0.016497
mmu-miR-673-5p	6	1.60306	3.03787	0.0189962
mmu-miR-712-5p	13.2	-0.956854	-1.94107	0.0286172
mmu-miR-127-5p	13.25	1.89166	3.71062	0.000615527
mmu-miR-210-3p	47.4	-0.946614	-1.92734	0.0258142
mmu-miR-30e-3p	43	-1.29585	-2.45522	0.00109955
mmu-miR-382-5p	9.25	3.25477	9.54514	0.000494015
mmu-miR-409-3p	17.5	3.95008	15.4559	3.07366e-05
mmu-miR-434-5p	27	2.53051	5.77777	2.68624e-06
mmu-miR-133a-5p	16	1.49964	2.82772	0.00357341
mmu-miR-144-5p	103	-1.29645	-2.45624	0.00887566
mmu-miR-298-5p	4.25	2.59294	6.03328	0.0144392
mmu-miR-101b-3p	136.2	-0.97559	-1.96644	0.00304433
mmu-miR-145a-5p	71.5	0.67664	1.59841	0.0348786
mmu-miR-33-5p	16.6	-2.67026	-6.36545	7.70411e-07
mmu-miR-24-2-5p	38.25	1.5091	2.84633	0.000177748
mmu-miR-376b-5p	3.5	3.03486	8.19565	0.0255737
mmu-miR-106b-5p	43.6	-1.87145	-3.659	1.21269e-07
mmu-miR-20a-5p	67.2	-1.5483	-2.92473	1.87846e-05
mmu-miR-141-3p	7.6	-1.08804	-2.12586	0.0403763
mmu-miR-132-3p	13.5	1.26021	2.3953	0.0132957
mmu-miR-18a-5p	31	-1.97035	-3.91864	1.01725e-05
mmu-miR-18b-5p	3.4	-1.99259	-3.97951	0.00618234
mmu-miR-365-3p	7.25	3.32901	10.0492	0.00112637
mmu-miR-144-3p	516	-2.25014	-4.75727	4.32508e-09
mmu-miR-10b-5p	7900.5	1.15386	2.22508	0.000499918
mmu-miR-15a-5p	119.5	-0.63233	-1.55007	0.0435462
mmu-miR-15b-5p	37.6	-1.24152	-2.36448	0.00495211
mmu-miR-6239	5	-1.13522	-2.19652	0.0405169
mmu-miR-21a-5p	12251.5	1.49808	2.82466	1.06423e-07
mmu-miR-196a-5p	203	1.12675	2.18366	0.000217363
mmu-miR-196b-5p	119.5	0.911518	1.88102	0.00487708
mmu-miR-152-5p	30.25	1.18123	2.26769	0.00255803
mmu-miR-411-5p	436.5	3.10973	8.63224	0
mmu-miR-381-3p	57	2.81378	7.03123	2.34773e-08
mmu-miR-300-3p	31	3.18422	9.08965	5.29299e-09
mmu-miR-411-3p	2.5	2.62815	6.18234	0.0473433
mmu-miR-380-3p	2.5	2.62831	6.18303	0.0477008
mmu-miR-455-5p	26.5	0.796171	1.73649	0.0375687
mmu-miR-32-5p	9.4	-1.37114	-2.58675	0.0106449
mmu-miR-92b-3p	10.5	2.18585	4.54996	0.000826668
mmu-miR-335-5p	19.25	3.32826	10.044	7.96447e-06
mmu-miR-6516-3p	15.6	-1.90543	-3.7462	0.000147109
mmu-miR-125b-5p	214	1.52694	2.88173	6.51709e-06
mmu-miR-125a-5p	159	1.70785	3.26674	1.29683e-05
mmu-miR-351-5p	59.5	1.29858	2.45987	0.000269227
mmu-miR-205-5p	1.8	-2.22251	-4.66704	0.0295361
mmu-miR-151-5p	68.5	0.901042	1.86741	0.006938
mmu-miR-127-3p	1360.75	2.75666	6.75828	0
mmu-miR-341-3p	14.75	1.9646	3.90305	0.00193784
mmu-miR-150-5p	41	-1.10669	-2.15351	0.0144128
mmu-miR-9-5p	4.25	2.55815	5.8895	0.0154257
mmu-miR-143-3p	14330.2	0.67927	1.60133	0.0191422
mmu-miR-423-5p	8.25	1.49547	2.81955	0.0105316
mmu-let-7e-5p	106.75	2.23704	4.71429	3.2749e-09
mmu-let-7a-5p	1477.75	0.895317	1.86002	0.0262651
mmu-let-7c-5p	2840.75	1.62889	3.09275	7.06339e-06
mmu-let-7b-5p	434.5	1.57431	2.97793	7.95268e-07
mmu-miR-219a-5p	3.4	-1.54862	-2.92537	0.0160203
mmu-miR-7a-5p	10	-2.39051	-5.24343	0.000275004
mmu-miR-206-3p	18	5.41332	42.616	2.87092e-05
mmu-miR-185-5p	3.2	-1.28436	-2.43574	0.046373
mmu-miR-3535	20	-1.06971	-2.09902	0.0292187
mmu-miR-34a-5p	30.25	1.97388	3.92822	1.40371e-06
mmu-miR-379-5p	33.5	2.86585	7.28964	3.49265e-09
mmu-miR-142a-3p	211.4	-0.929423	-1.90451	0.00614852
mmu-miR-431-5p	13.5	3.2916	9.79198	3.39017e-05
mmu-miR-134-5p	26.5	2.93128	7.62785	6.22376e-07
mmu-miR-19b-3p	480.4	-1.62042	-3.07464	1.24242e-06
mmu-miR-19a-3p	91.6	-1.60094	-3.03341	9.99898e-06
mmu-miR-5099	571.6	-1.06139	-2.08694	0.00933386
mmu-miR-340-5p	391.2	-0.764195	-1.69842	0.0134157
mmu-miR-27b-3p	6030.25	1.1432	2.2087	6.99494e-05
mmu-miR-434-3p	126.5	2.08743	4.2499	6.45562e-07
mmu-miR-182-5p	12.25	2.14448	4.42134	0.0023236
mmu-miR-335-3p	10.5	3.25155	9.52388	0.000189586

## Sheet: quad-Flight+surgery effect
Name	Max group mean	Log₂ fold change	Fold change	P-value
mmu-miR-181a-5p	7047.2	-0.566707	-1.48114	0.0436306
mmu-miR-181b-5p	491.6	-0.520871	-1.43482	0.0377077
mmu-miR-100-5p	428	-1.27978	-2.42802	0.00124183
mmu-miR-99a-5p	336.4	-1.81141	-3.50985	0.000440455
mmu-miR-181a-2-3p	613.8	-0.889338	-1.85233	3.09783e-05
mmu-miR-5121	2	2.67568	6.3894	0.00281049
mmu-miR-34c-5p	4.2	1.35201	2.55268	0.0330518
mmu-miR-22-5p	22.4	0.93276	1.90892	0.0122427
mmu-miR-208b-3p	30.8	-4.13497	-17.5692	0.000194445
mmu-miR-23b-3p	304.8	-0.945718	-1.92615	0.00547193
mmu-miR-23a-3p	275.6	-1.00274	-2.0038	0.00125749
mmu-miR-1291	1	4.2279	18.738	0.0140588
mmu-miR-186-5p	226.4	-0.7398	-1.66994	0.0193598
mmu-miR-191-5p	3145.4	-1.70445	-3.25904	5.2578e-06
mmu-miR-99b-5p	334.6	-0.969687	-1.95842	0.00748075
mmu-miR-3061-5p	1.25	1.74659	3.35563	0.0452325
mmu-miR-126a-5p	6636	-1.12387	-2.17931	0.000542005
mmu-miR-6240	100	1.49076	2.81036	0.00322702
mmu-miR-326-3p	2	3.4444	10.886	0.000834566
mmu-miR-714	10.25	1.79492	3.46996	0.000495061
mmu-miR-6538	74.2	0.891409	1.85499	0.041517
mmu-miR-151-3p	1171	-1.01165	-2.01622	0.00363785
mmu-miR-712-5p	3.75	1.67009	3.18234	0.0406934
mmu-miR-192-5p	389.2	-0.849031	-1.80129	0.00178027
mmu-miR-210-3p	5	1.26657	2.4059	0.0312115
mmu-miR-30e-3p	273.6	-0.837063	-1.78641	0.00817263
mmu-miR-1194	1	3.10122	8.58146	0.0150922
mmu-miR-2137	10.5	1.33217	2.51781	0.0242696
mmu-miR-6236	60.6	1.12557	2.18188	0.0190947
mmu-miR-143-5p	2	1.80714	3.49949	0.0204973
mmu-miR-106b-5p	5.2	1.27425	2.41873	0.012894
mmu-miR-132-3p	29.8	-2.63537	-6.21334	0.000848454
mmu-miR-10b-5p	46234	-1.3305	-2.5149	3.30963e-05
mmu-miR-10a-5p	5959.4	-0.885349	-1.84721	0.00113872
mmu-miR-29c-3p	84.8	0.749253	1.68092	0.0210577
mmu-miR-6239	2.75	2.62703	6.17752	0.0023379
mmu-miR-21a-5p	1891.8	0.502374	1.41654	0.0352644
mmu-miR-183-5p	11.6	-2.50879	-5.69143	0.0497734
mmu-miR-299a-3p	4.4	1.50827	2.84468	0.006014
mmu-miR-3470b	90.6	1.24472	2.36973	0.00112769
mmu-miR-3470a	31.6	0.822683	1.76869	0.0360916
mmu-miR-148b-3p	207	-0.985084	-1.97943	0.0163787
mmu-miR-6516-3p	4	2.61821	6.13988	0.000106649
mmu-miR-125a-5p	161.2	-0.733419	-1.66257	0.0244232
mmu-miR-351-5p	32	-1.20414	-2.304	0.00892107
mmu-miR-339-5p	4	1.25755	2.3909	0.0146274
mmu-miR-486a-5p	39161.4	-0.470646	-1.38573	0.0327106
mmu-miR-5100	33.75	1.44815	2.72859	0.00783916
mmu-miR-127-3p	1618.4	-0.587053	-1.50218	0.0225143
mmu-miR-8103	1.5	1.99992	3.99978	0.0314041
mmu-miR-146b-5p	476.8	-0.802005	-1.74352	0.0100312
mmu-miR-146a-5p	61.4	-1.02262	-2.03161	0.0230568
mmu-miR-1a-3p	2708.2	-1.3431	-2.53695	0.00119833
mmu-miR-30d-5p	2442.4	-0.476651	-1.39151	0.0264027
mmu-miR-30c-5p	998	-0.405416	-1.32447	0.0420674
mmu-miR-19b-3p	49.25	1.40745	2.65268	9.9445e-05
mmu-miR-19a-3p	5	1.73886	3.33772	0.00124507
mmu-miR-466i-5p	2.5	2.295	4.90754	0.00710528
mmu-miR-5099	121.8	0.907678	1.87602	0.0089897
mmu-miR-361-5p	39	-1.61066	-3.05391	0.00478895
mmu-miR-6238	104.5	2.17582	4.51843	3.68605e-06
mmu-miR-350-3p	5	1.23992	2.36185	0.0332576
mmu-miR-27b-3p	7370.2	-0.390335	-1.3107	0.0381267
mmu-miR-133b-3p	471.8	0.386885	1.30757	0.0443988

## Sheet: quad-surgery effect
Name	Max group mean	Log₂ fold change	Fold change	P-value
mmu-miR-99a-5p	336.4	-1.03192	-2.04475	0.028247
mmu-miR-369-3p	8	1.05257	2.07422	0.0169982
mmu-miR-487b-3p	1.8	2.27959	4.8554	0.0491618
mmu-miR-369-5p	2.2	1.92112	3.78718	0.0441278
mmu-miR-540-3p	2.4	-1.87361	-3.66448	0.0412468
mmu-miR-92a-1-5p	1.8	2.27845	4.85155	0.0493017
mmu-miR-22-5p	40	0.70027	1.62481	0.0327703
mmu-miR-208b-3p	30.8	-3.54069	-11.6373	7.73529e-08
mmu-miR-215-5p	6.2	4.65271	25.154	0.000267166
mmu-miR-191-5p	3145.4	-0.862737	-1.81849	0.0138929
mmu-miR-3082-3p	2.8	-2.08016	-4.22855	0.0120845
mmu-miR-99b-5p	334.6	-0.680668	-1.60288	0.0404306
mmu-miR-6240	178.2	1.64491	3.12729	0.000523186
mmu-miR-714	19	1.49797	2.82445	0.00135272
mmu-miR-712-5p	7.8	1.7998	3.48172	0.0130808
mmu-miR-542-5p	2.8	1.81074	3.50821	0.037798
mmu-miR-331-3p	10.2	1.11717	2.16921	0.0201134
mmu-miR-2137	21	1.36061	2.56793	0.0109928
mmu-miR-298-5p	2.8	2.24614	4.7441	0.028574
mmu-miR-203-3p	29.2	-0.687153	-1.6101	0.0395888
mmu-miR-106b-5p	12.6	1.10618	2.15275	0.00840856
mmu-miR-18a-5p	3.6	-1.81829	-3.52662	0.0414235
mmu-miR-10b-5p	46234	-1.17878	-2.26386	9.5363e-05
mmu-miR-10a-5p	5959.4	-0.832487	-1.78075	0.00114292
mmu-miR-29c-3p	144.8	0.617475	1.53419	0.0383091
mmu-miR-299a-3p	9.8	0.987232	1.98238	0.037211
mmu-miR-92a-3p	844.4	0.338845	1.26474	0.0482363
mmu-miR-335-5p	9.4	1.12869	2.1866	0.0270089
mmu-miR-3470a	51	0.903257	1.87028	0.00992965
mmu-miR-148b-3p	207	-0.954028	-1.93727	0.0107349
mmu-miR-152-3p	85	-1.05641	-2.07975	0.0053688
mmu-miR-615-3p	15.8	1.08204	2.11702	0.0305677
mmu-miR-342-3p	9.4	-1.08392	-2.11979	0.0116868
mmu-miR-146b-5p	476.8	-0.986559	-1.98145	0.000616043
mmu-miR-143-3p	49038.4	-0.388573	-1.3091	0.0214459
mmu-let-7k	3	2.19925	4.5924	0.0377801
mmu-miR-1a-3p	2708.2	-1.28535	-2.43742	0.000971616
mmu-miR-3535	14.6	-1.05176	-2.07305	0.0459736
mmu-miR-5099	157.2	0.689033	1.6122	0.0329872
mmu-miR-6238	165.2	1.89696	3.72428	1.72931e-05
mmu-miR-434-3p	471	0.866165	1.82281	0.0119307
mmu-miR-335-3p	5.8	-1.8728	-3.66243	0.00962768

## Sheet: quad-flight effect
Name	Max group mean	Log₂ fold change	Fold change	P-value
mmu-miR-181b-5p	491.6	-0.564166	-1.47853	0.0152136
mmu-miR-181a-2-3p	613.8	-0.78216	-1.7197	6.46085e-05
mmu-miR-181c-3p	10.4	-1.11151	-2.16071	0.0228413
mmu-miR-103-3p	394.6	-0.58952	-1.50475	0.0119753
mmu-miR-365-2-5p	1.4	1.81938	3.52929	0.0448973
mmu-miR-208b-3p	30.8	-2.53301	-5.78776	5.29361e-05
mmu-miR-376b-3p	1.2	2.04646	4.13091	0.046449
mmu-miR-1843b-5p	60.8	-0.752539	-1.68476	0.0249023
mmu-miR-6240	209.4	2.01369	4.03815	2.16144e-05
mmu-miR-714	10.6	1.1762	2.25981	0.0150108
mmu-miR-6538	92.8	0.925484	1.89932	0.0231759
mmu-miR-712-5p	6.2	1.71522	3.28346	0.0201975
mmu-miR-2137	22.2	1.81682	3.52303	0.000663961
mmu-miR-5126	59.4	1.22669	2.34029	0.0268771
mmu-miR-101b-3p	227.4	-0.722655	-1.65022	0.0203664
mmu-miR-18a-5p	3.6	-2.69088	-6.45709	0.0421631
mmu-miR-10a-5p	5959.4	0.556986	1.47119	0.0293726
mmu-miR-1843a-5p	69.4	-0.692374	-1.61594	0.0344112
mmu-miR-92a-3p	553.6	-0.356889	-1.28066	0.0405249
mmu-miR-3470b	90.6	0.805174	1.74736	0.0247416
mmu-miR-3470a	31.6	0.781134	1.71848	0.0283945
mmu-miR-361-3p	4.6	-1.55462	-2.93757	0.0395048
mmu-miR-486a-5p	39161.4	0.779287	1.71628	0.000175031
mmu-miR-5100	50.8	1.37846	2.59992	0.00668984
mmu-miR-126a-3p	532.2	-0.365564	-1.28839	0.0471503
mmu-miR-146b-5p	476.8	0.664324	1.58483	0.0195629
mmu-miR-146a-5p	61.4	0.810363	1.75365	0.0270383
mmu-miR-143-3p	49038.4	-0.402131	-1.32146	0.0173069
mmu-miR-339-3p	6	-1.64984	-3.13798	0.0390027
mmu-let-7g-5p	471.4	-0.42058	-1.33847	0.0490963
mmu-miR-744-5p	34.4	-1.01341	-2.01867	0.0205427
mmu-miR-206-3p	31.2	1.47346	2.77687	0.00210952
mmu-miR-3535	21	1.54925	2.92664	0.000812575
mmu-miR-379-5p	23.2	1.47172	2.77352	2.15379e-05
mmu-miR-30d-5p	2442.4	-0.430833	-1.34801	0.0324279
mmu-miR-30a-5p	29451.6	-0.399483	-1.31904	0.039723
mmu-miR-6238	100.4	1.45295	2.73767	0.00105202
mmu-miR-350-3p	5.8	1.0883	2.12623	0.0345327
mmu-miR-434-3p	158.8	-1.02483	-2.03473	0.00382816
mmu-miR-450b-5p	4.6	-2.40938	-5.31245	0.0141304
