# Supplementary material for: Microgravity’s effects on miRNA-mRNA regulatory networks in a mouse model of segmental bone defects
Source: PLoS One. 2024 Dec 2;19(12):e0313768. doi: 10.1371/journal.pone.0313768 (PMC11611151; doi:10.1371/journal.pone.0313768)
Supplement: S4 Table — Following groups are analyzed to study microgravity effects; callus-sham, callus-surgery and quadriceps-sham. The settings of miRNA profile filter are discussed in method section of the manuscript. List 1 (callus-sham) callus_FLT_Sham/GRD_Sham; List 2 (callus-surgery) callus_FLT Surgery_GRD Surgery; and List3 (quadriceps-sham) Quad_FLT Sham_GRD Sham. (FLT: Spaceflight, GRD: Ground). (XLSX) [file pone.0313768.s008.xlsx]

## Sheet: S4
Table S4: Three lists showing number of mRNA targets altered by miRNA using Ingenuity Pathway Analysis. Following groups are analyzed to study microgravity effects; callus-sham, callus-surgery and quadriceps-sham. The settings of miRNA profile filter are discussed in method section of the manuscript. List 1 (callus-sham)_callus_FLT_Sham/GRD_Sham; List 2 callus-surgery) callus_FLT Surgery_GRD Surg…
List 1_callus_FLT_Sham/GRD_Sham
13 microRNA have targeting information available.
Filtered to 10 microRNAs targeting 68 mRNAs.
	miRNA	# of mRNA Targets
	miR-1-3p (and other miRNAs w/seed GGAAUGU)	5
	miR-200b-3p (and other miRNAs w/seed AAUACUG)	15
	miR-205-5p (and other miRNAs w/seed CCUUCAU)	9
	miR-208a-3p (and other miRNAs w/seed UAAGACG)	2
	miR-214-5p (miRNAs w/seed GCCUGUC)	9
	miR-33-5p (and other miRNAs w/seed UGCAUUG)	4
	miR-330-3p (and other miRNAs w/seed CAAAGCA)	7
	miR-365-3p (and other miRNAs w/seed AAUGCCC)	1
	miR-425-3p (miRNAs w/seed UCGGGAA)	7
	miR-466d-5p (and other miRNAs w/seed GUGUGUG)	15
List 2_callus_FLT Surgery_GRD Surgery;
33 microRNA have targeting information available.
Filtered to 26 microRNAs targeting 215 mRNAs
	miRNA	# of mRNA Targets
	miR-100-5p (and other miRNAs w/seed ACCCGUA)	6
	miR-101-3p (and other miRNAs w/seed ACAGUAC)	1
	miR-126a-3p (and other miRNAs w/seed CGUACCG)	4
	miR-126a-5p (and other miRNAs w/seed AUUAUUA)	4
	miR-143-3p (and other miRNAs w/seed GAGAUGA)	2
	miR-147 (and other miRNAs w/seed UGUGCGG)	11
	miR-16-5p (and other miRNAs w/seed AGCAGCA)	52
	miR-17-5p (and other miRNAs w/seed AAAGUGC)	24
	miR-181a-5p (and other miRNAs w/seed ACAUUCA)	3
	miR-181b-1-3p (and other miRNAs w/seed UCACUGA)	5
	miR-186-5p (miRNAs w/seed AAAGAAU)	2
	miR-191-5p (and other miRNAs w/seed AACGGAA)	13
	miR-22-3p (miRNAs w/seed AGCUGCC)	29
	miR-27a-5p (miRNAs w/seed GGGCUUA)	18
	miR-29b-3p (and other miRNAs w/seed AGCACCA)	36
	miR-30a-3p (and other miRNAs w/seed UUUCAGU)	2
	miR-329-3p (and other miRNAs w/seed ACACACC)	15
	miR-338-3p (miRNAs w/seed CCAGCAU)	20
	miR-338-5p (miRNAs w/seed ACAAUAU)	5
	miR-34a-5p (and other miRNAs w/seed GGCAGUG)	40
	miR-34c-3p (and other miRNAs w/seed AUCACUA)	6
	miR-425-5p (and other miRNAs w/seed AUGACAC)	14
	miR-466d-5p (and other miRNAs w/seed GUGUGUG)	2
	miR-501-3p (and other miRNAs w/seed AUGCACC)	7
	miR-5107-3p (and other miRNAs w/seed AACCUGU)	3
	miR-708-5p (and other miRNAs w/seed AGGAGCU)	19
List3_Quad_FLT sham_GRD sham
32 microRNA have targeting information available.
Filtered to 26 microRNAs targeting 87 mRNAs.
	miRNA	# of mRNA Targets
	let-7a-5p (and other miRNAs w/seed GAGGUAG)	18
	miR-1-3p (and other miRNAs w/seed GGAAUGU)	9
	miR-10a-5p (and other miRNAs w/seed ACCCUGU)	5
	miR-143-3p (and other miRNAs w/seed GAGAUGA)	1
	miR-146a-5p (and other miRNAs w/seed GAGAACU)	1
	miR-148a-3p (and other miRNAs w/seed CAGUGCA)	9
	miR-17-5p (and other miRNAs w/seed AAAGUGC)	12
	miR-18a-5p (and other miRNAs w/seed AAGGUGC)	5
	miR-192-5p (and other miRNAs w/seed UGACCUA)	5
	miR-203a-3p (and other miRNAs w/seed UGAAAUG)	2
	miR-208a-3p (and other miRNAs w/seed UAAGACG)	1
	miR-22-5p (and other miRNAs w/seed GUUCUUC)	8
	miR-298-5p (and other miRNAs w/seed GCAGAGG)	8
	miR-299a-3p (and other miRNAs w/seed AUGUGGG)	3
	miR-29b-3p (and other miRNAs w/seed AGCACCA)	9
	miR-3082-3p (and other miRNAs w/seed ACAUGGC)	3
	miR-330-3p (and other miRNAs w/seed CAAAGCA)	3
	miR-331-3p (miRNAs w/seed CCCCUGG)	2
	miR-335-3p (miRNAs w/seed UUUUCAU)	1
	miR-335-5p (and other miRNAs w/seed CAAGAGC)	3
	miR-342-3p (miRNAs w/seed CUCACAC)	2
	miR-369-3p (miRNAs w/seed AUAAUAC)	5
	miR-540-3p (and other miRNAs w/seed GGUCAGA)	6
	miR-615-3p (miRNAs w/seed CCGAGCC)	2
	miR-92a-1-5p (miRNAs w/seed GGUUGGG)	5
	miR-92a-3p (and other miRNAs w/seed AUUGCAC)	4
