# Supplementary material for: Microgravity’s effects on miRNA-mRNA regulatory networks in a mouse model of segmental bone defects
Source: PLoS One. 2024 Dec 2;19(12):e0313768. doi: 10.1371/journal.pone.0313768 (PMC11611151; doi:10.1371/journal.pone.0313768)
Supplement: S5 Table — (FLT: Spaceflight, GRD: Ground. Expr: expression). (XLSX) [file pone.0313768.s009.xlsx]

## Sheet: miRNA target filter
Table S5- miRNA Target filter generated list for each of the following group affected by microgravity; 1) Callus-sham (FLT_Sham/GRD_Sham), 2) Callus-Surgery (FLT Surgery_GRD Surgery); 3) Quadriceps-sham (FLT Sham_GRD Sham). (FLT: Spaceflight, GRD: Ground. Expr: expression)
Group	ID	Symbol	Expr Log Ratio	Source	Confidence	ID	Symbol	Expr Log Ratio	Disease	Pathway
Callus-FLT	mmu-miR-206-3p	miR-1-3p (and other miRNAs w/seed GGAAUGU)	3.041	TargetScan Human	Moderate (predicted)	A_55_P2324425	ADAM12	-1.273	Cancer,Cardiovascular Disease,Connective Tissue Disorders,Dermatological Diseases and Conditions,Developmental Disorder,Endocrine System Disorders,Gastrointestinal Disease,Hematological Disease,Hepatic System Disease,Hereditary Disorder,Hypersensitivity Response,Immunological Disease,Infectious Disease,Inflammatory Disease,Inflammatory Response,Metabolic Disease,Neurological Disease,Nutritional D…	Axonal Guidance Signaling,Inhibition of Matrix Metalloproteases
Callus-FLT	mmu-miR-206-3p	miR-1-3p (and other miRNAs w/seed GGAAUGU)	3.041	TargetScan Human	Moderate (predicted)	A_55_P2107711	COL25A1	-1.352	Cancer,Connective Tissue Disorders,Dermatological Diseases and Conditions,Developmental Disorder,Endocrine System Disorders,Gastrointestinal Disease,Hematological Disease,Hereditary Disorder,Immunological Disease,Metabolic Disease,Neurological Disease,Ophthalmic Disease,Organismal Injury and Abnormalities,Psychological Disorders,Reproductive System Disease,Respiratory Disease,Skeletal and Muscula…	GP6 Signaling Pathway,Hepatic Fibrosis / Hepatic Stellate Cell Activation,Pulmonary Fibrosis Idiopathic Signaling Pathway,Wound Healing Signaling Pathway
Callus-FLT	mmu-miR-206-3p	miR-1-3p (and other miRNAs w/seed GGAAUGU)	3.041	TargetScan Human	Moderate (predicted)	A_66_P127161	CYP2U1	-1.131	Cancer,Cardiovascular Disease,Developmental Disorder,Endocrine System Disorders,Gastrointestinal Disease,Hereditary Disorder,Infectious Disease,Neurological Disease,Organismal Injury and Abnormalities,Psychological Disorders,Reproductive System Disease,Skeletal and Muscular Disorders	Acetone Degradation I (to Methylglyoxal),Bupropion Degradation,Estrogen Biosynthesis,LPS/IL-1 Mediated Inhibition of RXR Function,Melatonin Degradation I,Nicotine Degradation II,Nicotine Degradation III,NRF2-mediated Oxidative Stress Response,Oxidative Ethanol Degradation III,Superpathway of Melatonin Degradation
Callus-FLT	mmu-miR-206-3p	miR-1-3p (and other miRNAs w/seed GGAAUGU)	3.041	TarBase,TargetScan Human,miRecords	Experimentally Observed,Moderate (predicted)	A_66_P102891	LRRC8A	-1.359	Cancer,Dermatological Diseases and Conditions,Developmental Disorder,Endocrine System Disorders,Gastrointestinal Disease,Hematological Disease,Hepatic System Disease,Hereditary Disorder,Immunological Disease,Metabolic Disease,Neurological Disease,Organismal Injury and Abnormalities,Psychological Disorders,Renal and Urological Disease,Reproductive System Disease,Skeletal and Muscular Disorders	Gustation Pathway,Vitamin-C Transport
Callus-FLT	mmu-miR-206-3p	miR-1-3p (and other miRNAs w/seed GGAAUGU)	3.041	TargetScan Human	Moderate (predicted)	A_55_P2184429	NFATC3	-4.026	Cancer,Cardiovascular Disease,Connective Tissue Disorders,Dental Disease,Dermatological Diseases and Conditions,Developmental Disorder,Endocrine System Disorders,Gastrointestinal Disease,Hematological Disease,Hepatic System Disease,Hereditary Disorder,Immunological Disease,Inflammatory Disease,Inflammatory Response,Metabolic Disease,Neurological Disease,Ophthalmic Disease,Organismal Injury and Ab…	April Mediated Signaling,Axonal Guidance Signaling,B Cell Activating Factor Signaling,B Cell Receptor Signaling,Calcium Signaling,Cardiac Hypertrophy Signaling (Enhanced),CD28 Signaling in T Helper Cells,fMLP Signaling in Neutrophils,G-Protein Coupled Receptor Signaling,Glucocorticoid Receptor Signaling,GŒ±q Signaling,ICOS-ICOSL Signaling in T Helper Cells,IL-4 Signaling,Natural Killer Cell Signa…
Callus-FLT	mmu-miR-200b-3p	miR-200b-3p (and other miRNAs w/seed AAUACUG)	-4.22	TargetScan Human	Moderate (predicted)	A_52_P630493	DNAJB6	1.961	Cancer,Cardiovascular Disease,Dermatological Diseases and Conditions,Developmental Disorder,Endocrine System Disorders,Gastrointestinal Disease,Hepatic System Disease,Hereditary Disorder,Neurological Disease,Organismal Injury and Abnormalities,Psychological Disorders,Reproductive System Disease,Respiratory Disease,Skeletal and Muscular Disorders	Aldosterone Signaling in Epithelial Cells,NRF2-mediated Oxidative Stress Response,Protein Ubiquitination Pathway,Unfolded protein response
Callus-FLT	mmu-miR-200b-3p	miR-200b-3p (and other miRNAs w/seed AAUACUG)	-4.22	TargetScan Human	Moderate (predicted)	A_55_P2130535	DNMT3B	1.869	Cancer,Cardiovascular Disease,Connective Tissue Disorders,Dermatological Diseases and Conditions,Developmental Disorder,Endocrine System Disorders,Gastrointestinal Disease,Hematological Disease,Hepatic System Disease,Hereditary Disorder,Immunological Disease,Infectious Disease,Inflammatory Disease,Inflammatory Response,Metabolic Disease,Neurological Disease,Ophthalmic Disease,Organismal Injury an…	DNA Methylation and Transcriptional Repression Signaling,HOTAIR Regulatory Pathway
Callus-FLT	mmu-miR-200b-3p	miR-200b-3p (and other miRNAs w/seed AAUACUG)	-4.22	TargetScan Human	Moderate (predicted)	A_51_P506683	FBXW7	2.481	Cancer,Cardiovascular Disease,Connective Tissue Disorders,Dermatological Diseases and Conditions,Developmental Disorder,Endocrine System Disorders,Gastrointestinal Disease,Hematological Disease,Hepatic System Disease,Hereditary Disorder,Immunological Disease,Metabolic Disease,Neurological Disease,Ophthalmic Disease,Organismal Injury and Abnormalities,Psychological Disorders,Renal and Urological D…	Adipogenesis pathway,Protein Ubiquitination Pathway
Callus-FLT	mmu-miR-200b-3p	miR-200b-3p (and other miRNAs w/seed AAUACUG)	-4.22	TargetScan Human	Moderate (predicted)	A_55_P2107362	GJC1	1.562	Cancer,Cardiovascular Disease,Connective Tissue Disorders,Dermatological Diseases and Conditions,Developmental Disorder,Gastrointestinal Disease,Hematological Disease,Hepatic System Disease,Hereditary Disorder,Immunological Disease,Organismal Injury and Abnormalities,Respiratory Disease,Skeletal and Muscular Disorders	Gap Junction Signaling
Callus-FLT	mmu-miR-200b-3p	miR-200b-3p (and other miRNAs w/seed AAUACUG)	-4.22	TargetScan Human	Moderate (predicted)	A_51_P316553	KDR	2.944	Cancer,Cardiovascular Disease,Connective Tissue Disorders,Dental Disease,Dermatological Diseases and Conditions,Developmental Disorder,Endocrine System Disorders,Gastrointestinal Disease,Hematological Disease,Hepatic System Disease,Hereditary Disorder,Immunological Disease,Infectious Disease,Inflammatory Disease,Inflammatory Response,Metabolic Disease,Neurological Disease,Nutritional Disease,Opht…	CLEAR Signaling Pathway,CREB Signaling in Neurons,eNOS Signaling,FAK Signaling,Hepatic Fibrosis / Hepatic Stellate Cell Activation,Hepatic Fibrosis Signaling Pathway,HIF1Œ± Signaling,IL-15 Production,IL-8 Signaling,Inhibition of Angiogenesis by TSP1,NF-Œ∫B Signaling,Nitric Oxide Signaling in the Cardiovascular System,PTEN Signaling,Pulmonary Healing Signaling Pathway,Sperm Motility,STAT3 Pathway,…
Callus-FLT	mmu-miR-200b-3p	miR-200b-3p (and other miRNAs w/seed AAUACUG)	-4.22	TargetScan Human	Moderate (predicted)	A_55_P2122020	KLF4	2.443	Cancer,Cardiovascular Disease,Connective Tissue Disorders,Dermatological Diseases and Conditions,Developmental Disorder,Endocrine System Disorders,Gastrointestinal Disease,Hematological Disease,Hepatic System Disease,Hereditary Disorder,Immunological Disease,Inflammatory Disease,Inflammatory Response,Metabolic Disease,Neurological Disease,Nutritional Disease,Organismal Injury and Abnormalities,Ps…	VDR/RXR Activation
Callus-FLT	mmu-miR-200b-3p	miR-200b-3p (and other miRNAs w/seed AAUACUG)	-4.22	TargetScan Human	Moderate (predicted)	A_55_P2103452	NPY1R	1.937	Cancer,Cardiovascular Disease,Dermatological Diseases and Conditions,Developmental Disorder,Endocrine System Disorders,Gastrointestinal Disease,Hematological Disease,Hepatic System Disease,Immunological Disease,Inflammatory Response,Metabolic Disease,Neurological Disease,Nutritional Disease,Organismal Injury and Abnormalities,Psychological Disorders,Renal and Urological Disease,Reproductive Syste…	Breast Cancer Regulation by Stathmin1,cAMP-mediated signaling,CREB Signaling in Neurons,FAK Signaling,G-Protein Coupled Receptor Signaling,GŒ±i Signaling,Phagosome Formation
Callus-FLT	mmu-miR-200b-3p	miR-200b-3p (and other miRNAs w/seed AAUACUG)	-4.22	TargetScan Human	Moderate (predicted)	A_55_P2050799	NUP35	1.959	Cancer,Cardiovascular Disease,Endocrine System Disorders,Gastrointestinal Disease,Hepatic System Disease,Infectious Disease,Metabolic Disease,Neurological Disease,Organismal Injury and Abnormalities,Psychological Disorders,Renal and Urological Disease,Reproductive System Disease,Respiratory Disease,Skeletal and Muscular Disorders	HER-2 Signaling in Breast Cancer
Callus-FLT	mmu-miR-200b-3p	miR-200b-3p (and other miRNAs w/seed AAUACUG)	-4.22	TargetScan Human	Moderate (predicted)	A_52_P33014	PPP1R8	1.298	Cancer,Connective Tissue Disorders,Developmental Disorder,Endocrine System Disorders,Immunological Disease,Infectious Disease,Inflammatory Disease,Organismal Injury and Abnormalities,Renal and Urological Disease,Skeletal and Muscular Disorders	3-phosphoinositide Biosynthesis,3-phosphoinositide Degradation,D-myo-inositol (1,4,5,6)-Tetrakisphosphate Biosynthesis,D-myo-inositol (3,4,5,6)-tetrakisphosphate Biosynthesis,D-myo-inositol-5-phosphate Metabolism,Role of OCT4 in Mammalian Embryonic Stem Cell Pluripotency,Superpathway of Inositol Phosphate Compounds
Callus-FLT	mmu-miR-200b-3p	miR-200b-3p (and other miRNAs w/seed AAUACUG)	-4.22	TargetScan Human	Moderate (predicted)	A_55_P2288117	PPP2CA	1.143	Cancer,Cardiovascular Disease,Connective Tissue Disorders,Dermatological Diseases and Conditions,Developmental Disorder,Endocrine System Disorders,Gastrointestinal Disease,Hematological Disease,Hepatic System Disease,Hereditary Disorder,Immunological Disease,Inflammatory Disease,Inflammatory Response,Neurological Disease,Organismal Injury and Abnormalities,Psychological Disorders,Renal and Urolog…	3-phosphoinositide Biosynthesis,3-phosphoinositide Degradation,AMPK Signaling,ATM Signaling,Autophagy,BEX2 Signaling Pathway,Breast Cancer Regulation by Stathmin1,Cardiac Œ≤-adrenergic Signaling,CDK5 Signaling,Cell Cycle Regulation by BTG Family Proteins,Ceramide Signaling,CLEAR Signaling Pathway,CTLA4 Signaling in Cytotoxic T Lymphocytes,Cyclins and Cell Cycle Regulation,D-myo-inositol (1,4,5,6)…
Callus-FLT	mmu-miR-200b-3p	miR-200b-3p (and other miRNAs w/seed AAUACUG)	-4.22	TargetScan Human	High (predicted)	A_55_P1963547	PRDM16	1.012	Cancer,Cardiovascular Disease,Connective Tissue Disorders,Dermatological Diseases and Conditions,Developmental Disorder,Endocrine System Disorders,Gastrointestinal Disease,Hematological Disease,Hepatic System Disease,Hereditary Disorder,Immunological Disease,Inflammatory Disease,Metabolic Disease,Neurological Disease,Nutritional Disease,Organismal Injury and Abnormalities,Psychological Disorders,…	White Adipose Tissue Browning Pathway
Callus-FLT	mmu-miR-200b-3p	miR-200b-3p (and other miRNAs w/seed AAUACUG)	-4.22	TargetScan Human	Moderate (predicted)	A_52_P312398	SSR3	1.172	Cancer,Connective Tissue Disorders,Developmental Disorder,Gastrointestinal Disease,Hereditary Disorder,Infectious Disease,Metabolic Disease,Neurological Disease,Organismal Injury and Abnormalities,Psychological Disorders,Respiratory Disease,Skeletal and Muscular Disorders	Insulin Secretion Signaling Pathway
Callus-FLT	mmu-miR-200b-3p	miR-200b-3p (and other miRNAs w/seed AAUACUG)	-4.22	TargetScan Human	Moderate (predicted)	A_51_P484526	WIF1	3.026	Cancer,Cardiovascular Disease,Connective Tissue Disorders,Dermatological Diseases and Conditions,Developmental Disorder,Endocrine System Disorders,Gastrointestinal Disease,Hematological Disease,Hepatic System Disease,Hereditary Disorder,Immunological Disease,Metabolic Disease,Neurological Disease,Organismal Injury and Abnormalities,Psychological Disorders,Renal and Urological Disease,Reproductive…	HOTAIR Regulatory Pathway,Role of Macrophages, Fibroblasts and Endothelial Cells in Rheumatoid Arthritis,Role of Osteoblasts, Osteoclasts and Chondrocytes in Rheumatoid Arthritis,WNT/Œ≤-catenin Signaling
Callus-FLT	mmu-miR-200b-3p	miR-200b-3p (and other miRNAs w/seed AAUACUG)	-4.22	TargetScan Human	Moderate (predicted)	A_52_P485766	ZDHHC17	2.415	Cancer,Cardiovascular Disease,Dermatological Diseases and Conditions,Developmental Disorder,Endocrine System Disorders,Gastrointestinal Disease,Hereditary Disorder,Inflammatory Disease,Neurological Disease,Organismal Injury and Abnormalities,Psychological Disorders,Reproductive System Disease,Skeletal and Muscular Disorders	Huntington's Disease Signaling
Callus-FLT	mmu-miR-200b-3p	miR-200b-3p (and other miRNAs w/seed AAUACUG)	-4.22	Ingenuity Expert Findings,TarBase,TargetScan Human,miRecords	Experimentally Observed,High (predicted)	A_52_P596008	ZEB2	2.188	Cancer,Cardiovascular Disease,Connective Tissue Disorders,Dermatological Diseases and Conditions,Developmental Disorder,Endocrine System Disorders,Gastrointestinal Disease,Hematological Disease,Hepatic System Disease,Hereditary Disorder,Hypersensitivity Response,Immunological Disease,Infectious Disease,Inflammatory Disease,Inflammatory Response,Metabolic Disease,Neurological Disease,Organismal In…	Regulation Of The Epithelial Mesenchymal Transition By Growth Factors Pathway,Regulation of the Epithelial-Mesenchymal Transition Pathway
Callus-FLT	mmu-miR-205-5p	miR-205-5p (and other miRNAs w/seed CCUUCAU)	-1.891	TargetScan Human	Moderate (predicted)	A_52_P49321	ADAMTS9	1.702	Cancer,Cardiovascular Disease,Connective Tissue Disorders,Dermatological Diseases and Conditions,Developmental Disorder,Endocrine System Disorders,Gastrointestinal Disease,Hematological Disease,Hepatic System Disease,Hereditary Disorder,Immunological Disease,Inflammatory Disease,Inflammatory Response,Metabolic Disease,Neurological Disease,Ophthalmic Disease,Organismal Injury and Abnormalities,Psy…	Axonal Guidance Signaling
Callus-FLT	mmu-miR-205-5p	miR-205-5p (and other miRNAs w/seed CCUUCAU)	-1.891	TargetScan Human	Moderate (predicted)	A_55_P2015113	ATG5	1.454	Antimicrobial Response,Auditory Disease,Cancer,Cardiovascular Disease,Connective Tissue Disorders,Dermatological Diseases and Conditions,Developmental Disorder,Endocrine System Disorders,Gastrointestinal Disease,Hematological Disease,Hepatic System Disease,Hereditary Disorder,Hypersensitivity Response,Immunological Disease,Infectious Disease,Inflammatory Disease,Inflammatory Response,Metabolic Di…	Adipogenesis pathway,Autophagy,Sirtuin Signaling Pathway
Callus-FLT	mmu-miR-205-5p	miR-205-5p (and other miRNAs w/seed CCUUCAU)	-1.891	TargetScan Human	Moderate (predicted)	A_66_P132888	DHFR	1.91	Auditory Disease,Cancer,Cardiovascular Disease,Connective Tissue Disorders,Dental Disease,Dermatological Diseases and Conditions,Developmental Disorder,Endocrine System Disorders,Gastrointestinal Disease,Hematological Disease,Hepatic System Disease,Hereditary Disorder,Immunological Disease,Infectious Disease,Inflammatory Disease,Inflammatory Response,Metabolic Disease,Neurological Disease,Nutriti…	Aryl Hydrocarbon Receptor Signaling,dTMP De Novo Biosynthesis
Callus-FLT	mmu-miR-205-5p	miR-205-5p (and other miRNAs w/seed CCUUCAU)	-1.891	TargetScan Human	Moderate (predicted)	A_52_P584188	FRAT1	1.793	Cancer,Cardiovascular Disease,Developmental Disorder,Endocrine System Disorders,Gastrointestinal Disease,Infectious Disease,Inflammatory Disease,Neurological Disease,Organismal Injury and Abnormalities,Renal and Urological Disease,Reproductive System Disease,Respiratory Disease,Skeletal and Muscular Disorders	WNT/Œ≤-catenin Signaling
Callus-FLT	mmu-miR-205-5p	miR-205-5p (and other miRNAs w/seed CCUUCAU)	-1.891	TargetScan Human	Moderate (predicted)	A_55_P2027900	GABRA2	2.534	Auditory Disease,Cancer,Cardiovascular Disease,Connective Tissue Disorders,Dental Disease,Dermatological Diseases and Conditions,Developmental Disorder,Endocrine System Disorders,Gastrointestinal Disease,Hematological Disease,Hepatic System Disease,Hereditary Disorder,Immunological Disease,Infectious Disease,Inflammatory Disease,Inflammatory Response,Metabolic Disease,Neurological Disease,Nutriti…	GABA Receptor Signaling,Gustation Pathway,Neuroinflammation Signaling Pathway,Neurovascular Coupling Signaling Pathway
Callus-FLT	mmu-miR-205-5p	miR-205-5p (and other miRNAs w/seed CCUUCAU)	-1.891	TargetScan Human	Moderate (predicted)	A_51_P462047	PRPF38A	1.783	Cancer,Cardiovascular Disease,Connective Tissue Disorders,Dermatological Diseases and Conditions,Developmental Disorder,Endocrine System Disorders,Gastrointestinal Disease,Infectious Disease,Neurological Disease,Organismal Injury and Abnormalities,Reproductive System Disease,Skeletal and Muscular Disorders	Systemic Lupus Erythematosus Signaling
Callus-FLT	mmu-miR-205-5p	miR-205-5p (and other miRNAs w/seed CCUUCAU)	-1.891	TargetScan Human	Moderate (predicted)	A_51_P501364	TBX21	2.025	Cancer,Cardiovascular Disease,Connective Tissue Disorders,Dermatological Diseases and Conditions,Endocrine System Disorders,Gastrointestinal Disease,Hematological Disease,Hepatic System Disease,Hereditary Disorder,Immunological Disease,Infectious Disease,Inflammatory Disease,Inflammatory Response,Metabolic Disease,Neurological Disease,Organismal Injury and Abnormalities,Psychological Disorders,Re…	T Cell Exhaustion Signaling Pathway,T Helper Cell Differentiation,Th1 and Th2 Activation Pathway,Th1 Pathway,Th2 Pathway
Callus-FLT	mmu-miR-205-5p	miR-205-5p (and other miRNAs w/seed CCUUCAU)	-1.891	TargetScan Human	Moderate (predicted)	A_52_P146164	UBE2N	1.599	Cancer,Dermatological Diseases and Conditions,Developmental Disorder,Endocrine System Disorders,Gastrointestinal Disease,Hepatic System Disease,Inflammatory Disease,Inflammatory Response,Metabolic Disease,Neurological Disease,Organismal Injury and Abnormalities,Psychological Disorders,Reproductive System Disease,Skeletal and Muscular Disorders	Hypoxia Signaling in the Cardiovascular System,NER (Nucleotide Excision Repair, Enhanced Pathway),NF-Œ∫B Signaling,Protein Ubiquitination Pathway
Callus-FLT	mmu-miR-205-5p	miR-205-5p (and other miRNAs w/seed CCUUCAU)	-1.891	TargetScan Human,miRecords	Experimentally Observed,Moderate (predicted)	A_52_P596008	ZEB2	2.188	Cancer,Cardiovascular Disease,Connective Tissue Disorders,Dermatological Diseases and Conditions,Developmental Disorder,Endocrine System Disorders,Gastrointestinal Disease,Hematological Disease,Hepatic System Disease,Hereditary Disorder,Hypersensitivity Response,Immunological Disease,Infectious Disease,Inflammatory Disease,Inflammatory Response,Metabolic Disease,Neurological Disease,Organismal In…	Regulation Of The Epithelial Mesenchymal Transition By Growth Factors Pathway,Regulation of the Epithelial-Mesenchymal Transition Pathway
Callus-FLT	mmu-miR-208b-3p	miR-208a-3p (and other miRNAs w/seed UAAGACG)	1.461	TargetScan Human	Moderate (predicted)	A_52_P49578	KCNMB3	-1.817	Cancer,Cardiovascular Disease,Connective Tissue Disorders,Dermatological Diseases and Conditions,Endocrine System Disorders,Gastrointestinal Disease,Hematological Disease,Hepatic System Disease,Immunological Disease,Metabolic Disease,Neurological Disease,Organismal Injury and Abnormalities,Psychological Disorders,Reproductive System Disease,Skeletal and Muscular Disorders	Neurovascular Coupling Signaling Pathway
Callus-FLT	mmu-miR-208b-3p	miR-208a-3p (and other miRNAs w/seed UAAGACG)	1.461	TargetScan Human	Moderate (predicted)	A_55_P2131899	SOX4	-1.019	Cancer,Cardiovascular Disease,Connective Tissue Disorders,Dermatological Diseases and Conditions,Developmental Disorder,Endocrine System Disorders,Gastrointestinal Disease,Hematological Disease,Hepatic System Disease,Hereditary Disorder,Immunological Disease,Infectious Disease,Inflammatory Disease,Inflammatory Response,Metabolic Disease,Neurological Disease,Ophthalmic Disease,Organismal Injury an…	WNT/Œ≤-catenin Signaling
Callus-FLT	mmu-miR-214-5p	miR-214-5p (miRNAs w/seed GCCUGUC)	-0.739	TargetScan Human	Moderate (predicted)	A_51_P381873	BUB3	1.449	Cancer,Dermatological Diseases and Conditions,Developmental Disorder,Endocrine System Disorders,Gastrointestinal Disease,Hematological Disease,Hereditary Disorder,Immunological Disease,Metabolic Disease,Neurological Disease,Nutritional Disease,Ophthalmic Disease,Organismal Injury and Abnormalities,Reproductive System Disease,Skeletal and Muscular Disorders	Kinetochore Metaphase Signaling Pathway
Callus-FLT	mmu-miR-214-5p	miR-214-5p (miRNAs w/seed GCCUGUC)	-0.739	TargetScan Human	Moderate (predicted)	A_55_P1953753	CNR1	1.589	Auditory Disease,Cancer,Cardiovascular Disease,Connective Tissue Disorders,Dermatological Diseases and Conditions,Developmental Disorder,Endocrine System Disorders,Gastrointestinal Disease,Hematological Disease,Hepatic System Disease,Hereditary Disorder,Hypersensitivity Response,Immunological Disease,Inflammatory Disease,Inflammatory Response,Metabolic Disease,Neurological Disease,Nutritional Dis…	Breast Cancer Regulation by Stathmin1,cAMP-mediated signaling,Corticotropin Releasing Hormone Signaling,CREB Signaling in Neurons,Endocannabinoid Cancer Inhibition Pathway,Endocannabinoid Developing Neuron Pathway,Endocannabinoid Neuronal Synapse Pathway,FAK Signaling,G-Protein Coupled Receptor Signaling,GŒ±i Signaling,GŒ±s Signaling,Hepatic Fibrosis Signaling Pathway,Phagosome Formation,Reelin S…
Callus-FLT	mmu-miR-214-5p	miR-214-5p (miRNAs w/seed GCCUGUC)	-0.739	TargetScan Human	Moderate (predicted)	A_55_P2139809	FGF13	1.909	Cancer,Dermatological Diseases and Conditions,Developmental Disorder,Endocrine System Disorders,Gastrointestinal Disease,Hepatic System Disease,Hereditary Disorder,Neurological Disease,Organismal Injury and Abnormalities,Psychological Disorders,Renal and Urological Disease,Reproductive System Disease,Respiratory Disease,Skeletal and Muscular Disorders	Actin Cytoskeleton Signaling,Airway Pathology in Chronic Obstructive Pulmonary Disease,Bladder Cancer Signaling,Cardiac Hypertrophy Signaling (Enhanced),Clathrin-mediated Endocytosis Signaling,FGF Signaling,Regulation Of The Epithelial Mesenchymal Transition By Growth Factors Pathway,Regulation of the Epithelial-Mesenchymal Transition Pathway,Tumor Microenvironment Pathway
Callus-FLT	mmu-miR-214-5p	miR-214-5p (miRNAs w/seed GCCUGUC)	-0.739	TargetScan Human	Moderate (predicted)	A_51_P341130	IQGAP1	1.326	Cancer,Cardiovascular Disease,Dermatological Diseases and Conditions,Developmental Disorder,Endocrine System Disorders,Gastrointestinal Disease,Hematological Disease,Hepatic System Disease,Hereditary Disorder,Immunological Disease,Inflammatory Response,Metabolic Disease,Neurological Disease,Organismal Injury and Abnormalities,Psychological Disorders,Reproductive System Disease,Respiratory Disease…	Actin Cytoskeleton Signaling,CDC42 Signaling,Epithelial Adherens Junction Signaling,Germ Cell-Sertoli Cell Junction Signaling,IL-8 Signaling,RAC Signaling,Remodeling of Epithelial Adherens Junctions,Signaling by Rho Family GTPases
Callus-FLT	mmu-miR-214-5p	miR-214-5p (miRNAs w/seed GCCUGUC)	-0.739	TargetScan Human	Moderate (predicted)	A_52_P634090	JAG1	2.838	Auditory Disease,Cancer,Cardiovascular Disease,Connective Tissue Disorders,Dermatological Diseases and Conditions,Developmental Disorder,Endocrine System Disorders,Gastrointestinal Disease,Hematological Disease,Hepatic System Disease,Hereditary Disorder,Immunological Disease,Inflammatory Disease,Inflammatory Response,Metabolic Disease,Neurological Disease,Ophthalmic Disease,Organismal Injury and …	Notch Signaling,Osteoarthritis Pathway,Pulmonary Fibrosis Idiopathic Signaling Pathway,Pulmonary Healing Signaling Pathway,Regulation Of The Epithelial Mesenchymal Transition In Development Pathway,Regulation of the Epithelial-Mesenchymal Transition Pathway,Th1 and Th2 Activation Pathway,Th2 Pathway
Callus-FLT	mmu-miR-214-5p	miR-214-5p (miRNAs w/seed GCCUGUC)	-0.739	TargetScan Human	Moderate (predicted)	A_51_P507290	KLF5	2.113	Cancer,Cardiovascular Disease,Dermatological Diseases and Conditions,Developmental Disorder,Endocrine System Disorders,Gastrointestinal Disease,Hepatic System Disease,Hereditary Disorder,Hypersensitivity Response,Inflammatory Response,Metabolic Disease,Neurological Disease,Nutritional Disease,Organismal Injury and Abnormalities,Psychological Disorders,Renal and Urological Disease,Reproductive Sys…	Adipogenesis pathway
Callus-FLT	mmu-miR-214-5p	miR-214-5p (miRNAs w/seed GCCUGUC)	-0.739	TargetScan Human	Moderate (predicted)	A_55_P2161858	PDLIM7	1.189	Cancer,Endocrine System Disorders,Gastrointestinal Disease,Hereditary Disorder,Neurological Disease,Organismal Injury and Abnormalities,Psychological Disorders,Renal and Urological Disease,Skeletal and Muscular Disorders	GDNF Family Ligand-Receptor Interactions
Callus-FLT	mmu-miR-214-5p	miR-214-5p (miRNAs w/seed GCCUGUC)	-0.739	TargetScan Human	Moderate (predicted)	A_52_P137378	PRKAA2	3.801	Cancer,Cardiovascular Disease,Dermatological Diseases and Conditions,Developmental Disorder,Endocrine System Disorders,Gastrointestinal Disease,Hematological Disease,Hepatic System Disease,Immunological Disease,Inflammatory Response,Metabolic Disease,Neurological Disease,Nutritional Disease,Ophthalmic Disease,Organismal Injury and Abnormalities,Psychological Disorders,Respiratory Disease,Skeletal…	AMPK Signaling,Apelin Adipocyte Signaling Pathway,Apelin Cardiac Fibroblast Signaling Pathway,Apelin Endothelial Signaling Pathway,Apelin Muscle Signaling Pathway,Apelin Pancreas Signaling Pathway,Autophagy,Circadian Rhythm Signaling,CLEAR Signaling Pathway,Endocannabinoid Cancer Inhibition Pathway,eNOS Signaling,Epithelial Adherens Junction Signaling,Estrogen Receptor Signaling,Ferroptosis Signa…
Callus-FLT	mmu-miR-214-5p	miR-214-5p (miRNAs w/seed GCCUGUC)	-0.739	TargetScan Human	High (predicted)	A_52_P375493	TFDP1	1.567	Cancer,Cardiovascular Disease,Connective Tissue Disorders,Dermatological Diseases and Conditions,Developmental Disorder,Endocrine System Disorders,Gastrointestinal Disease,Hematological Disease,Hereditary Disorder,Immunological Disease,Neurological Disease,Organismal Injury and Abnormalities,Reproductive System Disease,Respiratory Disease,Skeletal and Muscular Disorders	Aryl Hydrocarbon Receptor Signaling,Bladder Cancer Signaling,Cell Cycle: G1/S Checkpoint Regulation,Chronic Myeloid Leukemia Signaling,Coronavirus Pathogenesis Pathway,Cyclins and Cell Cycle Regulation,Estrogen-mediated S-phase Entry,Glioma Signaling,Molecular Mechanisms of Cancer,Non-Small Cell Lung Cancer Signaling,Ovarian Cancer Signaling,Pancreatic Adenocarcinoma Signaling,Prostate Cancer Sig…
Callus-FLT	mmu-miR-33-5p	miR-33-5p (and other miRNAs w/seed UGCAUUG)	-0.809	TargetScan Human	Moderate (predicted)	A_51_P331752	CCL11	2.909	Antimicrobial Response,Cancer,Cardiovascular Disease,Connective Tissue Disorders,Endocrine System Disorders,Gastrointestinal Disease,Hematological Disease,Hereditary Disorder,Hypersensitivity Response,Immunological Disease,Infectious Disease,Inflammatory Disease,Inflammatory Response,Metabolic Disease,Neurological Disease,Ophthalmic Disease,Organismal Injury and Abnormalities,Reproductive System …	Agranulocyte Adhesion and Diapedesis,Atherosclerosis Signaling,CCR3 Signaling in Eosinophils,Chemokine Signaling,Glucocorticoid Receptor Signaling,Granulocyte Adhesion and Diapedesis,IL-13 Signaling Pathway,IL-17 Signaling,IL-17A Signaling in Airway Cells
Callus-FLT	mmu-miR-33-5p	miR-33-5p (and other miRNAs w/seed UGCAUUG)	-0.809	TargetScan Human	Moderate (predicted)	A_66_P104134	HOMER1	2.445	Cancer,Developmental Disorder,Endocrine System Disorders,Gastrointestinal Disease,Hereditary Disorder,Metabolic Disease,Neurological Disease,Organismal Injury and Abnormalities,Psychological Disorders,Reproductive System Disease,Skeletal and Muscular Disorders	Glutamate Receptor Signaling
Callus-FLT	mmu-miR-33-5p	miR-33-5p (and other miRNAs w/seed UGCAUUG)	-0.809	TargetScan Human	High (predicted)	A_52_P228236	TFRC	2.103	Cancer,Cardiovascular Disease,Connective Tissue Disorders,Dermatological Diseases and Conditions,Developmental Disorder,Endocrine System Disorders,Gastrointestinal Disease,Hematological Disease,Hepatic System Disease,Hereditary Disorder,Immunological Disease,Infectious Disease,Inflammatory Disease,Inflammatory Response,Metabolic Disease,Neurological Disease,Nutritional Disease,Organismal Injury a…	Clathrin-mediated Endocytosis Signaling,Ferroptosis Signaling Pathway,Hepatic Fibrosis Signaling Pathway,Iron homeostasis signaling pathway,Virus Entry via Endocytic Pathways
Callus-FLT	mmu-miR-33-5p	miR-33-5p (and other miRNAs w/seed UGCAUUG)	-0.809	TargetScan Human	Moderate (predicted)	A_51_P484526	WIF1	3.026	Cancer,Cardiovascular Disease,Connective Tissue Disorders,Dermatological Diseases and Conditions,Developmental Disorder,Endocrine System Disorders,Gastrointestinal Disease,Hematological Disease,Hepatic System Disease,Hereditary Disorder,Immunological Disease,Metabolic Disease,Neurological Disease,Organismal Injury and Abnormalities,Psychological Disorders,Renal and Urological Disease,Reproductive…	HOTAIR Regulatory Pathway,Role of Macrophages, Fibroblasts and Endothelial Cells in Rheumatoid Arthritis,Role of Osteoblasts, Osteoclasts and Chondrocytes in Rheumatoid Arthritis,WNT/Œ≤-catenin Signaling
Callus-FLT	mmu-miR-6240	miR-330-3p (and other miRNAs w/seed CAAAGCA)	-1.004	TargetScan Human	Moderate (predicted)	A_55_P2052062	CD200	2.969	Antimicrobial Response,Cancer,Cardiovascular Disease,Connective Tissue Disorders,Dermatological Diseases and Conditions,Endocrine System Disorders,Gastrointestinal Disease,Hematological Disease,Hepatic System Disease,Hypersensitivity Response,Immunological Disease,Infectious Disease,Inflammatory Disease,Inflammatory Response,Metabolic Disease,Neurological Disease,Nutritional Disease,Ophthalmic Di…	Neuroinflammation Signaling Pathway
Callus-FLT	mmu-miR-6241	miR-330-3p (and other miRNAs w/seed CAAAGCA)	-1.004	TargetScan Human	Moderate (predicted)	A_52_P584188	FRAT1	1.793	Cancer,Cardiovascular Disease,Developmental Disorder,Endocrine System Disorders,Gastrointestinal Disease,Infectious Disease,Inflammatory Disease,Neurological Disease,Organismal Injury and Abnormalities,Renal and Urological Disease,Reproductive System Disease,Respiratory Disease,Skeletal and Muscular Disorders	WNT/Œ≤-catenin Signaling
Callus-FLT	mmu-miR-6242	miR-330-3p (and other miRNAs w/seed CAAAGCA)	-1.004	TargetScan Human	Moderate (predicted)	A_52_P240542	ID2	2.288	Cancer,Connective Tissue Disorders,Developmental Disorder,Gastrointestinal Disease,Hematological Disease,Hepatic System Disease,Immunological Disease,Inflammatory Disease,Inflammatory Response,Neurological Disease,Nutritional Disease,Organismal Injury and Abnormalities,Renal and Urological Disease,Reproductive System Disease,Respiratory Disease,Skeletal and Muscular Disorders,Tumor Morphology	Mouse Embryonic Stem Cell Pluripotency,Regulation Of The Epithelial Mesenchymal Transition By Growth Factors Pathway,Regulation of the Epithelial-Mesenchymal Transition Pathway
Callus-FLT	mmu-miR-6243	miR-330-3p (and other miRNAs w/seed CAAAGCA)	-1.004	TargetScan Human	Moderate (predicted)	A_51_P246816	NAPA	2.838	Cancer,Dermatological Diseases and Conditions,Endocrine System Disorders,Gastrointestinal Disease,Hematological Disease,Hepatic System Disease,Hereditary Disorder,Immunological Disease,Inflammatory Disease,Inflammatory Response,Neurological Disease,Organismal Injury and Abnormalities,Psychological Disorders,Reproductive System Disease,Skeletal and Muscular Disorders,Tumor Morphology	Huntington's Disease Signaling,Insulin Secretion Signaling Pathway,Phagosome Maturation,SNARE Signaling Pathway,Synaptogenesis Signaling Pathway,Tight Junction Signaling
Callus-FLT	mmu-miR-6244	miR-330-3p (and other miRNAs w/seed CAAAGCA)	-1.004	TargetScan Human	Moderate (predicted)	A_51_P455338	RNASE2	1.343	Antimicrobial Response,Cancer,Cardiovascular Disease,Connective Tissue Disorders,Endocrine System Disorders,Gastrointestinal Disease,Hematological Disease,Immunological Disease,Infectious Disease,Inflammatory Disease,Inflammatory Response,Neurological Disease,Organismal Injury and Abnormalities,Reproductive System Disease,Respiratory Disease,Skeletal and Muscular Disorders	Airway Inflammation in Asthma
Callus-FLT	mmu-miR-6245	miR-330-3p (and other miRNAs w/seed CAAAGCA)	-1.004	TargetScan Human	Moderate (predicted)	A_51_P468260	S100B	3.218	Cancer,Cardiovascular Disease,Connective Tissue Disorders,Dermatological Diseases and Conditions,Developmental Disorder,Hereditary Disorder,Immunological Disease,Inflammatory Response,Metabolic Disease,Neurological Disease,Organismal Injury and Abnormalities,Psychological Disorders,Reproductive System Disease,Respiratory Disease,Skeletal and Muscular Disorders,Tumor Morphology	Neuroinflammation Signaling Pathway
Callus-FLT	mmu-miR-6246	miR-330-3p (and other miRNAs w/seed CAAAGCA)	-1.004	TargetScan Human	Moderate (predicted)	A_52_P228236	TFRC	2.103	Cancer,Cardiovascular Disease,Connective Tissue Disorders,Dermatological Diseases and Conditions,Developmental Disorder,Endocrine System Disorders,Gastrointestinal Disease,Hematological Disease,Hepatic System Disease,Hereditary Disorder,Immunological Disease,Infectious Disease,Inflammatory Disease,Inflammatory Response,Metabolic Disease,Neurological Disease,Nutritional Disease,Organismal Injury a…	Clathrin-mediated Endocytosis Signaling,Ferroptosis Signaling Pathway,Hepatic Fibrosis Signaling Pathway,Iron homeostasis signaling pathway,Virus Entry via Endocytic Pathways
Callus-FLT	mmu-miR-365-3p	miR-365-3p (and other miRNAs w/seed AAUGCCC)	2.681	TargetScan Human	High (predicted)	A_55_P2024429	GAA	-1.02	Cancer,Cardiovascular Disease,Connective Tissue Disorders,Dermatological Diseases and Conditions,Developmental Disorder,Endocrine System Disorders,Gastrointestinal Disease,Hematological Disease,Hepatic System Disease,Hereditary Disorder,Immunological Disease,Infectious Disease,Inflammatory Disease,Inflammatory Response,Metabolic Disease,Neurological Disease,Nutritional Disease,Organismal Injury a…	CLEAR Signaling Pathway,Glycogen Degradation III
Callus-FLT	mmu-miR-425-3p	miR-425-3p (miRNAs w/seed UCGGGAA)	-1.417	TargetScan Human	Moderate (predicted)	A_55_P2145942	ATG16L1	1.743	Cancer,Cardiovascular Disease,Dermatological Diseases and Conditions,Endocrine System Disorders,Gastrointestinal Disease,Hepatic System Disease,Infectious Disease,Inflammatory Disease,Inflammatory Response,Metabolic Disease,Organismal Injury and Abnormalities,Reproductive System Disease,Respiratory Disease,Skeletal and Muscular Disorders	Autophagy,Sirtuin Signaling Pathway
Callus-FLT	mmu-miR-425-3p	miR-425-3p (miRNAs w/seed UCGGGAA)	-1.417	TargetScan Human	Moderate (predicted)	A_55_P2122020	KLF4	2.443	Cancer,Cardiovascular Disease,Connective Tissue Disorders,Dermatological Diseases and Conditions,Developmental Disorder,Endocrine System Disorders,Gastrointestinal Disease,Hematological Disease,Hepatic System Disease,Hereditary Disorder,Immunological Disease,Inflammatory Disease,Inflammatory Response,Metabolic Disease,Neurological Disease,Nutritional Disease,Organismal Injury and Abnormalities,Ps…	VDR/RXR Activation
Callus-FLT	mmu-miR-425-3p	miR-425-3p (miRNAs w/seed UCGGGAA)	-1.417	TargetScan Human	Moderate (predicted)	A_51_P424232	MECP2	1.599	Auditory Disease,Cancer,Cardiovascular Disease,Connective Tissue Disorders,Dental Disease,Dermatological Diseases and Conditions,Developmental Disorder,Endocrine System Disorders,Gastrointestinal Disease,Hereditary Disorder,Immunological Disease,Infectious Disease,Inflammatory Disease,Inflammatory Response,Neurological Disease,Nutritional Disease,Organismal Injury and Abnormalities,Psychological …	DNA Methylation and Transcriptional Repression Signaling
Callus-FLT	mmu-miR-425-3p	miR-425-3p (miRNAs w/seed UCGGGAA)	-1.417	TargetScan Human	Moderate (predicted)	A_52_P628171	NFATC2	1.38	Cancer,Cardiovascular Disease,Connective Tissue Disorders,Dermatological Diseases and Conditions,Developmental Disorder,Endocrine System Disorders,Gastrointestinal Disease,Hematological Disease,Hepatic System Disease,Hypersensitivity Response,Immunological Disease,Inflammatory Disease,Inflammatory Response,Metabolic Disease,Neurological Disease,Ophthalmic Disease,Organismal Injury and Abnormaliti…	April Mediated Signaling,Axonal Guidance Signaling,B Cell Activating Factor Signaling,B Cell Receptor Signaling,Calcium Signaling,Calcium-induced T Lymphocyte Apoptosis,Cardiac Hypertrophy Signaling (Enhanced),CD28 Signaling in T Helper Cells,fMLP Signaling in Neutrophils,G-Protein Coupled Receptor Signaling,Glucocorticoid Receptor Signaling,GŒ±q Signaling,ICOS-ICOSL Signaling in T Helper Cells,I…
Callus-FLT	mmu-miR-425-3p	miR-425-3p (miRNAs w/seed UCGGGAA)	-1.417	TargetScan Human	Moderate (predicted)	A_55_P1959174	PMEPA1	1.518	Cancer,Cardiovascular Disease,Connective Tissue Disorders,Dermatological Diseases and Conditions,Endocrine System Disorders,Gastrointestinal Disease,Hematological Disease,Hepatic System Disease,Hereditary Disorder,Immunological Disease,Inflammatory Disease,Neurological Disease,Organismal Injury and Abnormalities,Psychological Disorders,Reproductive System Disease,Skeletal and Muscular Disorders	TGF-Œ≤ Signaling
Callus-FLT	mmu-miR-425-3p	miR-425-3p (miRNAs w/seed UCGGGAA)	-1.417	TargetScan Human	Moderate (predicted)	A_55_P2027836	TNFRSF10A	1.341	Cancer,Cardiovascular Disease,Connective Tissue Disorders,Dermatological Diseases and Conditions,Endocrine System Disorders,Gastrointestinal Disease,Hematological Disease,Hepatic System Disease,Hereditary Disorder,Immunological Disease,Infectious Disease,Inflammatory Disease,Inflammatory Response,Neurological Disease,Nutritional Disease,Ophthalmic Disease,Organismal Injury and Abnormalities,Renal…	Death Receptor Signaling,Necroptosis Signaling Pathway,p53 Signaling,Retinoic acid Mediated Apoptosis Signaling,TEC Kinase Signaling
Callus-FLT	mmu-miR-425-3p	miR-425-3p (miRNAs w/seed UCGGGAA)	-1.417	TargetScan Human	Moderate (predicted)	A_55_P2092953	TRAF5	2.268	Cancer,Connective Tissue Disorders,Developmental Disorder,Endocrine System Disorders,Gastrointestinal Disease,Hematological Disease,Immunological Disease,Inflammatory Disease,Inflammatory Response,Neurological Disease,Ophthalmic Disease,Organismal Injury and Abnormalities,Reproductive System Disease,Respiratory Disease,Skeletal and Muscular Disorders	April Mediated Signaling,B Cell Activating Factor Signaling,CD27 Signaling in Lymphocytes,CD40 Signaling,IL-17 Signaling,Lymphotoxin Œ≤ Receptor Signaling,NF-Œ∫B Signaling,OX40 Signaling Pathway,RANK Signaling in Osteoclasts,Role of Macrophages, Fibroblasts and Endothelial Cells in Rheumatoid Arthritis,Role of Osteoblasts, Osteoclasts and Chondrocytes in Rheumatoid Arthritis,Small Cell Lung Cance…
Callus-FLT	mmu-miR-466i-5p	miR-466d-5p (and other miRNAs w/seed GUGUGUG)	-1.578	TargetScan Human	Moderate (predicted)	A_51_P506201	CCKBR	1.235	Cancer,Connective Tissue Disorders,Dermatological Diseases and Conditions,Developmental Disorder,Endocrine System Disorders,Gastrointestinal Disease,Hematological Disease,Hepatic System Disease,Hereditary Disorder,Immunological Disease,Inflammatory Disease,Metabolic Disease,Neurological Disease,Nutritional Disease,Organismal Injury and Abnormalities,Psychological Disorders,Reproductive System Dis…	Breast Cancer Regulation by Stathmin1,Cholecystokinin/Gastrin-mediated Signaling,CREB Signaling in Neurons,FAK Signaling,G-Protein Coupled Receptor Signaling,JAK/STAT Signaling,Phagosome Formation
Callus-FLT	mmu-miR-466i-5p	miR-466d-5p (and other miRNAs w/seed GUGUGUG)	-1.578	TargetScan Human	Moderate (predicted)	A_52_P343856	CREB3L2	1.545	Cancer,Cardiovascular Disease,Connective Tissue Disorders,Dermatological Diseases and Conditions,Developmental Disorder,Endocrine System Disorders,Gastrointestinal Disease,Hepatic System Disease,Hereditary Disorder,Inflammatory Disease,Inflammatory Response,Metabolic Disease,Neurological Disease,Organismal Injury and Abnormalities,Renal and Urological Disease,Reproductive System Disease,Respirato…	AMPK Signaling,ATM Signaling,Autophagy,B Cell Receptor Signaling,Breast Cancer Regulation by Stathmin1,Calcium Signaling,cAMP-mediated signaling,Circadian Rhythm Signaling,CLEAR Signaling Pathway,Corticotropin Releasing Hormone Signaling,CREB Signaling in Neurons,Dendritic Cell Maturation,Dopamine-DARPP32 Feedback in cAMP Signaling,Endocannabinoid Cancer Inhibition Pathway,Endocannabinoid Develop…
Callus-FLT	mmu-miR-466i-5p	miR-466d-5p (and other miRNAs w/seed GUGUGUG)	-1.578	TargetScan Human	Moderate (predicted)	A_51_P101858	DLG1	1.836	Cancer,Cardiovascular Disease,Connective Tissue Disorders,Dermatological Diseases and Conditions,Developmental Disorder,Endocrine System Disorders,Gastrointestinal Disease,Hematological Disease,Hepatic System Disease,Hereditary Disorder,Immunological Disease,Infectious Disease,Inflammatory Disease,Inflammatory Response,Neurological Disease,Ophthalmic Disease,Organismal Injury and Abnormalities,Ps…	Cardiac Hypertrophy Signaling (Enhanced),HIPPO signaling,Sertoli Cell-Sertoli Cell Junction Signaling
Callus-FLT	mmu-miR-466i-5p	miR-466d-5p (and other miRNAs w/seed GUGUGUG)	-1.578	TargetScan Human	High (predicted)	A_55_P2149122	FARP2	1.33	Cancer,Connective Tissue Disorders,Dermatological Diseases and Conditions,Developmental Disorder,Endocrine System Disorders,Gastrointestinal Disease,Hematological Disease,Hepatic System Disease,Immunological Disease,Neurological Disease,Organismal Injury and Abnormalities,Reproductive System Disease,Skeletal and Muscular Disorders	Axonal Guidance Signaling,Epithelial Adherens Junction Signaling,Semaphorin Neuronal Repulsive Signaling Pathway
Callus-FLT	mmu-miR-466i-5p	miR-466d-5p (and other miRNAs w/seed GUGUGUG)	-1.578	TargetScan Human	Moderate (predicted)	A_55_P1995195	FOSL2	1.262	Cancer,Cardiovascular Disease,Connective Tissue Disorders,Dermatological Diseases and Conditions,Developmental Disorder,Endocrine System Disorders,Gastrointestinal Disease,Hematological Disease,Hereditary Disorder,Immunological Disease,Infectious Disease,Inflammatory Disease,Inflammatory Response,Metabolic Disease,Neurological Disease,Ophthalmic Disease,Organismal Injury and Abnormalities,Psychol…	IL-13 Signaling Pathway
Callus-FLT	mmu-miR-466i-5p	miR-466d-5p (and other miRNAs w/seed GUGUGUG)	-1.578	TargetScan Human	Moderate (predicted)	A_55_P2102126	LAMP2	2.418	Cancer,Cardiovascular Disease,Connective Tissue Disorders,Dermatological Diseases and Conditions,Developmental Disorder,Endocrine System Disorders,Gastrointestinal Disease,Hepatic System Disease,Hereditary Disorder,Immunological Disease,Infectious Disease,Inflammatory Disease,Inflammatory Response,Metabolic Disease,Neurological Disease,Ophthalmic Disease,Organismal Injury and Abnormalities,Psycho…	Autophagy,Phagosome Maturation
Callus-FLT	mmu-miR-466i-5p	miR-466d-5p (and other miRNAs w/seed GUGUGUG)	-1.578	TargetScan Human	Moderate (predicted)	A_52_P686785	LYVE1	2.436	Cancer,Dermatological Diseases and Conditions,Endocrine System Disorders,Gastrointestinal Disease,Hepatic System Disease,Immunological Disease,Organismal Injury and Abnormalities,Reproductive System Disease,Skeletal and Muscular Disorders	Tumoricidal Function of Hepatic Natural Killer Cells
Callus-FLT	mmu-miR-466i-5p	miR-466d-5p (and other miRNAs w/seed GUGUGUG)	-1.578	TargetScan Human	High (predicted)	A_55_P2117741	NCK2	1.188	Cancer,Connective Tissue Disorders,Dermatological Diseases and Conditions,Endocrine System Disorders,Gastrointestinal Disease,Hepatic System Disease,Hypersensitivity Response,Inflammatory Response,Neurological Disease,Organismal Injury and Abnormalities,Reproductive System Disease,Skeletal and Muscular Disorders	Actin Nucleation by ARP-WASP Complex,Axonal Guidance Signaling,Ephrin B Signaling,Ephrin Receptor Signaling,ERBB Signaling,FAK Signaling,FcŒ≥ Receptor-mediated Phagocytosis in Macrophages and Monocytes,ILK Signaling,Integrin Signaling,Netrin Signaling,PAK Signaling,Paxillin Signaling
Callus-FLT	mmu-miR-466i-5p	miR-466d-5p (and other miRNAs w/seed GUGUGUG)	-1.578	TargetScan Human	Moderate (predicted)	A_52_P93910	NRP2	1.145	Cancer,Cardiovascular Disease,Connective Tissue Disorders,Dermatological Diseases and Conditions,Developmental Disorder,Endocrine System Disorders,Gastrointestinal Disease,Hematological Disease,Hereditary Disorder,Immunological Disease,Infectious Disease,Inflammatory Disease,Inflammatory Response,Metabolic Disease,Neurological Disease,Nutritional Disease,Organismal Injury and Abnormalities,Psycho…	Axonal Guidance Signaling,RHOA Signaling,Semaphorin Neuronal Repulsive Signaling Pathway,VEGF Family Ligand-Receptor Interactions
Callus-FLT	mmu-miR-466i-5p	miR-466d-5p (and other miRNAs w/seed GUGUGUG)	-1.578	TargetScan Human	High (predicted)	A_52_P612137	RUNX1T1	2.743	Cancer,Cardiovascular Disease,Dermatological Diseases and Conditions,Developmental Disorder,Endocrine System Disorders,Gastrointestinal Disease,Hematological Disease,Hepatic System Disease,Immunological Disease,Neurological Disease,Nutritional Disease,Organismal Injury and Abnormalities,Renal and Urological Disease,Reproductive System Disease,Respiratory Disease,Skeletal and Muscular Disorders	Adipogenesis pathway,White Adipose Tissue Browning Pathway
Callus-FLT	mmu-miR-466i-5p	miR-466d-5p (and other miRNAs w/seed GUGUGUG)	-1.578	TargetScan Human	Moderate (predicted)	A_51_P485594	TAB3	2.007	Cancer,Dermatological Diseases and Conditions,Endocrine System Disorders,Gastrointestinal Disease,Inflammatory Disease,Inflammatory Response,Neurological Disease,Organismal Injury and Abnormalities,Renal and Urological Disease,Reproductive System Disease,Skeletal and Muscular Disorders	NF-Œ∫B Signaling
Callus-FLT	mmu-miR-466i-5p	miR-466d-5p (and other miRNAs w/seed GUGUGUG)	-1.578	TargetScan Human	Moderate (predicted)	A_65_P20699	TLK2	1.79	Cancer,Cardiovascular Disease,Connective Tissue Disorders,Dermatological Diseases and Conditions,Developmental Disorder,Endocrine System Disorders,Gastrointestinal Disease,Hepatic System Disease,Hereditary Disorder,Metabolic Disease,Neurological Disease,Organismal Injury and Abnormalities,Psychological Disorders,Renal and Urological Disease,Reproductive System Disease,Respiratory Disease,Skeletal…	ATM Signaling,Role of CHK Proteins in Cell Cycle Checkpoint Control
Callus-FLT	mmu-miR-466i-5p	miR-466d-5p (and other miRNAs w/seed GUGUGUG)	-1.578	TargetScan Human	Moderate (predicted)	A_55_P2092953	TRAF5	2.268	Cancer,Connective Tissue Disorders,Developmental Disorder,Endocrine System Disorders,Gastrointestinal Disease,Hematological Disease,Immunological Disease,Inflammatory Disease,Inflammatory Response,Neurological Disease,Ophthalmic Disease,Organismal Injury and Abnormalities,Reproductive System Disease,Respiratory Disease,Skeletal and Muscular Disorders	April Mediated Signaling,B Cell Activating Factor Signaling,CD27 Signaling in Lymphocytes,CD40 Signaling,IL-17 Signaling,Lymphotoxin Œ≤ Receptor Signaling,NF-Œ∫B Signaling,OX40 Signaling Pathway,RANK Signaling in Osteoclasts,Role of Macrophages, Fibroblasts and Endothelial Cells in Rheumatoid Arthritis,Role of Osteoblasts, Osteoclasts and Chondrocytes in Rheumatoid Arthritis,Small Cell Lung Cance…
Callus-FLT	mmu-miR-466i-5p	miR-466d-5p (and other miRNAs w/seed GUGUGUG)	-1.578	TargetScan Human	High (predicted)	A_55_P1995045	ZC3HAV1	1.682	Antimicrobial Response,Cancer,Cardiovascular Disease,Dermatological Diseases and Conditions,Developmental Disorder,Endocrine System Disorders,Gastrointestinal Disease,Hepatic System Disease,Infectious Disease,Inflammatory Disease,Inflammatory Response,Neurological Disease,Organismal Injury and Abnormalities,Renal and Urological Disease,Skeletal and Muscular Disorders	Coronavirus Pathogenesis Pathway
Callus-FLT	mmu-miR-466i-5p	miR-466d-5p (and other miRNAs w/seed GUGUGUG)	-1.578	TargetScan Human	Moderate (predicted)	A_55_P2100108	ZNF148	1.728	Cancer,Connective Tissue Disorders,Dermatological Diseases and Conditions,Developmental Disorder,Endocrine System Disorders,Gastrointestinal Disease,Hematological Disease,Hepatic System Disease,Hereditary Disorder,Immunological Disease,Infectious Disease,Inflammatory Disease,Inflammatory Response,Neurological Disease,Organismal Injury and Abnormalities,Psychological Disorders,Reproductive System …	ID1 Signaling Pathway
Callus-Surgery	mmu-miR-99a-5p	miR-100-5p (and other miRNAs w/seed ACCCGUA)	1.017	TargetScan Human	High (predicted)	A_51_P409452	CLDN11	-1.033	Auditory Disease,Cancer,Dermatological Diseases and Conditions,Developmental Disorder,Endocrine System Disorders,Gastrointestinal Disease,Hematological Disease,Hereditary Disorder,Immunological Disease,Neurological Disease,Organismal Injury and Abnormalities,Psychological Disorders,Reproductive System Disease,Skeletal and Muscular Disorders	Agranulocyte Adhesion and Diapedesis,Granulocyte Adhesion and Diapedesis,Leukocyte Extravasation Signaling,Sertoli Cell-Sertoli Cell Junction Signaling,Tight Junction Signaling
Callus-Surgery	mmu-miR-99a-5p	miR-100-5p (and other miRNAs w/seed ACCCGUA)	1.017	Ingenuity Expert Findings,TargetScan Human,miRecords	Experimentally Observed,High (predicted)	A_55_P1996578	FGFR3	-2.767	Auditory Disease,Cancer,Cardiovascular Disease,Connective Tissue Disorders,Dermatological Diseases and Conditions,Developmental Disorder,Endocrine System Disorders,Gastrointestinal Disease,Hematological Disease,Hepatic System Disease,Hereditary Disorder,Immunological Disease,Inflammatory Disease,Inflammatory Response,Metabolic Disease,Neurological Disease,Organismal Injury and Abnormalities,Psych…	Adipogenesis pathway,Bladder Cancer Signaling,Cardiac Hypertrophy Signaling (Enhanced),CLEAR Signaling Pathway,CREB Signaling in Neurons,FGF Signaling,Human Embryonic Stem Cell Pluripotency,ID1 Signaling Pathway,IL-15 Production,NF-Œ∫B Signaling,Osteoarthritis Pathway,PTEN Signaling,Pulmonary Fibrosis Idiopathic Signaling Pathway,Regulation Of The Epithelial Mesenchymal Transition By Growth Facto…
Callus-Surgery	mmu-miR-99a-5p	miR-100-5p (and other miRNAs w/seed ACCCGUA)	1.017	TargetScan Human	Moderate (predicted)	A_55_P1992640	HDAC3	-1.871	Cancer,Cardiovascular Disease,Dermatological Diseases and Conditions,Developmental Disorder,Endocrine System Disorders,Gastrointestinal Disease,Hematological Disease,Hepatic System Disease,Hereditary Disorder,Immunological Disease,Infectious Disease,Inflammatory Disease,Inflammatory Response,Metabolic Disease,Neurological Disease,Organismal Injury and Abnormalities,Reproductive System Disease,Res…	Adipogenesis pathway,Bladder Cancer Signaling,Calcium Signaling,Cardiac Hypertrophy Signaling (Enhanced),Cell Cycle: G1/S Checkpoint Regulation,Chronic Myeloid Leukemia Signaling,Coronavirus Pathogenesis Pathway,Cyclins and Cell Cycle Regulation,Estrogen Receptor Signaling,Glioma Signaling,Hereditary Breast Cancer Signaling,Huntington's Disease Signaling,Molecular Mechanisms of Cancer,Non-Small C…
Callus-Surgery	mmu-miR-99a-5p	miR-100-5p (and other miRNAs w/seed ACCCGUA)	1.017	Ingenuity Expert Findings,TargetScan Human,miRecords	Experimentally Observed,Moderate (predicted)	A_66_P105801	IGF1R	-1.815	Auditory Disease,Cancer,Cardiovascular Disease,Connective Tissue Disorders,Dermatological Diseases and Conditions,Developmental Disorder,Endocrine System Disorders,Gastrointestinal Disease,Hematological Disease,Hepatic System Disease,Hereditary Disorder,Immunological Disease,Infectious Disease,Inflammatory Disease,Inflammatory Response,Metabolic Disease,Neurological Disease,Nutritional Disease,Op…	Cardiac Hypertrophy Signaling,Cardiac Hypertrophy Signaling (Enhanced),CLEAR Signaling Pathway,CREB Signaling in Neurons,EIF2 Signaling,Epithelial Adherens Junction Signaling,Estrogen Receptor Signaling,Estrogen-Dependent Breast Cancer Signaling,FAK Signaling,Glioblastoma Multiforme Signaling,Glioma Signaling,Growth Hormone Signaling,Hepatic Fibrosis / Hepatic Stellate Cell Activation,Huntington'…
Callus-Surgery	mmu-miR-99a-5p	miR-100-5p (and other miRNAs w/seed ACCCGUA)	1.017	TargetScan Human	Moderate (predicted)	A_55_P2153231	SKI	-1.465	Cancer,Cardiovascular Disease,Connective Tissue Disorders,Dermatological Diseases and Conditions,Developmental Disorder,Endocrine System Disorders,Gastrointestinal Disease,Hematological Disease,Hereditary Disorder,Immunological Disease,Neurological Disease,Ophthalmic Disease,Organismal Injury and Abnormalities,Psychological Disorders,Renal and Urological Disease,Reproductive System Disease,Respir…	TGF-Œ≤ Signaling
Callus-Surgery	mmu-miR-99a-5p	miR-100-5p (and other miRNAs w/seed ACCCGUA)	1.017	TargetScan Human	High (predicted)	A_55_P2154690	SMARCA4	-1.675	Cancer,Cardiovascular Disease,Connective Tissue Disorders,Dermatological Diseases and Conditions,Developmental Disorder,Endocrine System Disorders,Gastrointestinal Disease,Hematological Disease,Hepatic System Disease,Hereditary Disorder,Immunological Disease,Inflammatory Response,Metabolic Disease,Neurological Disease,Ophthalmic Disease,Organismal Injury and Abnormalities,Psychological Disorders,…	AMPK Signaling,Aryl Hydrocarbon Receptor Signaling,Glucocorticoid Receptor Signaling,Hereditary Breast Cancer Signaling,RAR Activation,Role of BRCA1 in DNA Damage Response
Callus-Surgery	mmu-miR-101a-3p	miR-101-3p (and other miRNAs w/seed ACAGUAC)	-0.659	TargetScan Human	Moderate (predicted)	A_55_P2003438	NR6A1	1.08	Cancer,Cardiovascular Disease,Connective Tissue Disorders,Dermatological Diseases and Conditions,Developmental Disorder,Endocrine System Disorders,Gastrointestinal Disease,Hepatic System Disease,Neurological Disease,Organismal Injury and Abnormalities,Reproductive System Disease,Respiratory Disease,Skeletal and Muscular Disorders	Role of OCT4 in Mammalian Embryonic Stem Cell Pluripotency
Callus-Surgery	mmu-miR-126a-3p	miR-126a-3p (and other miRNAs w/seed CGUACCG)	0.69	TargetScan Human	High (predicted)	A_51_P434101	HERPUD1	-1.976	Cancer,Cardiovascular Disease,Dermatological Diseases and Conditions,Developmental Disorder,Endocrine System Disorders,Gastrointestinal Disease,Hepatic System Disease,Hereditary Disorder,Infectious Disease,Neurological Disease,Ophthalmic Disease,Organismal Injury and Abnormalities,Psychological Disorders,Reproductive System Disease,Skeletal and Muscular Disorders	NRF2-mediated Oxidative Stress Response
Callus-Surgery	mmu-miR-126a-3p	miR-126a-3p (and other miRNAs w/seed CGUACCG)	0.69	Ingenuity Expert Findings,TargetScan Human,miRecords	Experimentally Observed,Moderate (predicted)	A_52_P171212	IRS1	-2.141	Cancer,Cardiovascular Disease,Connective Tissue Disorders,Dermatological Diseases and Conditions,Developmental Disorder,Endocrine System Disorders,Gastrointestinal Disease,Hematological Disease,Hepatic System Disease,Hereditary Disorder,Immunological Disease,Inflammatory Disease,Inflammatory Response,Metabolic Disease,Neurological Disease,Nutritional Disease,Ophthalmic Disease,Organismal Injury a…	AMPK Signaling,Apelin Liver Signaling Pathway,Autophagy,Cardiac Hypertrophy Signaling,GDNF Family Ligand-Receptor Interactions,Growth Hormone Signaling,IGF-1 Signaling,IL-4 Signaling,IL-9 Signaling,ILK Signaling,Insulin Receptor Signaling,Molecular Mechanisms of Cancer,mTOR Signaling,p70S6K Signaling,PI3K Signaling in B Lymphocytes,PPARŒ±/RXRŒ± Activation,Prolactin Signaling,Regulation of eIF4 an…
Callus-Surgery	mmu-miR-126a-3p	miR-126a-3p (and other miRNAs w/seed CGUACCG)	0.69	TargetScan Human	Moderate (predicted)	A_52_P306396	PPP3CB	-1.885	Cancer,Cardiovascular Disease,Connective Tissue Disorders,Dermatological Diseases and Conditions,Developmental Disorder,Endocrine System Disorders,Gastrointestinal Disease,Hematological Disease,Hepatic System Disease,Hereditary Disorder,Immunological Disease,Infectious Disease,Inflammatory Disease,Inflammatory Response,Metabolic Disease,Neurological Disease,Nutritional Disease,Ophthalmic Disease,…	3-phosphoinositide Biosynthesis,3-phosphoinositide Degradation,Autophagy,Axonal Guidance Signaling,B Cell Receptor Signaling,Calcium Signaling,Calcium-induced T Lymphocyte Apoptosis,cAMP-mediated signaling,Cardiac Hypertrophy Signaling,Cardiac Hypertrophy Signaling (Enhanced),CD28 Signaling in T Helper Cells,Clathrin-mediated Endocytosis Signaling,CLEAR Signaling Pathway,D-myo-inositol (1,4,5,6)-…
Callus-Surgery	mmu-miR-126a-3p	miR-126a-3p (and other miRNAs w/seed CGUACCG)	0.69	TargetScan Human	High (predicted)	A_55_P2157695	TSC1	-2.365	Auditory Disease,Cancer,Cardiovascular Disease,Connective Tissue Disorders,Dermatological Diseases and Conditions,Developmental Disorder,Endocrine System Disorders,Gastrointestinal Disease,Hematological Disease,Hepatic System Disease,Hereditary Disorder,Hypersensitivity Response,Immunological Disease,Infectious Disease,Inflammatory Disease,Inflammatory Response,Neurological Disease,Nutritional Di…	14-3-3-mediated Signaling,AMPK Signaling,Autophagy,BEX2 Signaling Pathway,CLEAR Signaling Pathway,Glioblastoma Multiforme Signaling,HER-2 Signaling in Breast Cancer,Insulin Receptor Signaling,mTOR Signaling,PI3K/AKT Signaling
Callus-Surgery	mmu-miR-126a-5p	miR-126a-5p (and other miRNAs w/seed AUUAUUA)	0.986	TargetScan Human	Moderate (predicted)	A_55_P2081388	MDM4	-2.577	Cancer,Cardiovascular Disease,Connective Tissue Disorders,Developmental Disorder,Endocrine System Disorders,Gastrointestinal Disease,Hematological Disease,Hepatic System Disease,Hereditary Disorder,Immunological Disease,Metabolic Disease,Neurological Disease,Ophthalmic Disease,Organismal Injury and Abnormalities,Psychological Disorders,Renal and Urological Disease,Reproductive System Disease,Resp…	ATM Signaling,Cell Cycle: G2/M DNA Damage Checkpoint Regulation,p53 Signaling
Callus-Surgery	mmu-miR-126a-5p	miR-126a-5p (and other miRNAs w/seed AUUAUUA)	0.986	TargetScan Human	High (predicted)	A_51_P496309	RFX4	-1.386	Cancer,Dermatological Diseases and Conditions,Developmental Disorder,Endocrine System Disorders,Gastrointestinal Disease,Hereditary Disorder,Neurological Disease,Organismal Injury and Abnormalities,Psychological Disorders,Respiratory Disease,Skeletal and Muscular Disorders	Transcriptional Regulatory Network in Embryonic Stem Cells
Callus-Surgery	mmu-miR-126a-5p	miR-126a-5p (and other miRNAs w/seed AUUAUUA)	0.986	TargetScan Human	Moderate (predicted)	A_55_P2078123	RORA	-2.195	Cancer,Cardiovascular Disease,Dermatological Diseases and Conditions,Developmental Disorder,Endocrine System Disorders,Gastrointestinal Disease,Hematological Disease,Hepatic System Disease,Hereditary Disorder,Immunological Disease,Infectious Disease,Inflammatory Disease,Inflammatory Response,Metabolic Disease,Neurological Disease,Ophthalmic Disease,Organismal Injury and Abnormalities,Psychologica…	Circadian Rhythm Signaling,IL-23 Signaling Pathway,Melatonin Signaling,Th17 Activation Pathway
Callus-Surgery	mmu-miR-126a-5p	miR-126a-5p (and other miRNAs w/seed AUUAUUA)	0.986	TargetScan Human	Moderate (predicted)	A_52_P182520	TIMM9	-1.747	Cancer,Cardiovascular Disease,Connective Tissue Disorders,Dermatological Diseases and Conditions,Developmental Disorder,Hereditary Disorder,Immunological Disease,Inflammatory Disease,Metabolic Disease,Neurological Disease,Ophthalmic Disease,Organismal Injury and Abnormalities,Skeletal and Muscular Disorders	Necroptosis Signaling Pathway,Sirtuin Signaling Pathway
Callus-Surgery	mmu-miR-143-3p	miR-143-3p (and other miRNAs w/seed GAGAUGA)	-0.752	TargetScan Human	High (predicted)	A_51_P262701	CPB2	2.111	Cancer,Cardiovascular Disease,Connective Tissue Disorders,Developmental Disorder,Endocrine System Disorders,Gastrointestinal Disease,Hematological Disease,Hepatic System Disease,Hereditary Disorder,Immunological Disease,Inflammatory Disease,Inflammatory Response,Metabolic Disease,Neurological Disease,Organismal Injury and Abnormalities,Renal and Urological Disease,Reproductive System Disease,Resp…	SPINK1 Pancreatic Cancer Pathway
Callus-Surgery	mmu-miR-143-3p	miR-143-3p (and other miRNAs w/seed GAGAUGA)	-0.752	TargetScan Human	Moderate (predicted)	A_55_P1962603	CPLX2	2.354	Cancer,Dermatological Diseases and Conditions,Developmental Disorder,Endocrine System Disorders,Gastrointestinal Disease,Hereditary Disorder,Infectious Disease,Metabolic Disease,Neurological Disease,Organismal Injury and Abnormalities,Psychological Disorders,Skeletal and Muscular Disorders	Huntington's Disease Signaling,SNARE Signaling Pathway,Synaptogenesis Signaling Pathway
Callus-Surgery	mmu-miR-147-3p	miR-147 (and other miRNAs w/seed UGUGCGG)	1.278	TargetScan Human	Moderate (predicted)	A_55_P2165869	CEBPB	-1.234	Antimicrobial Response,Cancer,Connective Tissue Disorders,Dermatological Diseases and Conditions,Developmental Disorder,Endocrine System Disorders,Gastrointestinal Disease,Hematological Disease,Hepatic System Disease,Hereditary Disorder,Immunological Disease,Infectious Disease,Inflammatory Disease,Inflammatory Response,Metabolic Disease,Neurological Disease,Nutritional Disease,Organismal Injury a…	Acute Phase Response Signaling,Adipogenesis pathway,Adrenomedullin signaling pathway,Hepatic Fibrosis Signaling Pathway,IL-12 Signaling and Production in Macrophages,IL-17 Signaling,IL-17A Signaling in Fibroblasts,IL-6 Signaling,JAK/STAT Signaling,NAD Signaling Pathway,Osteoarthritis Pathway,Prolactin Signaling,Role of Macrophages, Fibroblasts and Endothelial Cells in Rheumatoid Arthritis,Senesce…
Callus-Surgery	mmu-miR-147-3p	miR-147 (and other miRNAs w/seed UGUGCGG)	1.278	TargetScan Human	Moderate (predicted)	A_55_P2091861	HIPK2	-2.731	Cancer,Cardiovascular Disease,Connective Tissue Disorders,Dermatological Diseases and Conditions,Developmental Disorder,Endocrine System Disorders,Gastrointestinal Disease,Hematological Disease,Hepatic System Disease,Immunological Disease,Neurological Disease,Nutritional Disease,Organismal Injury and Abnormalities,Renal and Urological Disease,Reproductive System Disease,Respiratory Disease,Skelet…	Cell Cycle: G2/M DNA Damage Checkpoint Regulation,Molecular Mechanisms of Cancer,p53 Signaling,Senescence Pathway
Callus-Surgery	mmu-miR-147-3p	miR-147 (and other miRNAs w/seed UGUGCGG)	1.278	TargetScan Human	Moderate (predicted)	A_55_P2020552	ISCU	-1.635	Cancer,Dermatological Diseases and Conditions,Developmental Disorder,Gastrointestinal Disease,Hepatic System Disease,Hereditary Disorder,Metabolic Disease,Neurological Disease,Organismal Injury and Abnormalities,Skeletal and Muscular Disorders,Tumor Morphology	Iron homeostasis signaling pathway
Callus-Surgery	mmu-miR-147-3p	miR-147 (and other miRNAs w/seed UGUGCGG)	1.278	TargetScan Human	Moderate (predicted)	A_55_P2176838	MITF	-1.54	Auditory Disease,Cancer,Connective Tissue Disorders,Dermatological Diseases and Conditions,Developmental Disorder,Endocrine System Disorders,Gastrointestinal Disease,Hematological Disease,Hepatic System Disease,Hereditary Disorder,Hypersensitivity Response,Immunological Disease,Inflammatory Disease,Inflammatory Response,Metabolic Disease,Neurological Disease,Ophthalmic Disease,Organismal Injury a…	CLEAR Signaling Pathway,Melanocyte Development and Pigmentation Signaling,Melanoma Signaling,RANK Signaling in Osteoclasts
Callus-Surgery	mmu-miR-147-3p	miR-147 (and other miRNAs w/seed UGUGCGG)	1.278	TargetScan Human	Moderate (predicted)	A_66_P104309	MYL2	-6.227	Cancer,Cardiovascular Disease,Connective Tissue Disorders,Dermatological Diseases and Conditions,Developmental Disorder,Endocrine System Disorders,Gastrointestinal Disease,Hereditary Disorder,Ophthalmic Disease,Organismal Injury and Abnormalities,Renal and Urological Disease,Reproductive System Disease,Respiratory Disease,Skeletal and Muscular Disorders	Actin Cytoskeleton Signaling,Agranulocyte Adhesion and Diapedesis,Apelin Cardiomyocyte Signaling Pathway,Axonal Guidance Signaling,Calcium Signaling,Cardiac Hypertrophy Signaling,Cardiomyocyte Differentiation via BMP Receptors,CDC42 Signaling,Cellular Effects of Sildenafil (Viagra),Chemokine Signaling,CXCR4 Signaling,Dilated Cardiomyopathy Signaling Pathway,Estrogen Receptor Signaling,Factors Pro…
Callus-Surgery	mmu-miR-147-3p	miR-147 (and other miRNAs w/seed UGUGCGG)	1.278	TargetScan Human	High (predicted)	A_52_P552832	NDUFA4	-2.211	Cancer,Developmental Disorder,Endocrine System Disorders,Gastrointestinal Disease,Hereditary Disorder,Metabolic Disease,Neurological Disease,Organismal Injury and Abnormalities,Psychological Disorders,Reproductive System Disease,Skeletal and Muscular Disorders	Estrogen Receptor Signaling,Glucocorticoid Receptor Signaling,Mitochondrial Dysfunction,Oxidative Phosphorylation,Sirtuin Signaling Pathway
Callus-Surgery	mmu-miR-147-3p	miR-147 (and other miRNAs w/seed UGUGCGG)	1.278	TargetScan Human	Moderate (predicted)	A_55_P2122334	NFIC	-1.049	Cancer,Connective Tissue Disorders,Dental Disease,Developmental Disorder,Endocrine System Disorders,Gastrointestinal Disease,Hematological Disease,Hepatic System Disease,Hereditary Disorder,Immunological Disease,Inflammatory Response,Metabolic Disease,Neurological Disease,Nutritional Disease,Ophthalmic Disease,Organismal Injury and Abnormalities,Psychological Disorders,Reproductive System Disease…	Aryl Hydrocarbon Receptor Signaling
Callus-Surgery	mmu-miR-147-3p	miR-147 (and other miRNAs w/seed UGUGCGG)	1.278	TargetScan Human	Moderate (predicted)	A_51_P260871	SDHD	-1.267	Auditory Disease,Cancer,Cardiovascular Disease,Connective Tissue Disorders,Dermatological Diseases and Conditions,Developmental Disorder,Endocrine System Disorders,Gastrointestinal Disease,Hematological Disease,Hepatic System Disease,Hereditary Disorder,Immunological Disease,Metabolic Disease,Neurological Disease,Nutritional Disease,Organismal Injury and Abnormalities,Psychological Disorders,Rena…	Estrogen Receptor Signaling,Glucocorticoid Receptor Signaling,Hepatic Fibrosis Signaling Pathway,Huntington's Disease Signaling,Mitochondrial Dysfunction,Oxidative Phosphorylation,Sirtuin Signaling Pathway,TCA Cycle II (Eukaryotic)
Callus-Surgery	mmu-miR-147-3p	miR-147 (and other miRNAs w/seed UGUGCGG)	1.278	TargetScan Human	Moderate (predicted)	A_55_P2075769	UBE2N	-2.338	Cancer,Dermatological Diseases and Conditions,Developmental Disorder,Endocrine System Disorders,Gastrointestinal Disease,Hepatic System Disease,Inflammatory Disease,Inflammatory Response,Metabolic Disease,Neurological Disease,Organismal Injury and Abnormalities,Psychological Disorders,Reproductive System Disease,Skeletal and Muscular Disorders	Hypoxia Signaling in the Cardiovascular System,NER (Nucleotide Excision Repair, Enhanced Pathway),NF-Œ∫B Signaling,Protein Ubiquitination Pathway
Callus-Surgery	mmu-miR-147-3p	miR-147 (and other miRNAs w/seed UGUGCGG)	1.278	TargetScan Human	Moderate (predicted)	A_66_P106593	VHL	-1.195	Auditory Disease,Cancer,Cardiovascular Disease,Connective Tissue Disorders,Dermatological Diseases and Conditions,Developmental Disorder,Endocrine System Disorders,Gastrointestinal Disease,Hematological Disease,Hepatic System Disease,Hereditary Disorder,Immunological Disease,Inflammatory Disease,Inflammatory Response,Metabolic Disease,Neurological Disease,Ophthalmic Disease,Organismal Injury and …	HIF1Œ± Signaling,Hypoxia Signaling in the Cardiovascular System,MSP-RON Signaling In Cancer Cells Pathway,Protein Ubiquitination Pathway,Renal Cell Carcinoma Signaling,Senescence Pathway
Callus-Surgery	mmu-miR-147-3p	miR-147 (and other miRNAs w/seed UGUGCGG)	1.278	TargetScan Human	Moderate (predicted)	A_55_P2107745	YY1	-1.977	Cancer,Cardiovascular Disease,Connective Tissue Disorders,Developmental Disorder,Endocrine System Disorders,Gastrointestinal Disease,Hepatic System Disease,Hereditary Disorder,Infectious Disease,Inflammatory Disease,Inflammatory Response,Neurological Disease,Organismal Injury and Abnormalities,Psychological Disorders,Renal and Urological Disease,Reproductive System Disease,Respiratory Disease,Ske…	HOTAIR Regulatory Pathway,Pulmonary Fibrosis Idiopathic Signaling Pathway,VDR/RXR Activation
Callus-Surgery	mmu-miR-16-5p	miR-16-5p (and other miRNAs w/seed AGCAGCA)	0.666	TargetScan Human	Moderate (predicted)	A_55_P1960556	ACOX1	-1.129	Auditory Disease,Cancer,Cardiovascular Disease,Connective Tissue Disorders,Developmental Disorder,Endocrine System Disorders,Gastrointestinal Disease,Hematological Disease,Hepatic System Disease,Hereditary Disorder,Inflammatory Disease,Inflammatory Response,Metabolic Disease,Neurological Disease,Nutritional Disease,Ophthalmic Disease,Organismal Injury and Abnormalities,Reproductive System Disease…	LPS/IL-1 Mediated Inhibition of RXR Function,PPARŒ±/RXRŒ± Activation
Callus-Surgery	mmu-miR-16-5p	miR-16-5p (and other miRNAs w/seed AGCAGCA)	0.666	TargetScan Human	High (predicted)	A_55_P1988789	ACSS2	-1.846	Cancer,Cardiovascular Disease,Connective Tissue Disorders,Developmental Disorder,Endocrine System Disorders,Gastrointestinal Disease,Hematological Disease,Hepatic System Disease,Hereditary Disorder,Immunological Disease,Metabolic Disease,Neurological Disease,Organismal Injury and Abnormalities,Reproductive System Disease,Respiratory Disease,Skeletal and Muscular Disorders	Acetate Conversion to Acetyl-CoA,Ethanol Degradation II,Ethanol Degradation IV,Oxidative Ethanol Degradation III,Sirtuin Signaling Pathway
Callus-Surgery	mmu-miR-16-5p	miR-16-5p (and other miRNAs w/seed AGCAGCA)	0.666	TargetScan Human	Moderate (predicted)	A_55_P1967216	ADAM10	-2.407	Cancer,Cardiovascular Disease,Connective Tissue Disorders,Dermatological Diseases and Conditions,Developmental Disorder,Endocrine System Disorders,Gastrointestinal Disease,Hematological Disease,Hepatic System Disease,Hereditary Disorder,Immunological Disease,Infectious Disease,Inflammatory Disease,Inflammatory Response,Metabolic Disease,Neurological Disease,Nutritional Disease,Organismal Injury a…	Axonal Guidance Signaling,Ephrin A Signaling,Ephrin Receptor Signaling,GP6 Signaling Pathway,Inhibition of Matrix Metalloproteases,Pulmonary Fibrosis Idiopathic Signaling Pathway,Sirtuin Signaling Pathway
Callus-Surgery	mmu-miR-16-5p	miR-16-5p (and other miRNAs w/seed AGCAGCA)	0.666	TargetScan Human	Moderate (predicted)	A_52_P336585	ALS2	-1.463	Cancer,Cardiovascular Disease,Connective Tissue Disorders,Dermatological Diseases and Conditions,Developmental Disorder,Endocrine System Disorders,Gastrointestinal Disease,Hepatic System Disease,Hereditary Disorder,Inflammatory Response,Neurological Disease,Organismal Injury and Abnormalities,Psychological Disorders,Reproductive System Disease,Respiratory Disease,Skeletal and Muscular Disorders	Amyotrophic Lateral Sclerosis Signaling
Callus-Surgery	mmu-miR-16-5p	miR-16-5p (and other miRNAs w/seed AGCAGCA)	0.666	TargetScan Human	High (predicted)	A_51_P209327	APLN	-1.245	Cancer,Cardiovascular Disease,Dermatological Diseases and Conditions,Developmental Disorder,Endocrine System Disorders,Gastrointestinal Disease,Hematological Disease,Infectious Disease,Inflammatory Response,Metabolic Disease,Nutritional Disease,Ophthalmic Disease,Organismal Injury and Abnormalities,Renal and Urological Disease,Respiratory Disease,Skeletal and Muscular Disorders	Apelin Adipocyte Signaling Pathway,Apelin Cardiac Fibroblast Signaling Pathway,Apelin Cardiomyocyte Signaling Pathway,Apelin Endothelial Signaling Pathway,Apelin Liver Signaling Pathway,Apelin Muscle Signaling Pathway,Apelin Pancreas Signaling Pathway
Callus-Surgery	mmu-miR-16-5p	miR-16-5p (and other miRNAs w/seed AGCAGCA)	0.666	TargetScan Human	Moderate (predicted)	A_55_P2012201	APP	-1.039	Antimicrobial Response,Cancer,Cardiovascular Disease,Connective Tissue Disorders,Dermatological Diseases and Conditions,Developmental Disorder,Endocrine System Disorders,Gastrointestinal Disease,Hematological Disease,Hepatic System Disease,Hereditary Disorder,Hypersensitivity Response,Immunological Disease,Infectious Disease,Inflammatory Disease,Inflammatory Response,Metabolic Disease,Neurologica…	Amyloid Processing,Docosahexaenoic Acid (DHA) Signaling,ID1 Signaling Pathway,Mitochondrial Dysfunction,Neuroinflammation Signaling Pathway,Neuroprotective Role of THOP1 in Alzheimer's Disease,Neurovascular Coupling Signaling Pathway,Reelin Signaling in Neurons,Sirtuin Signaling Pathway
Callus-Surgery	mmu-miR-16-5p	miR-16-5p (and other miRNAs w/seed AGCAGCA)	0.666	TarBase,TargetScan Human	Experimentally Observed,Moderate (predicted)	A_55_P1988699	CACNA2D1	-3.24	Auditory Disease,Cancer,Cardiovascular Disease,Connective Tissue Disorders,Dermatological Diseases and Conditions,Developmental Disorder,Endocrine System Disorders,Gastrointestinal Disease,Hematological Disease,Hepatic System Disease,Hereditary Disorder,Infectious Disease,Inflammatory Disease,Inflammatory Response,Metabolic Disease,Neurological Disease,Nutritional Disease,Ophthalmic Disease,Organ…	Amyotrophic Lateral Sclerosis Signaling,Androgen Signaling,Calcium Signaling,Cardiac Hypertrophy Signaling,Cardiac Hypertrophy Signaling (Enhanced),Cardiac Œ≤-adrenergic Signaling,CCR5 Signaling in Macrophages,Cellular Effects of Sildenafil (Viagra),Circadian Rhythm Signaling,Corticotropin Releasing Hormone Signaling,CREB Signaling in Neurons,Dilated Cardiomyopathy Signaling Pathway,Dopamine-DARP…
Callus-Surgery	mmu-miR-16-5p	miR-16-5p (and other miRNAs w/seed AGCAGCA)	0.666	TargetScan Human	Moderate (predicted)	A_55_P2047842	CLCN3	-2.528	Cancer,Cardiovascular Disease,Connective Tissue Disorders,Dermatological Diseases and Conditions,Developmental Disorder,Endocrine System Disorders,Gastrointestinal Disease,Hematological Disease,Hepatic System Disease,Hereditary Disorder,Immunological Disease,Infectious Disease,Inflammatory Disease,Inflammatory Response,Neurological Disease,Ophthalmic Disease,Organismal Injury and Abnormalities,Ps…	Insulin Secretion Signaling Pathway
Callus-Surgery	mmu-miR-16-5p	miR-16-5p (and other miRNAs w/seed AGCAGCA)	0.666	TargetScan Human	Moderate (predicted)	A_55_P2062469	COL12A1	-3.637	Cancer,Cardiovascular Disease,Connective Tissue Disorders,Dermatological Diseases and Conditions,Developmental Disorder,Endocrine System Disorders,Gastrointestinal Disease,Hematological Disease,Hepatic System Disease,Hereditary Disorder,Immunological Disease,Metabolic Disease,Neurological Disease,Ophthalmic Disease,Organismal Injury and Abnormalities,Psychological Disorders,Renal and Urological D…	GP6 Signaling Pathway,Hepatic Fibrosis / Hepatic Stellate Cell Activation,Pulmonary Fibrosis Idiopathic Signaling Pathway,Wound Healing Signaling Pathway
Callus-Surgery	mmu-miR-16-5p	miR-16-5p (and other miRNAs w/seed AGCAGCA)	0.666	TargetScan Human,miRecords	Experimentally Observed,Moderate (predicted)	A_52_P583458	E2F3	-1.883	Cancer,Cardiovascular Disease,Connective Tissue Disorders,Dermatological Diseases and Conditions,Developmental Disorder,Endocrine System Disorders,Gastrointestinal Disease,Hematological Disease,Hereditary Disorder,Immunological Disease,Inflammatory Disease,Inflammatory Response,Metabolic Disease,Neurological Disease,Nutritional Disease,Organismal Injury and Abnormalities,Renal and Urological Dise…	Bladder Cancer Signaling,Breast Cancer Regulation by Stathmin1,Cell Cycle Regulation by BTG Family Proteins,Cell Cycle: G1/S Checkpoint Regulation,Chronic Myeloid Leukemia Signaling,Coronavirus Pathogenesis Pathway,Cyclins and Cell Cycle Regulation,Estrogen-mediated S-phase Entry,Glioblastoma Multiforme Signaling,Glioma Signaling,Molecular Mechanisms of Cancer,Non-Small Cell Lung Cancer Signaling…
Callus-Surgery	mmu-miR-16-5p	miR-16-5p (and other miRNAs w/seed AGCAGCA)	0.666	TargetScan Human	Moderate (predicted)	A_51_P388478	EFNB1	-1.165	Cancer,Connective Tissue Disorders,Dermatological Diseases and Conditions,Developmental Disorder,Endocrine System Disorders,Gastrointestinal Disease,Hepatic System Disease,Hereditary Disorder,Immunological Disease,Inflammatory Disease,Inflammatory Response,Neurological Disease,Organismal Injury and Abnormalities,Renal and Urological Disease,Reproductive System Disease,Respiratory Disease,Skeletal…	Axonal Guidance Signaling,Ephrin B Signaling,Ephrin Receptor Signaling,FAK Signaling,PCP (Planar Cell Polarity) Pathway,Synaptogenesis Signaling Pathway
Callus-Surgery	mmu-miR-16-5p	miR-16-5p (and other miRNAs w/seed AGCAGCA)	0.666	TarBase	Experimentally Observed	A_52_P106259	EGFR	-2.005	Antimicrobial Response,Auditory Disease,Cancer,Cardiovascular Disease,Connective Tissue Disorders,Dermatological Diseases and Conditions,Developmental Disorder,Endocrine System Disorders,Gastrointestinal Disease,Hematological Disease,Hepatic System Disease,Hereditary Disorder,Immunological Disease,Infectious Disease,Inflammatory Disease,Inflammatory Response,Metabolic Disease,Neurological Disease…	Agrin Interactions at Neuromuscular Junction,Bladder Cancer Signaling,Caveolar-mediated Endocytosis Signaling,Cholecystokinin/Gastrin-mediated Signaling,CLEAR Signaling Pathway,Colorectal Cancer Metastasis Signaling,CREB Signaling in Neurons,EGF Signaling,Epithelial Adherens Junction Signaling,ERBB Signaling,ERK5 Signaling,Estrogen Receptor Signaling,Estrogen-Dependent Breast Cancer Signaling,FAK…
Callus-Surgery	mmu-miR-16-5p	miR-16-5p (and other miRNAs w/seed AGCAGCA)	0.666	Ingenuity Expert Findings,TargetScan Human	Experimentally Observed,Moderate (predicted)	A_55_P2005330	EGLN2	-1.352	Cancer,Cardiovascular Disease,Connective Tissue Disorders,Dermatological Diseases and Conditions,Developmental Disorder,Endocrine System Disorders,Gastrointestinal Disease,Hematological Disease,Hepatic System Disease,Hereditary Disorder,Immunological Disease,Inflammatory Disease,Inflammatory Response,Neurological Disease,Organismal Injury and Abnormalities,Psychological Disorders,Renal and Urolog…	HIF1Œ± Signaling
Callus-Surgery	mmu-miR-16-5p	miR-16-5p (and other miRNAs w/seed AGCAGCA)	0.666	TargetScan Human	Moderate (predicted)	A_66_P130777	EPHB4	-1.037	Cancer,Cardiovascular Disease,Dermatological Diseases and Conditions,Developmental Disorder,Endocrine System Disorders,Gastrointestinal Disease,Hematological Disease,Hereditary Disorder,Immunological Disease,Neurological Disease,Organismal Injury and Abnormalities,Psychological Disorders,Reproductive System Disease,Respiratory Disease,Skeletal and Muscular Disorders	Axonal Guidance Signaling,Ephrin B Signaling,Ephrin Receptor Signaling,IL-15 Production,Pulmonary Fibrosis Idiopathic Signaling Pathway,Sperm Motility,Synaptogenesis Signaling Pathway
Callus-Surgery	mmu-miR-16-5p	miR-16-5p (and other miRNAs w/seed AGCAGCA)	0.666	TargetScan Human	High (predicted)	A_55_P1976356	FGF18	-1.577	Cancer,Cardiovascular Disease,Connective Tissue Disorders,Developmental Disorder,Endocrine System Disorders,Gastrointestinal Disease,Hepatic System Disease,Hereditary Disorder,Neurological Disease,Organismal Injury and Abnormalities,Renal and Urological Disease,Reproductive System Disease,Skeletal and Muscular Disorders,Tumor Morphology	Actin Cytoskeleton Signaling,Airway Pathology in Chronic Obstructive Pulmonary Disease,Bladder Cancer Signaling,Cardiac Hypertrophy Signaling (Enhanced),Clathrin-mediated Endocytosis Signaling,FGF Signaling,Osteoarthritis Pathway,Pulmonary Fibrosis Idiopathic Signaling Pathway,Regulation Of The Epithelial Mesenchymal Transition By Growth Factors Pathway,Regulation of the Epithelial-Mesenchymal Tr…
Callus-Surgery	mmu-miR-16-5p	miR-16-5p (and other miRNAs w/seed AGCAGCA)	0.666	Ingenuity Expert Findings,TargetScan Human,miRecords	Experimentally Observed,Moderate (predicted)	A_55_P2057777	FGFR1	-1.301	Cancer,Cardiovascular Disease,Connective Tissue Disorders,Dental Disease,Dermatological Diseases and Conditions,Developmental Disorder,Endocrine System Disorders,Gastrointestinal Disease,Hematological Disease,Hepatic System Disease,Hereditary Disorder,Hypersensitivity Response,Immunological Disease,Infectious Disease,Inflammatory Disease,Inflammatory Response,Metabolic Disease,Neurological Diseas…	Adipogenesis pathway,Cardiac Hypertrophy Signaling (Enhanced),CLEAR Signaling Pathway,CREB Signaling in Neurons,Epithelial Adherens Junction Signaling,FGF Signaling,Hepatic Fibrosis / Hepatic Stellate Cell Activation,Hepatic Fibrosis Signaling Pathway,Human Embryonic Stem Cell Pluripotency,ID1 Signaling Pathway,IL-15 Production,NF-Œ∫B Signaling,Osteoarthritis Pathway,PTEN Signaling,Pulmonary Fibr…
Callus-Surgery	mmu-miR-16-5p	miR-16-5p (and other miRNAs w/seed AGCAGCA)	0.666	TargetScan Human	Moderate (predicted)	A_55_P2064557	FURIN	-2.466	Cancer,Cardiovascular Disease,Connective Tissue Disorders,Dermatological Diseases and Conditions,Developmental Disorder,Endocrine System Disorders,Gastrointestinal Disease,Hematological Disease,Hepatic System Disease,Hereditary Disorder,Immunological Disease,Infectious Disease,Inflammatory Disease,Inflammatory Response,Metabolic Disease,Neurological Disease,Ophthalmic Disease,Organismal Injury an…	Coronavirus Pathogenesis Pathway,Insulin Secretion Signaling Pathway,Mitochondrial Dysfunction,Notch Signaling
Callus-Surgery	mmu-miR-16-5p	miR-16-5p (and other miRNAs w/seed AGCAGCA)	0.666	TargetScan Human	High (predicted)	A_51_P237695	GNAI3	-1.718	Cancer,Cardiovascular Disease,Connective Tissue Disorders,Dermatological Diseases and Conditions,Developmental Disorder,Endocrine System Disorders,Gastrointestinal Disease,Hematological Disease,Hereditary Disorder,Immunological Disease,Inflammatory Response,Metabolic Disease,Neurological Disease,Ophthalmic Disease,Organismal Injury and Abnormalities,Psychological Disorders,Reproductive System Dis…	Agranulocyte Adhesion and Diapedesis,AMPK Signaling,Androgen Signaling,Apelin Adipocyte Signaling Pathway,Apelin Cardiomyocyte Signaling Pathway,Apelin Endothelial Signaling Pathway,Apelin Muscle Signaling Pathway,Autophagy,Axonal Guidance Signaling,cAMP-mediated signaling,Cardiac Hypertrophy Signaling,Cardiac Hypertrophy Signaling (Enhanced),Cardiac Œ≤-adrenergic Signaling,CCR3 Signaling in Eosi…
Callus-Surgery	mmu-miR-16-5p	miR-16-5p (and other miRNAs w/seed AGCAGCA)	0.666	Ingenuity Expert Findings,TargetScan Human	Experimentally Observed,Moderate (predicted)	A_55_P1955457	GRB10	-1.946	Cancer,Connective Tissue Disorders,Dermatological Diseases and Conditions,Developmental Disorder,Endocrine System Disorders,Gastrointestinal Disease,Hepatic System Disease,Hereditary Disorder,Immunological Disease,Inflammatory Disease,Inflammatory Response,Metabolic Disease,Neurological Disease,Organismal Injury and Abnormalities,Psychological Disorders,Renal and Urological Disease,Reproductive S…	IGF-1 Signaling,Insulin Receptor Signaling
Callus-Surgery	mmu-miR-16-5p	miR-16-5p (and other miRNAs w/seed AGCAGCA)	0.666	TargetScan Human	Moderate (predicted)	A_55_P2091861	HIPK2	-2.731	Cancer,Cardiovascular Disease,Connective Tissue Disorders,Dermatological Diseases and Conditions,Developmental Disorder,Endocrine System Disorders,Gastrointestinal Disease,Hematological Disease,Hepatic System Disease,Immunological Disease,Neurological Disease,Nutritional Disease,Organismal Injury and Abnormalities,Renal and Urological Disease,Reproductive System Disease,Respiratory Disease,Skelet…	Cell Cycle: G2/M DNA Damage Checkpoint Regulation,Molecular Mechanisms of Cancer,p53 Signaling,Senescence Pathway
Callus-Surgery	mmu-miR-16-5p	miR-16-5p (and other miRNAs w/seed AGCAGCA)	0.666	TargetScan Human	Moderate (predicted)	A_52_P343306	HLA-DQA1	-2.682	Cancer,Cardiovascular Disease,Connective Tissue Disorders,Dental Disease,Dermatological Diseases and Conditions,Developmental Disorder,Endocrine System Disorders,Gastrointestinal Disease,Hematological Disease,Hepatic System Disease,Hereditary Disorder,Immunological Disease,Infectious Disease,Inflammatory Disease,Inflammatory Response,Metabolic Disease,Neurological Disease,Nutritional Disease,Opht…	Allograft Rejection Signaling,Altered T Cell and B Cell Signaling in Rheumatoid Arthritis,Antigen Presentation Pathway,Autoimmune Thyroid Disease Signaling,B Cell Development,Calcium-induced T Lymphocyte Apoptosis,CD28 Signaling in T Helper Cells,CDC42 Signaling,Dendritic Cell Maturation,Glucocorticoid Receptor Signaling,Graft-versus-Host Disease Signaling,ICOS-ICOSL Signaling in T Helper Cells,I…
Callus-Surgery	mmu-miR-16-5p	miR-16-5p (and other miRNAs w/seed AGCAGCA)	0.666	TargetScan Human	Moderate (predicted)	A_55_P2164348	HOXA10	-2.277	Cancer,Cardiovascular Disease,Connective Tissue Disorders,Dermatological Diseases and Conditions,Developmental Disorder,Endocrine System Disorders,Gastrointestinal Disease,Hereditary Disorder,Neurological Disease,Organismal Injury and Abnormalities,Renal and Urological Disease,Reproductive System Disease,Skeletal and Muscular Disorders	Production of Nitric Oxide and Reactive Oxygen Species in Macrophages,VDR/RXR Activation
Callus-Surgery	mmu-miR-16-5p	miR-16-5p (and other miRNAs w/seed AGCAGCA)	0.666	Ingenuity Expert Findings,TargetScan Human	Experimentally Observed,Moderate (predicted)	A_66_P105801	IGF1R	-1.815	Auditory Disease,Cancer,Cardiovascular Disease,Connective Tissue Disorders,Dermatological Diseases and Conditions,Developmental Disorder,Endocrine System Disorders,Gastrointestinal Disease,Hematological Disease,Hepatic System Disease,Hereditary Disorder,Immunological Disease,Infectious Disease,Inflammatory Disease,Inflammatory Response,Metabolic Disease,Neurological Disease,Nutritional Disease,Op…	Cardiac Hypertrophy Signaling,Cardiac Hypertrophy Signaling (Enhanced),CLEAR Signaling Pathway,CREB Signaling in Neurons,EIF2 Signaling,Epithelial Adherens Junction Signaling,Estrogen Receptor Signaling,Estrogen-Dependent Breast Cancer Signaling,FAK Signaling,Glioblastoma Multiforme Signaling,Glioma Signaling,Growth Hormone Signaling,Hepatic Fibrosis / Hepatic Stellate Cell Activation,Huntington'…
Callus-Surgery	mmu-miR-16-5p	miR-16-5p (and other miRNAs w/seed AGCAGCA)	0.666	TargetScan Human	Moderate (predicted)	A_52_P171212	IRS1	-2.141	Cancer,Cardiovascular Disease,Connective Tissue Disorders,Dermatological Diseases and Conditions,Developmental Disorder,Endocrine System Disorders,Gastrointestinal Disease,Hematological Disease,Hepatic System Disease,Hereditary Disorder,Immunological Disease,Inflammatory Disease,Inflammatory Response,Metabolic Disease,Neurological Disease,Nutritional Disease,Ophthalmic Disease,Organismal Injury a…	AMPK Signaling,Apelin Liver Signaling Pathway,Autophagy,Cardiac Hypertrophy Signaling,GDNF Family Ligand-Receptor Interactions,Growth Hormone Signaling,IGF-1 Signaling,IL-4 Signaling,IL-9 Signaling,ILK Signaling,Insulin Receptor Signaling,Molecular Mechanisms of Cancer,mTOR Signaling,p70S6K Signaling,PI3K Signaling in B Lymphocytes,PPARŒ±/RXRŒ± Activation,Prolactin Signaling,Regulation of eIF4 an…
Callus-Surgery	mmu-miR-16-5p	miR-16-5p (and other miRNAs w/seed AGCAGCA)	0.666	TargetScan Human	Moderate (predicted)	A_55_P2097913	ITGA10	-2.671	Cancer,Connective Tissue Disorders,Dermatological Diseases and Conditions,Developmental Disorder,Endocrine System Disorders,Gastrointestinal Disease,Hepatic System Disease,Neurological Disease,Organismal Injury and Abnormalities,Reproductive System Disease,Respiratory Disease,Skeletal and Muscular Disorders	Actin Cytoskeleton Signaling,Actin Nucleation by ARP-WASP Complex,Axonal Guidance Signaling,Cardiac Hypertrophy Signaling (Enhanced),Caveolar-mediated Endocytosis Signaling,CDC42 Signaling,Ephrin Receptor Signaling,ERK/MAPK Signaling,FAK Signaling,Hepatic Fibrosis Signaling Pathway,HGF Signaling,Integrin Signaling,Molecular Mechanisms of Cancer,Neuregulin Signaling,Osteoarthritis Pathway,PAK Sign…
Callus-Surgery	mmu-miR-16-5p	miR-16-5p (and other miRNAs w/seed AGCAGCA)	0.666	TargetScan Human	Moderate (predicted)	A_52_P402705	KCNJ11	-1.517	Cancer,Cardiovascular Disease,Connective Tissue Disorders,Dermatological Diseases and Conditions,Developmental Disorder,Endocrine System Disorders,Gastrointestinal Disease,Hematological Disease,Hepatic System Disease,Hereditary Disorder,Immunological Disease,Infectious Disease,Inflammatory Disease,Metabolic Disease,Neurological Disease,Nutritional Disease,Ophthalmic Disease,Organismal Injury and …	Dopamine-DARPP32 Feedback in cAMP Signaling,Gustation Pathway,Insulin Secretion Signaling Pathway,Maturity Onset Diabetes of Young (MODY) Signaling,Neurovascular Coupling Signaling Pathway,Oxytocin In Spinal Neurons Signaling Pathway,Type II Diabetes Mellitus Signaling
Callus-Surgery	mmu-miR-16-5p	miR-16-5p (and other miRNAs w/seed AGCAGCA)	0.666	Ingenuity Expert Findings,TargetScan Human	Experimentally Observed,High (predicted)	A_51_P324287	KIF23	-1.358	Cancer,Cardiovascular Disease,Connective Tissue Disorders,Developmental Disorder,Endocrine System Disorders,Gastrointestinal Disease,Hematological Disease,Hepatic System Disease,Hereditary Disorder,Metabolic Disease,Neurological Disease,Organismal Injury and Abnormalities,Renal and Urological Disease,Reproductive System Disease,Respiratory Disease,Skeletal and Muscular Disorders	Epithelial Adherens Junction Signaling,Mitotic Roles of Polo-Like Kinase
Callus-Surgery	mmu-miR-16-5p	miR-16-5p (and other miRNAs w/seed AGCAGCA)	0.666	TarBase	Experimentally Observed	A_55_P1962214	KPNA3	-1.121	Cancer,Dermatological Diseases and Conditions,Gastrointestinal Disease,Hematological Disease,Immunological Disease,Neurological Disease,Organismal Injury and Abnormalities,Reproductive System Disease,Skeletal and Muscular Disorders	RAN Signaling,Role of NFAT in Regulation of the Immune Response,Role of PI3K/AKT Signaling in the Pathogenesis of Influenza
Callus-Surgery	mmu-miR-16-5p	miR-16-5p (and other miRNAs w/seed AGCAGCA)	0.666	TargetScan Human	Moderate (predicted)	A_52_P483280	LAMP2	-2.251	Cancer,Cardiovascular Disease,Connective Tissue Disorders,Dermatological Diseases and Conditions,Developmental Disorder,Endocrine System Disorders,Gastrointestinal Disease,Hepatic System Disease,Hereditary Disorder,Immunological Disease,Infectious Disease,Inflammatory Disease,Inflammatory Response,Metabolic Disease,Neurological Disease,Ophthalmic Disease,Organismal Injury and Abnormalities,Psycho…	Autophagy,Phagosome Maturation
Callus-Surgery	mmu-miR-16-5p	miR-16-5p (and other miRNAs w/seed AGCAGCA)	0.666	TargetScan Human	Moderate (predicted)	A_55_P2020410	MAPK8	-2.271	Cancer,Cardiovascular Disease,Connective Tissue Disorders,Dermatological Diseases and Conditions,Developmental Disorder,Endocrine System Disorders,Gastrointestinal Disease,Hematological Disease,Hepatic System Disease,Hereditary Disorder,Hypersensitivity Response,Immunological Disease,Infectious Disease,Inflammatory Disease,Inflammatory Response,Metabolic Disease,Neurological Disease,Nutritional D…	14-3-3-mediated Signaling,4-1BB Signaling in T Lymphocytes,Activation of IRF by Cytosolic Pattern Recognition Receptors,Acute Phase Response Signaling,Adrenomedullin signaling pathway,Agrin Interactions at Neuromuscular Junction,Antioxidant Action of Vitamin C,Apelin Adipocyte Signaling Pathway,Apelin Cardiomyocyte Signaling Pathway,Apelin Endothelial Signaling Pathway,Apelin Liver Signaling Path…
Callus-Surgery	mmu-miR-16-5p	miR-16-5p (and other miRNAs w/seed AGCAGCA)	0.666	TargetScan Human	Moderate (predicted)	A_52_P27244	MAPK9	-1.779	Cancer,Cardiovascular Disease,Connective Tissue Disorders,Dermatological Diseases and Conditions,Developmental Disorder,Endocrine System Disorders,Gastrointestinal Disease,Hepatic System Disease,Hypersensitivity Response,Immunological Disease,Inflammatory Disease,Inflammatory Response,Metabolic Disease,Neurological Disease,Nutritional Disease,Ophthalmic Disease,Organismal Injury and Abnormalities…	14-3-3-mediated Signaling,4-1BB Signaling in T Lymphocytes,Activation of IRF by Cytosolic Pattern Recognition Receptors,Acute Phase Response Signaling,Adrenomedullin signaling pathway,Agrin Interactions at Neuromuscular Junction,Antioxidant Action of Vitamin C,Apelin Adipocyte Signaling Pathway,Apelin Cardiomyocyte Signaling Pathway,Apelin Endothelial Signaling Pathway,Apelin Liver Signaling Path…
Callus-Surgery	mmu-miR-16-5p	miR-16-5p (and other miRNAs w/seed AGCAGCA)	0.666	TargetScan Human	Moderate (predicted)	A_55_P2081388	MDM4	-2.577	Cancer,Cardiovascular Disease,Connective Tissue Disorders,Developmental Disorder,Endocrine System Disorders,Gastrointestinal Disease,Hematological Disease,Hepatic System Disease,Hereditary Disorder,Immunological Disease,Metabolic Disease,Neurological Disease,Ophthalmic Disease,Organismal Injury and Abnormalities,Psychological Disorders,Renal and Urological Disease,Reproductive System Disease,Resp…	ATM Signaling,Cell Cycle: G2/M DNA Damage Checkpoint Regulation,p53 Signaling
Callus-Surgery	mmu-miR-16-5p	miR-16-5p (and other miRNAs w/seed AGCAGCA)	0.666	TargetScan Human	Moderate (predicted)	A_51_P266774	MFN2	-2.812	Cancer,Cardiovascular Disease,Connective Tissue Disorders,Dermatological Diseases and Conditions,Developmental Disorder,Endocrine System Disorders,Gastrointestinal Disease,Hematological Disease,Hepatic System Disease,Hereditary Disorder,Infectious Disease,Inflammatory Disease,Inflammatory Response,Metabolic Disease,Neurological Disease,Nutritional Disease,Ophthalmic Disease,Organismal Injury and …	Oxytocin Signaling Pathway
Callus-Surgery	mmu-miR-16-5p	miR-16-5p (and other miRNAs w/seed AGCAGCA)	0.666	TargetScan Human	Moderate (predicted)	A_51_P222283	MLYCD	-2.598	Cancer,Cardiovascular Disease,Dermatological Diseases and Conditions,Developmental Disorder,Endocrine System Disorders,Gastrointestinal Disease,Hepatic System Disease,Hereditary Disorder,Metabolic Disease,Neurological Disease,Organismal Injury and Abnormalities,Renal and Urological Disease,Reproductive System Disease,Respiratory Disease,Skeletal and Muscular Disorders	AMPK Signaling,Sirtuin Signaling Pathway
Callus-Surgery	mmu-miR-16-5p	miR-16-5p (and other miRNAs w/seed AGCAGCA)	0.666	TargetScan Human	High (predicted)	A_55_P2222870	MYLK	-2.403	Cancer,Cardiovascular Disease,Connective Tissue Disorders,Dermatological Diseases and Conditions,Developmental Disorder,Endocrine System Disorders,Gastrointestinal Disease,Hepatic System Disease,Hereditary Disorder,Immunological Disease,Inflammatory Disease,Inflammatory Response,Neurological Disease,Organismal Injury and Abnormalities,Renal and Urological Disease,Reproductive System Disease,Respi…	Actin Cytoskeleton Signaling,Adrenomedullin signaling pathway,Apelin Cardiomyocyte Signaling Pathway,CCR3 Signaling in Eosinophils,CDC42 Signaling,Cellular Effects of Sildenafil (Viagra),G-Protein Coupled Receptor Signaling,Hepatic Fibrosis Signaling Pathway,Integrin Signaling,Oxytocin Signaling Pathway,PAK Signaling,Phagosome Formation,Protein Kinase A Signaling,Regulation of Actin-based Motilit…
Callus-Surgery	mmu-miR-16-5p	miR-16-5p (and other miRNAs w/seed AGCAGCA)	0.666	Ingenuity Expert Findings,miRecords	Experimentally Observed	A_55_P2194958	NFIA	-2.362	Cancer,Cardiovascular Disease,Connective Tissue Disorders,Dermatological Diseases and Conditions,Developmental Disorder,Endocrine System Disorders,Gastrointestinal Disease,Hepatic System Disease,Hereditary Disorder,Immunological Disease,Inflammatory Disease,Metabolic Disease,Neurological Disease,Nutritional Disease,Ophthalmic Disease,Organismal Injury and Abnormalities,Psychological Disorders,Ren…	Aryl Hydrocarbon Receptor Signaling
Callus-Surgery	mmu-miR-16-5p	miR-16-5p (and other miRNAs w/seed AGCAGCA)	0.666	TargetScan Human	High (predicted)	A_51_P350453	PDK4	-3.907	Cancer,Cardiovascular Disease,Connective Tissue Disorders,Dermatological Diseases and Conditions,Developmental Disorder,Endocrine System Disorders,Gastrointestinal Disease,Hematological Disease,Hepatic System Disease,Hereditary Disorder,Immunological Disease,Inflammatory Disease,Inflammatory Response,Metabolic Disease,Neurological Disease,Nutritional Disease,Organismal Injury and Abnormalities,Ps…	Glucocorticoid Receptor Signaling,Reelin Signaling in Neurons,Senescence Pathway
Callus-Surgery	mmu-miR-16-5p	miR-16-5p (and other miRNAs w/seed AGCAGCA)	0.666	TargetScan Human	Moderate (predicted)	A_55_P2138150	PIAS2	-1.543	Cancer,Dermatological Diseases and Conditions,Developmental Disorder,Endocrine System Disorders,Gastrointestinal Disease,Hematological Disease,Hepatic System Disease,Immunological Disease,Neurological Disease,Organismal Injury and Abnormalities,Psychological Disorders,Reproductive System Disease,Respiratory Disease,Skeletal and Muscular Disorders	JAK/STAT Signaling
Callus-Surgery	mmu-miR-16-5p	miR-16-5p (and other miRNAs w/seed AGCAGCA)	0.666	TargetScan Human	High (predicted)	A_55_P2168098	PLRG1	-1.584	Cancer,Cardiovascular Disease,Developmental Disorder,Endocrine System Disorders,Gastrointestinal Disease,Infectious Disease,Neurological Disease,Organismal Injury and Abnormalities,Renal and Urological Disease,Reproductive System Disease,Respiratory Disease,Skeletal and Muscular Disorders	Spliceosomal Cycle
Callus-Surgery	mmu-miR-16-5p	miR-16-5p (and other miRNAs w/seed AGCAGCA)	0.666	TargetScan Human	Moderate (predicted)	A_51_P236197	POLR1A	-1.935	Cancer,Connective Tissue Disorders,Dermatological Diseases and Conditions,Developmental Disorder,Endocrine System Disorders,Gastrointestinal Disease,Hereditary Disorder,Neurological Disease,Organismal Injury and Abnormalities,Psychological Disorders,Renal and Urological Disease,Reproductive System Disease,Skeletal and Muscular Disorders	Assembly of RNA Polymerase I Complex,Sirtuin Signaling Pathway
Callus-Surgery	mmu-miR-16-5p	miR-16-5p (and other miRNAs w/seed AGCAGCA)	0.666	TargetScan Human	Moderate (predicted)	A_65_P10180	RAD23B	-1.69	Auditory Disease,Cancer,Connective Tissue Disorders,Dermatological Diseases and Conditions,Developmental Disorder,Endocrine System Disorders,Gastrointestinal Disease,Hematological Disease,Hereditary Disorder,Immunological Disease,Inflammatory Disease,Neurological Disease,Ophthalmic Disease,Organismal Injury and Abnormalities,Renal and Urological Disease,Reproductive System Disease,Respiratory Dis…	NER (Nucleotide Excision Repair, Enhanced Pathway),Nucleotide Excision Repair Pathway
Callus-Surgery	mmu-miR-16-5p	miR-16-5p (and other miRNAs w/seed AGCAGCA)	0.666	TargetScan Human	Moderate (predicted)	A_55_P2064004	RAPGEF2	-1.674	Cancer,Connective Tissue Disorders,Dermatological Diseases and Conditions,Developmental Disorder,Endocrine System Disorders,Gastrointestinal Disease,Hepatic System Disease,Hereditary Disorder,Neurological Disease,Organismal Injury and Abnormalities,Psychological Disorders,Reproductive System Disease,Skeletal and Muscular Disorders	GŒ±s Signaling,RHOA Signaling
Callus-Surgery	mmu-miR-16-5p	miR-16-5p (and other miRNAs w/seed AGCAGCA)	0.666	TargetScan Human	Moderate (predicted)	A_55_P2078123	RORA	-2.195	Cancer,Cardiovascular Disease,Dermatological Diseases and Conditions,Developmental Disorder,Endocrine System Disorders,Gastrointestinal Disease,Hematological Disease,Hepatic System Disease,Hereditary Disorder,Immunological Disease,Infectious Disease,Inflammatory Disease,Inflammatory Response,Metabolic Disease,Neurological Disease,Ophthalmic Disease,Organismal Injury and Abnormalities,Psychologica…	Circadian Rhythm Signaling,IL-23 Signaling Pathway,Melatonin Signaling,Th17 Activation Pathway
Callus-Surgery	mmu-miR-16-5p	miR-16-5p (and other miRNAs w/seed AGCAGCA)	0.666	TarBase,TargetScan Human,miRecords	Experimentally Observed,Moderate (predicted)	A_55_P2099448	SLC12A2	-1.034	Auditory Disease,Cancer,Cardiovascular Disease,Connective Tissue Disorders,Dermatological Diseases and Conditions,Developmental Disorder,Endocrine System Disorders,Gastrointestinal Disease,Hepatic System Disease,Hereditary Disorder,Neurological Disease,Organismal Injury and Abnormalities,Psychological Disorders,Renal and Urological Disease,Reproductive System Disease,Respiratory Disease,Skeletal …	Aldosterone Signaling in Epithelial Cells,Sperm Motility
Callus-Surgery	mmu-miR-16-5p	miR-16-5p (and other miRNAs w/seed AGCAGCA)	0.666	TargetScan Human	Moderate (predicted)	A_55_P2107972	SMAD5	-1.479	Cancer,Cardiovascular Disease,Connective Tissue Disorders,Developmental Disorder,Endocrine System Disorders,Gastrointestinal Disease,Hematological Disease,Hepatic System Disease,Hereditary Disorder,Immunological Disease,Inflammatory Disease,Metabolic Disease,Neurological Disease,Organismal Injury and Abnormalities,Psychological Disorders,Renal and Urological Disease,Reproductive System Disease,Re…	Adipogenesis pathway,BMP signaling pathway,Cardiomyocyte Differentiation via BMP Receptors,Factors Promoting Cardiogenesis in Vertebrates,HIPPO signaling,Human Embryonic Stem Cell Pluripotency,ID1 Signaling Pathway,Iron homeostasis signaling pathway,Molecular Mechanisms of Cancer,Mouse Embryonic Stem Cell Pluripotency,Osteoarthritis Pathway,Pulmonary Healing Signaling Pathway,RAR Activation,Role …
Callus-Surgery	mmu-miR-16-5p	miR-16-5p (and other miRNAs w/seed AGCAGCA)	0.666	TargetScan Human	High (predicted)	A_55_P2124619	SMURF2	-2.254	Cancer,Cardiovascular Disease,Connective Tissue Disorders,Dermatological Diseases and Conditions,Developmental Disorder,Endocrine System Disorders,Gastrointestinal Disease,Hematological Disease,Hepatic System Disease,Hereditary Disorder,Immunological Disease,Inflammatory Disease,Inflammatory Response,Metabolic Disease,Neurological Disease,Organismal Injury and Abnormalities,Renal and Urological D…	Protein Ubiquitination Pathway,TGF-Œ≤ Signaling
Callus-Surgery	mmu-miR-16-5p	miR-16-5p (and other miRNAs w/seed AGCAGCA)	0.666	TargetScan Human	High (predicted)	A_65_P06446	TFRC	-2.63	Cancer,Cardiovascular Disease,Connective Tissue Disorders,Dermatological Diseases and Conditions,Developmental Disorder,Endocrine System Disorders,Gastrointestinal Disease,Hematological Disease,Hepatic System Disease,Hereditary Disorder,Immunological Disease,Infectious Disease,Inflammatory Disease,Inflammatory Response,Metabolic Disease,Neurological Disease,Nutritional Disease,Organismal Injury a…	Clathrin-mediated Endocytosis Signaling,Ferroptosis Signaling Pathway,Hepatic Fibrosis Signaling Pathway,Iron homeostasis signaling pathway,Virus Entry via Endocytic Pathways
Callus-Surgery	mmu-miR-16-5p	miR-16-5p (and other miRNAs w/seed AGCAGCA)	0.666	TarBase,TargetScan Human	Experimentally Observed,Moderate (predicted)	A_55_P2023572	TXN2	-1.322	Cancer,Cardiovascular Disease,Connective Tissue Disorders,Developmental Disorder,Endocrine System Disorders,Hereditary Disorder,Metabolic Disease,Neurological Disease,Organismal Injury and Abnormalities,Psychological Disorders,Reproductive System Disease,Respiratory Disease,Skeletal and Muscular Disorders	Mitochondrial Dysfunction
Callus-Surgery	mmu-miR-16-5p	miR-16-5p (and other miRNAs w/seed AGCAGCA)	0.666	TargetScan Human	Moderate (predicted)	A_55_P2004071	UBE2H	-1.355	Cardiovascular Disease,Connective Tissue Disorders,Developmental Disorder,Immunological Disease,Infectious Disease,Inflammatory Disease,Inflammatory Response,Organismal Injury and Abnormalities,Skeletal and Muscular Disorders	Hypoxia Signaling in the Cardiovascular System,Protein Ubiquitination Pathway
Callus-Surgery	mmu-miR-16-5p	miR-16-5p (and other miRNAs w/seed AGCAGCA)	0.666	TargetScan Human	Moderate (predicted)	A_51_P136845	USP19	-1.303	Cancer,Cardiovascular Disease,Dermatological Diseases and Conditions,Developmental Disorder,Endocrine System Disorders,Gastrointestinal Disease,Hepatic System Disease,Infectious Disease,Neurological Disease,Organismal Injury and Abnormalities,Reproductive System Disease,Skeletal and Muscular Disorders	Protein Ubiquitination Pathway
Callus-Surgery	mmu-miR-16-5p	miR-16-5p (and other miRNAs w/seed AGCAGCA)	0.666	TargetScan Human	High (predicted)	A_51_P176377	USP25	-2.584	Antimicrobial Response,Cancer,Connective Tissue Disorders,Dermatological Diseases and Conditions,Developmental Disorder,Endocrine System Disorders,Gastrointestinal Disease,Hematological Disease,Hepatic System Disease,Hereditary Disorder,Inflammatory Response,Metabolic Disease,Neurological Disease,Nutritional Disease,Ophthalmic Disease,Organismal Injury and Abnormalities,Reproductive System Diseas…	Protein Ubiquitination Pathway
Callus-Surgery	mmu-miR-16-5p	miR-16-5p (and other miRNAs w/seed AGCAGCA)	0.666	TargetScan Human	Moderate (predicted)	A_51_P418650	VPS37C	-1.405	Cancer,Connective Tissue Disorders,Endocrine System Disorders,Gastrointestinal Disease,Immunological Disease,Infectious Disease,Inflammatory Disease,Inflammatory Response,Organismal Injury and Abnormalities,Skeletal and Muscular Disorders	Mechanisms of Viral Exit from Host Cells,Phagosome Maturation
Callus-Surgery	mmu-miR-20a-5p	miR-17-5p (and other miRNAs w/seed AAAGUGC)	0.812	TargetScan Human	Moderate (predicted)	A_55_P1996504	ABCG2	-1.363	Cancer,Cardiovascular Disease,Connective Tissue Disorders,Dermatological Diseases and Conditions,Developmental Disorder,Endocrine System Disorders,Gastrointestinal Disease,Hematological Disease,Hepatic System Disease,Hereditary Disorder,Immunological Disease,Inflammatory Disease,Inflammatory Response,Metabolic Disease,Neurological Disease,Nutritional Disease,Organismal Injury and Abnormalities,Ps…	Cancer Drug Resistance By Drug Efflux,Xenobiotic Metabolism AHR Signaling Pathway
Callus-Surgery	mmu-miR-20a-5p	miR-17-5p (and other miRNAs w/seed AAAGUGC)	0.812	Ingenuity Expert Findings,TargetScan Human,miRecords	Experimentally Observed,Moderate (predicted)	A_55_P2012201	APP	-1.039	Antimicrobial Response,Cancer,Cardiovascular Disease,Connective Tissue Disorders,Dermatological Diseases and Conditions,Developmental Disorder,Endocrine System Disorders,Gastrointestinal Disease,Hematological Disease,Hepatic System Disease,Hereditary Disorder,Hypersensitivity Response,Immunological Disease,Infectious Disease,Inflammatory Disease,Inflammatory Response,Metabolic Disease,Neurologica…	Amyloid Processing,Docosahexaenoic Acid (DHA) Signaling,ID1 Signaling Pathway,Mitochondrial Dysfunction,Neuroinflammation Signaling Pathway,Neuroprotective Role of THOP1 in Alzheimer's Disease,Neurovascular Coupling Signaling Pathway,Reelin Signaling in Neurons,Sirtuin Signaling Pathway
Callus-Surgery	mmu-miR-20a-5p	miR-17-5p (and other miRNAs w/seed AAAGUGC)	0.812	TargetScan Human	Moderate (predicted)	A_55_P2016540	CRY2	-1.972	Cancer,Connective Tissue Disorders,Dermatological Diseases and Conditions,Developmental Disorder,Endocrine System Disorders,Gastrointestinal Disease,Hematological Disease,Immunological Disease,Infectious Disease,Inflammatory Disease,Inflammatory Response,Metabolic Disease,Neurological Disease,Nutritional Disease,Organismal Injury and Abnormalities,Psychological Disorders,Renal and Urological Dise…	Circadian Rhythm Signaling
Callus-Surgery	mmu-miR-20a-5p	miR-17-5p (and other miRNAs w/seed AAAGUGC)	0.812	TargetScan Human	Moderate (predicted)	A_55_P1977473	DAB2	-2.209	Cancer,Cardiovascular Disease,Dermatological Diseases and Conditions,Developmental Disorder,Endocrine System Disorders,Gastrointestinal Disease,Hematological Disease,Hereditary Disorder,Infectious Disease,Inflammatory Disease,Inflammatory Response,Metabolic Disease,Neurological Disease,Organismal Injury and Abnormalities,Psychological Disorders,Reproductive System Disease,Respiratory Disease,Skel…	Clathrin-mediated Endocytosis Signaling
Callus-Surgery	mmu-miR-20a-5p	miR-17-5p (and other miRNAs w/seed AAAGUGC)	0.812	TargetScan Human	Moderate (predicted)	A_55_P1990663	DDX5	-2.383	Cancer,Cardiovascular Disease,Dermatological Diseases and Conditions,Developmental Disorder,Endocrine System Disorders,Gastrointestinal Disease,Hepatic System Disease,Hereditary Disorder,Infectious Disease,Inflammatory Disease,Inflammatory Response,Neurological Disease,Organismal Injury and Abnormalities,Psychological Disorders,Renal and Urological Disease,Reproductive System Disease,Skeletal and…	Estrogen Receptor Signaling
Callus-Surgery	mmu-miR-20a-5p	miR-17-5p (and other miRNAs w/seed AAAGUGC)	0.812	Ingenuity Expert Findings	Experimentally Observed	A_52_P583458	E2F3	-1.883	Cancer,Cardiovascular Disease,Connective Tissue Disorders,Dermatological Diseases and Conditions,Developmental Disorder,Endocrine System Disorders,Gastrointestinal Disease,Hematological Disease,Hereditary Disorder,Immunological Disease,Inflammatory Disease,Inflammatory Response,Metabolic Disease,Neurological Disease,Nutritional Disease,Organismal Injury and Abnormalities,Renal and Urological Dise…	Bladder Cancer Signaling,Breast Cancer Regulation by Stathmin1,Cell Cycle Regulation by BTG Family Proteins,Cell Cycle: G1/S Checkpoint Regulation,Chronic Myeloid Leukemia Signaling,Coronavirus Pathogenesis Pathway,Cyclins and Cell Cycle Regulation,Estrogen-mediated S-phase Entry,Glioblastoma Multiforme Signaling,Glioma Signaling,Molecular Mechanisms of Cancer,Non-Small Cell Lung Cancer Signaling…
Callus-Surgery	mmu-miR-20a-5p	miR-17-5p (and other miRNAs w/seed AAAGUGC)	0.812	TargetScan Human	High (predicted)	A_55_P1960916	EGLN3	-1.206	Cancer,Cardiovascular Disease,Connective Tissue Disorders,Dermatological Diseases and Conditions,Developmental Disorder,Endocrine System Disorders,Gastrointestinal Disease,Hematological Disease,Hepatic System Disease,Hereditary Disorder,Immunological Disease,Infectious Disease,Inflammatory Disease,Inflammatory Response,Metabolic Disease,Neurological Disease,Ophthalmic Disease,Organismal Injury an…	HIF1Œ± Signaling,Renal Cell Carcinoma Signaling
Callus-Surgery	mmu-miR-20a-5p	miR-17-5p (and other miRNAs w/seed AAAGUGC)	0.812	TargetScan Human	Moderate (predicted)	A_55_P2064557	FURIN	-2.466	Cancer,Cardiovascular Disease,Connective Tissue Disorders,Dermatological Diseases and Conditions,Developmental Disorder,Endocrine System Disorders,Gastrointestinal Disease,Hematological Disease,Hepatic System Disease,Hereditary Disorder,Immunological Disease,Infectious Disease,Inflammatory Disease,Inflammatory Response,Metabolic Disease,Neurological Disease,Ophthalmic Disease,Organismal Injury an…	Coronavirus Pathogenesis Pathway,Insulin Secretion Signaling Pathway,Mitochondrial Dysfunction,Notch Signaling
Callus-Surgery	mmu-miR-20a-5p	miR-17-5p (and other miRNAs w/seed AAAGUGC)	0.812	TargetScan Human	Moderate (predicted)	A_52_P12877	HSPA8	-1.245	Antimicrobial Response,Cancer,Cardiovascular Disease,Connective Tissue Disorders,Dermatological Diseases and Conditions,Developmental Disorder,Endocrine System Disorders,Gastrointestinal Disease,Hematological Disease,Hepatic System Disease,Hereditary Disorder,Immunological Disease,Infectious Disease,Inflammatory Disease,Inflammatory Response,Metabolic Disease,Neurological Disease,Organismal Injur…	Aldosterone Signaling in Epithelial Cells,BAG2 Signaling Pathway,Clathrin-mediated Endocytosis Signaling,eNOS Signaling,Glucocorticoid Receptor Signaling,HIF1Œ± Signaling,Huntington's Disease Signaling,Natural Killer Cell Signaling,Protein Ubiquitination Pathway,Role of PKR in Interferon Induction and Antiviral Response,SNARE Signaling Pathway,Spliceosomal Cycle,Synaptogenesis Signaling Pathway,U…
Callus-Surgery	mmu-miR-20a-5p	miR-17-5p (and other miRNAs w/seed AAAGUGC)	0.812	TargetScan Human	High (predicted)	A_51_P324287	KIF23	-1.358	Cancer,Cardiovascular Disease,Connective Tissue Disorders,Developmental Disorder,Endocrine System Disorders,Gastrointestinal Disease,Hematological Disease,Hepatic System Disease,Hereditary Disorder,Metabolic Disease,Neurological Disease,Organismal Injury and Abnormalities,Renal and Urological Disease,Reproductive System Disease,Respiratory Disease,Skeletal and Muscular Disorders	Epithelial Adherens Junction Signaling,Mitotic Roles of Polo-Like Kinase
Callus-Surgery	mmu-miR-20a-5p	miR-17-5p (and other miRNAs w/seed AAAGUGC)	0.812	TargetScan Human	Moderate (predicted)	A_55_P2185990	KMT2A	-2.512	Cancer,Cardiovascular Disease,Connective Tissue Disorders,Dermatological Diseases and Conditions,Developmental Disorder,Endocrine System Disorders,Gastrointestinal Disease,Hematological Disease,Hepatic System Disease,Hereditary Disorder,Immunological Disease,Inflammatory Disease,Inflammatory Response,Neurological Disease,Ophthalmic Disease,Organismal Injury and Abnormalities,Psychological Disorde…	HOTAIR Regulatory Pathway
Callus-Surgery	mmu-miR-20a-5p	miR-17-5p (and other miRNAs w/seed AAAGUGC)	0.812	TargetScan Human	Moderate (predicted)	A_51_P266774	MFN2	-2.812	Cancer,Cardiovascular Disease,Connective Tissue Disorders,Dermatological Diseases and Conditions,Developmental Disorder,Endocrine System Disorders,Gastrointestinal Disease,Hematological Disease,Hepatic System Disease,Hereditary Disorder,Infectious Disease,Inflammatory Disease,Inflammatory Response,Metabolic Disease,Neurological Disease,Nutritional Disease,Ophthalmic Disease,Organismal Injury and …	Oxytocin Signaling Pathway
Callus-Surgery	mmu-miR-20a-5p	miR-17-5p (and other miRNAs w/seed AAAGUGC)	0.812	TargetScan Human	High (predicted)	A_55_P2159405	PFN2	-1.131	Cancer,Developmental Disorder,Endocrine System Disorders,Gastrointestinal Disease,Hematological Disease,Hereditary Disorder,Immunological Disease,Inflammatory Response,Neurological Disease,Organismal Injury and Abnormalities,Psychological Disorders,Reproductive System Disease,Respiratory Disease,Skeletal and Muscular Disorders	Actin Cytoskeleton Signaling,Axonal Guidance Signaling,Integrin Signaling,PCP (Planar Cell Polarity) Pathway,Regulation of Actin-based Motility by Rho,RHOA Signaling
Callus-Surgery	mmu-miR-20a-5p	miR-17-5p (and other miRNAs w/seed AAAGUGC)	0.812	TargetScan Human	High (predicted)	A_55_P2319370	PLEKHA3	-2.571	Cancer,Cardiovascular Disease,Developmental Disorder,Endocrine System Disorders,Infectious Disease,Neurological Disease,Organismal Injury and Abnormalities,Psychological Disorders,Skeletal and Muscular Disorders	ICOS-ICOSL Signaling in T Helper Cells,PI3K Signaling in B Lymphocytes
Callus-Surgery	mmu-miR-20a-5p	miR-17-5p (and other miRNAs w/seed AAAGUGC)	0.812	TargetScan Human	High (predicted)	A_55_P1990755	PPP3R1	-2.499	Cancer,Cardiovascular Disease,Connective Tissue Disorders,Dermatological Diseases and Conditions,Developmental Disorder,Endocrine System Disorders,Gastrointestinal Disease,Hematological Disease,Hepatic System Disease,Hereditary Disorder,Hypersensitivity Response,Immunological Disease,Infectious Disease,Inflammatory Disease,Inflammatory Response,Metabolic Disease,Neurological Disease,Ophthalmic Di…	3-phosphoinositide Biosynthesis,3-phosphoinositide Degradation,Autophagy,Axonal Guidance Signaling,B Cell Receptor Signaling,Calcium Signaling,Calcium-induced T Lymphocyte Apoptosis,cAMP-mediated signaling,Cardiac Hypertrophy Signaling,Cardiac Hypertrophy Signaling (Enhanced),CD28 Signaling in T Helper Cells,Clathrin-mediated Endocytosis Signaling,CLEAR Signaling Pathway,D-myo-inositol (1,4,5,6)-…
Callus-Surgery	mmu-miR-20a-5p	miR-17-5p (and other miRNAs w/seed AAAGUGC)	0.812	Ingenuity Expert Findings,TargetScan Human	Experimentally Observed,Moderate (predicted)	A_51_P400453	PTEN	-2.23	Auditory Disease,Cancer,Cardiovascular Disease,Connective Tissue Disorders,Dermatological Diseases and Conditions,Developmental Disorder,Endocrine System Disorders,Gastrointestinal Disease,Hematological Disease,Hepatic System Disease,Hereditary Disorder,Hypersensitivity Response,Immunological Disease,Infectious Disease,Inflammatory Disease,Inflammatory Response,Metabolic Disease,Neurological Dise…	3-phosphoinositide Biosynthesis,3-phosphoinositide Degradation,Autophagy,B Cell Receptor Signaling,BEX2 Signaling Pathway,Cancer Drug Resistance By Drug Efflux,Cardiac Hypertrophy Signaling (Enhanced),CSDE1 Signaling Pathway,D-myo-inositol (1,3,4)-trisphosphate Biosynthesis,D-myo-inositol (1,4,5,6)-Tetrakisphosphate Biosynthesis,D-myo-inositol (3,4,5,6)-tetrakisphosphate Biosynthesis,D-myo-inosit…
Callus-Surgery	mmu-miR-20a-5p	miR-17-5p (and other miRNAs w/seed AAAGUGC)	0.812	TargetScan Human	Moderate (predicted)	A_65_P10180	RAD23B	-1.69	Auditory Disease,Cancer,Connective Tissue Disorders,Dermatological Diseases and Conditions,Developmental Disorder,Endocrine System Disorders,Gastrointestinal Disease,Hematological Disease,Hereditary Disorder,Immunological Disease,Inflammatory Disease,Neurological Disease,Ophthalmic Disease,Organismal Injury and Abnormalities,Renal and Urological Disease,Reproductive System Disease,Respiratory Dis…	NER (Nucleotide Excision Repair, Enhanced Pathway),Nucleotide Excision Repair Pathway
Callus-Surgery	mmu-miR-20a-5p	miR-17-5p (and other miRNAs w/seed AAAGUGC)	0.812	TargetScan Human	Moderate (predicted)	A_51_P286665	RBL1	-1.367	Cancer,Cardiovascular Disease,Connective Tissue Disorders,Dental Disease,Dermatological Diseases and Conditions,Developmental Disorder,Endocrine System Disorders,Gastrointestinal Disease,Hematological Disease,Hepatic System Disease,Immunological Disease,Inflammatory Response,Metabolic Disease,Neurological Disease,Ophthalmic Disease,Organismal Injury and Abnormalities,Renal and Urological Disease,…	Aryl Hydrocarbon Receptor Signaling,Bladder Cancer Signaling,Cell Cycle: G1/S Checkpoint Regulation,Chronic Myeloid Leukemia Signaling,Coronavirus Pathogenesis Pathway,Cyclins and Cell Cycle Regulation,Estrogen-mediated S-phase Entry,Ferroptosis Signaling Pathway,Glioma Signaling,HER-2 Signaling in Breast Cancer,Molecular Mechanisms of Cancer,Necroptosis Signaling Pathway,Non-Small Cell Lung Canc…
Callus-Surgery	mmu-miR-20a-5p	miR-17-5p (and other miRNAs w/seed AAAGUGC)	0.812	TargetScan Human	Moderate (predicted)	A_55_P2078123	RORA	-2.195	Cancer,Cardiovascular Disease,Dermatological Diseases and Conditions,Developmental Disorder,Endocrine System Disorders,Gastrointestinal Disease,Hematological Disease,Hepatic System Disease,Hereditary Disorder,Immunological Disease,Infectious Disease,Inflammatory Disease,Inflammatory Response,Metabolic Disease,Neurological Disease,Ophthalmic Disease,Organismal Injury and Abnormalities,Psychologica…	Circadian Rhythm Signaling,IL-23 Signaling Pathway,Melatonin Signaling,Th17 Activation Pathway
Callus-Surgery	mmu-miR-20a-5p	miR-17-5p (and other miRNAs w/seed AAAGUGC)	0.812	TargetScan Human	Moderate (predicted)	A_51_P217498	SLC2A4	-2.622	Auditory Disease,Cancer,Cardiovascular Disease,Connective Tissue Disorders,Dermatological Diseases and Conditions,Developmental Disorder,Endocrine System Disorders,Gastrointestinal Disease,Hematological Disease,Hepatic System Disease,Hereditary Disorder,Immunological Disease,Infectious Disease,Inflammatory Disease,Inflammatory Response,Metabolic Disease,Neurological Disease,Nutritional Disease,Op…	Adipogenesis pathway,AMPK Signaling,Antioxidant Action of Vitamin C,Apelin Muscle Signaling Pathway,Growth Hormone Signaling,Gustation Pathway,HIF1Œ± Signaling,Hypoxia Signaling in the Cardiovascular System,Insulin Receptor Signaling,Insulin Secretion Signaling Pathway,Melatonin Signaling,Tumor Microenvironment Pathway,Type II Diabetes Mellitus Signaling,Vitamin-C Transport
Callus-Surgery	mmu-miR-20a-5p	miR-17-5p (and other miRNAs w/seed AAAGUGC)	0.812	TargetScan Human	Moderate (predicted)	A_55_P2107972	SMAD5	-1.479	Cancer,Cardiovascular Disease,Connective Tissue Disorders,Developmental Disorder,Endocrine System Disorders,Gastrointestinal Disease,Hematological Disease,Hepatic System Disease,Hereditary Disorder,Immunological Disease,Inflammatory Disease,Metabolic Disease,Neurological Disease,Organismal Injury and Abnormalities,Psychological Disorders,Renal and Urological Disease,Reproductive System Disease,Re…	Adipogenesis pathway,BMP signaling pathway,Cardiomyocyte Differentiation via BMP Receptors,Factors Promoting Cardiogenesis in Vertebrates,HIPPO signaling,Human Embryonic Stem Cell Pluripotency,ID1 Signaling Pathway,Iron homeostasis signaling pathway,Molecular Mechanisms of Cancer,Mouse Embryonic Stem Cell Pluripotency,Osteoarthritis Pathway,Pulmonary Healing Signaling Pathway,RAR Activation,Role …
Callus-Surgery	mmu-miR-20a-5p	miR-17-5p (and other miRNAs w/seed AAAGUGC)	0.812	Ingenuity Expert Findings,TargetScan Human,miRecords	Experimentally Observed,High (predicted)	A_51_P201480	STAT3	-1.199	Cancer,Cardiovascular Disease,Connective Tissue Disorders,Dermatological Diseases and Conditions,Developmental Disorder,Endocrine System Disorders,Gastrointestinal Disease,Hematological Disease,Hepatic System Disease,Hereditary Disorder,Hypersensitivity Response,Immunological Disease,Infectious Disease,Inflammatory Disease,Inflammatory Response,Metabolic Disease,Neurological Disease,Nutritional D…	Acute Myeloid Leukemia Signaling,Acute Phase Response Signaling,BEX2 Signaling Pathway,Breast Cancer Regulation by Stathmin1,cAMP-mediated signaling,Cardiac Hypertrophy Signaling (Enhanced),CD40 Signaling,CNTF Signaling,Colorectal Cancer Metastasis Signaling,Coronavirus Pathogenesis Pathway,EGF Signaling,Endocannabinoid Developing Neuron Pathway,Ephrin Receptor Signaling,ERB2-ERBB3 Signaling,ERK/…
Callus-Surgery	mmu-miR-20a-5p	miR-17-5p (and other miRNAs w/seed AAAGUGC)	0.812	TargetScan Human	Moderate (predicted)	A_51_P475995	THRA	-1.171	Auditory Disease,Cancer,Cardiovascular Disease,Connective Tissue Disorders,Dermatological Diseases and Conditions,Developmental Disorder,Endocrine System Disorders,Gastrointestinal Disease,Hematological Disease,Hepatic System Disease,Hereditary Disorder,Immunological Disease,Infectious Disease,Inflammatory Disease,Inflammatory Response,Metabolic Disease,Neurological Disease,Nutritional Disease,Op…	TR/RXR Activation,White Adipose Tissue Browning Pathway
Callus-Surgery	mmu-miR-20a-5p	miR-17-5p (and other miRNAs w/seed AAAGUGC)	0.812	TargetScan Human	Moderate (predicted)	A_55_P2002782	VPS26A	-1.546	Cancer,Cardiovascular Disease,Connective Tissue Disorders,Developmental Disorder,Endocrine System Disorders,Gastrointestinal Disease,Hematological Disease,Hereditary Disorder,Metabolic Disease,Neurological Disease,Ophthalmic Disease,Organismal Injury and Abnormalities,Psychological Disorders,Renal and Urological Disease,Skeletal and Muscular Disorders	CLEAR Signaling Pathway
Callus-Surgery	mmu-miR-181a-5p	miR-181a-5p (and other miRNAs w/seed ACAUUCA)	-0.643	TargetScan Human	Moderate (predicted)	A_66_P136102	LEFTY2	1.02	Cancer,Cardiovascular Disease,Connective Tissue Disorders,Developmental Disorder,Endocrine System Disorders,Gastrointestinal Disease,Hereditary Disorder,Inflammatory Response,Organismal Injury and Abnormalities,Reproductive System Disease,Respiratory Disease,Skeletal and Muscular Disorders	Human Embryonic Stem Cell Pluripotency
Callus-Surgery	mmu-miR-181a-5p	miR-181a-5p (and other miRNAs w/seed ACAUUCA)	-0.643	TargetScan Human	Moderate (predicted)	A_51_P241074	MAP2K1	1.151	Cancer,Cardiovascular Disease,Connective Tissue Disorders,Dermatological Diseases and Conditions,Developmental Disorder,Endocrine System Disorders,Gastrointestinal Disease,Hematological Disease,Hepatic System Disease,Hereditary Disorder,Immunological Disease,Infectious Disease,Inflammatory Disease,Inflammatory Response,Metabolic Disease,Neurological Disease,Ophthalmic Disease,Organismal Injury an…	14-3-3-mediated Signaling,4-1BB Signaling in T Lymphocytes,Actin Cytoskeleton Signaling,Acute Myeloid Leukemia Signaling,Acute Phase Response Signaling,Adrenomedullin signaling pathway,Aldosterone Signaling in Epithelial Cells,Antiproliferative Role of Somatostatin Receptor 2,Apelin Endothelial Signaling Pathway,Apoptosis Signaling,Autophagy,Axonal Guidance Signaling,B Cell Receptor Signaling,BER…
Callus-Surgery	mmu-miR-181a-5p	miR-181a-5p (and other miRNAs w/seed ACAUUCA)	-0.643	TargetScan Human	Moderate (predicted)	A_55_P2003438	NR6A1	1.08	Cancer,Cardiovascular Disease,Connective Tissue Disorders,Dermatological Diseases and Conditions,Developmental Disorder,Endocrine System Disorders,Gastrointestinal Disease,Hepatic System Disease,Neurological Disease,Organismal Injury and Abnormalities,Reproductive System Disease,Respiratory Disease,Skeletal and Muscular Disorders	Role of OCT4 in Mammalian Embryonic Stem Cell Pluripotency
Callus-Surgery	mmu-miR-181b-1-3p	miR-181b-1-3p (and other miRNAs w/seed UCACUGA)	-3.062	TargetScan Human	Moderate (predicted)	A_55_P1966035	APOA2	2.005	Cancer,Cardiovascular Disease,Connective Tissue Disorders,Developmental Disorder,Endocrine System Disorders,Gastrointestinal Disease,Hematological Disease,Hepatic System Disease,Hereditary Disorder,Immunological Disease,Infectious Disease,Inflammatory Disease,Inflammatory Response,Metabolic Disease,Neurological Disease,Nutritional Disease,Organismal Injury and Abnormalities,Psychological Disorder…	Acute Phase Response Signaling,Atherosclerosis Signaling,Clathrin-mediated Endocytosis Signaling,FXR/RXR Activation,IL-12 Signaling and Production in Macrophages,LXR/RXR Activation,Maturity Onset Diabetes of Young (MODY) Signaling,PPARŒ±/RXRŒ± Activation,Production of Nitric Oxide and Reactive Oxygen Species in Macrophages
Callus-Surgery	mmu-miR-181b-1-3p	miR-181b-1-3p (and other miRNAs w/seed UCACUGA)	-3.062	TargetScan Human	High (predicted)	A_66_P132888	DHFR	1.393	Auditory Disease,Cancer,Cardiovascular Disease,Connective Tissue Disorders,Dental Disease,Dermatological Diseases and Conditions,Developmental Disorder,Endocrine System Disorders,Gastrointestinal Disease,Hematological Disease,Hepatic System Disease,Hereditary Disorder,Immunological Disease,Infectious Disease,Inflammatory Disease,Inflammatory Response,Metabolic Disease,Neurological Disease,Nutriti…	Aryl Hydrocarbon Receptor Signaling,dTMP De Novo Biosynthesis
Callus-Surgery	mmu-miR-181b-1-3p	miR-181b-1-3p (and other miRNAs w/seed UCACUGA)	-3.062	TargetScan Human	Moderate (predicted)	A_55_P2117243	NPM1	1.24	Cancer,Cardiovascular Disease,Connective Tissue Disorders,Dermatological Diseases and Conditions,Developmental Disorder,Endocrine System Disorders,Gastrointestinal Disease,Hematological Disease,Hepatic System Disease,Hereditary Disorder,Immunological Disease,Infectious Disease,Inflammatory Response,Neurological Disease,Organismal Injury and Abnormalities,Psychological Disorders,Renal and Urologic…	Coronavirus Pathogenesis Pathway,Hereditary Breast Cancer Signaling,Role of p14/p19ARF in Tumor Suppression,Role of PKR in Interferon Induction and Antiviral Response
Callus-Surgery	mmu-miR-181b-1-3p	miR-181b-1-3p (and other miRNAs w/seed UCACUGA)	-3.062	TargetScan Human	Moderate (predicted)	A_55_P2003813	SCN3B	1.646	Cancer,Cardiovascular Disease,Connective Tissue Disorders,Dermatological Diseases and Conditions,Developmental Disorder,Gastrointestinal Disease,Hematological Disease,Hepatic System Disease,Hereditary Disorder,Immunological Disease,Inflammatory Disease,Inflammatory Response,Neurological Disease,Nutritional Disease,Ophthalmic Disease,Organismal Injury and Abnormalities,Psychological Disorders,Skel…	Gustation Pathway
Callus-Surgery	mmu-miR-181b-1-3p	miR-181b-1-3p (and other miRNAs w/seed UCACUGA)	-3.062	TargetScan Human	Moderate (predicted)	A_55_P2131153	SMARCC1	1.272	Cancer,Cardiovascular Disease,Connective Tissue Disorders,Dermatological Diseases and Conditions,Developmental Disorder,Endocrine System Disorders,Gastrointestinal Disease,Hematological Disease,Hereditary Disorder,Immunological Disease,Neurological Disease,Organismal Injury and Abnormalities,Psychological Disorders,Renal and Urological Disease,Reproductive System Disease,Skeletal and Muscular Dis…	AMPK Signaling,Glucocorticoid Receptor Signaling,Hereditary Breast Cancer Signaling,RAR Activation,Role of BRCA1 in DNA Damage Response
Callus-Surgery	mmu-miR-186-5p	miR-186-5p (miRNAs w/seed AAAGAAU)	0.832	TargetScan Human	Moderate (predicted)	A_52_P137378	PRKAA2	-1.65	Cancer,Cardiovascular Disease,Dermatological Diseases and Conditions,Developmental Disorder,Endocrine System Disorders,Gastrointestinal Disease,Hematological Disease,Hepatic System Disease,Immunological Disease,Inflammatory Response,Metabolic Disease,Neurological Disease,Nutritional Disease,Ophthalmic Disease,Organismal Injury and Abnormalities,Psychological Disorders,Respiratory Disease,Skeletal…	AMPK Signaling,Apelin Adipocyte Signaling Pathway,Apelin Cardiac Fibroblast Signaling Pathway,Apelin Endothelial Signaling Pathway,Apelin Muscle Signaling Pathway,Apelin Pancreas Signaling Pathway,Autophagy,Circadian Rhythm Signaling,CLEAR Signaling Pathway,Endocannabinoid Cancer Inhibition Pathway,eNOS Signaling,Epithelial Adherens Junction Signaling,Estrogen Receptor Signaling,Ferroptosis Signa…
Callus-Surgery	mmu-miR-186-5p	miR-186-5p (miRNAs w/seed AAAGAAU)	0.832	TargetScan Human	Moderate (predicted)	A_55_P1960566	YBX3	-1.201	Cancer,Cardiovascular Disease,Connective Tissue Disorders,Developmental Disorder,Endocrine System Disorders,Gastrointestinal Disease,Hepatic System Disease,Hereditary Disorder,Metabolic Disease,Neurological Disease,Organismal Injury and Abnormalities,Psychological Disorders,Renal and Urological Disease,Reproductive System Disease,Skeletal and Muscular Disorders	Sertoli Cell-Sertoli Cell Junction Signaling,Tight Junction Signaling
Callus-Surgery	mmu-miR-191-5p	miR-191-5p (and other miRNAs w/seed AACGGAA)	0.743	TargetScan Human	Moderate (predicted)	A_55_P2021659	ABCB8	-1.339	Cancer,Cardiovascular Disease,Connective Tissue Disorders,Dermatological Diseases and Conditions,Developmental Disorder,Endocrine System Disorders,Gastrointestinal Disease,Hematological Disease,Immunological Disease,Inflammatory Disease,Inflammatory Response,Neurological Disease,Organismal Injury and Abnormalities,Reproductive System Disease,Respiratory Disease,Skeletal and Muscular Disorders	Oxytocin Signaling Pathway
Callus-Surgery	mmu-miR-191-5p	miR-191-5p (and other miRNAs w/seed AACGGAA)	0.743	TargetScan Human	High (predicted)	A_55_P2165869	CEBPB	-1.234	Antimicrobial Response,Cancer,Connective Tissue Disorders,Dermatological Diseases and Conditions,Developmental Disorder,Endocrine System Disorders,Gastrointestinal Disease,Hematological Disease,Hepatic System Disease,Hereditary Disorder,Immunological Disease,Infectious Disease,Inflammatory Disease,Inflammatory Response,Metabolic Disease,Neurological Disease,Nutritional Disease,Organismal Injury a…	Acute Phase Response Signaling,Adipogenesis pathway,Adrenomedullin signaling pathway,Hepatic Fibrosis Signaling Pathway,IL-12 Signaling and Production in Macrophages,IL-17 Signaling,IL-17A Signaling in Fibroblasts,IL-6 Signaling,JAK/STAT Signaling,NAD Signaling Pathway,Osteoarthritis Pathway,Prolactin Signaling,Role of Macrophages, Fibroblasts and Endothelial Cells in Rheumatoid Arthritis,Senesce…
Callus-Surgery	mmu-miR-191-5p	miR-191-5p (and other miRNAs w/seed AACGGAA)	0.743	TargetScan Human	High (predicted)	A_55_P2015238	DCTN4	-1.472	Cancer,Developmental Disorder,Endocrine System Disorders,Gastrointestinal Disease,Hepatic System Disease,Hereditary Disorder,Metabolic Disease,Neurological Disease,Organismal Injury and Abnormalities,Psychological Disorders,Respiratory Disease,Skeletal and Muscular Disorders	Phagosome Maturation
Callus-Surgery	mmu-miR-191-5p	miR-191-5p (and other miRNAs w/seed AACGGAA)	0.743	TargetScan Human	High (predicted)	A_55_P1981040	DDX6	-1.697	Cancer,Cardiovascular Disease,Connective Tissue Disorders,Dermatological Diseases and Conditions,Developmental Disorder,Endocrine System Disorders,Gastrointestinal Disease,Hereditary Disorder,Infectious Disease,Neurological Disease,Organismal Injury and Abnormalities,Psychological Disorders,Reproductive System Disease,Skeletal and Muscular Disorders	CSDE1 Signaling Pathway,Inhibition of ARE-Mediated mRNA Degradation Pathway,Oxidized GTP and dGTP Detoxification
Callus-Surgery	mmu-miR-191-5p	miR-191-5p (and other miRNAs w/seed AACGGAA)	0.743	TargetScan Human	Moderate (predicted)	A_51_P482711	DHCR24	-1.367	Cancer,Dermatological Diseases and Conditions,Developmental Disorder,Endocrine System Disorders,Gastrointestinal Disease,Hematological Disease,Hepatic System Disease,Hereditary Disorder,Immunological Disease,Inflammatory Disease,Inflammatory Response,Metabolic Disease,Neurological Disease,Organismal Injury and Abnormalities,Psychological Disorders,Reproductive System Disease,Respiratory Disease,S…	Cholesterol Biosynthesis I,Cholesterol Biosynthesis II (via 24,25-dihydrolanosterol),Cholesterol Biosynthesis III (via Desmosterol),Senescence Pathway,Stearate Biosynthesis I (Animals),Superpathway of Cholesterol Biosynthesis
Callus-Surgery	mmu-miR-191-5p	miR-191-5p (and other miRNAs w/seed AACGGAA)	0.743	TargetScan Human	Moderate (predicted)	A_51_P402193	MAP3K1	-1.017	Auditory Disease,Cancer,Cardiovascular Disease,Connective Tissue Disorders,Dermatological Diseases and Conditions,Developmental Disorder,Endocrine System Disorders,Gastrointestinal Disease,Hematological Disease,Hepatic System Disease,Hereditary Disorder,Immunological Disease,Infectious Disease,Inflammatory Disease,Inflammatory Response,Metabolic Disease,Neurological Disease,Ophthalmic Disease,Org…	Acute Phase Response Signaling,April Mediated Signaling,B Cell Activating Factor Signaling,B Cell Receptor Signaling,Cardiac Hypertrophy Signaling,Cardiac Hypertrophy Signaling (Enhanced),CD27 Signaling in Lymphocytes,CD28 Signaling in T Helper Cells,Ceramide Signaling,EGF Signaling,FGF Signaling,G-Protein Coupled Receptor Signaling,Germ Cell-Sertoli Cell Junction Signaling,Glucocorticoid Recepto…
Callus-Surgery	mmu-miR-191-5p	miR-191-5p (and other miRNAs w/seed AACGGAA)	0.743	TargetScan Human	Moderate (predicted)	A_55_P2081388	MDM4	-2.577	Cancer,Cardiovascular Disease,Connective Tissue Disorders,Developmental Disorder,Endocrine System Disorders,Gastrointestinal Disease,Hematological Disease,Hepatic System Disease,Hereditary Disorder,Immunological Disease,Metabolic Disease,Neurological Disease,Ophthalmic Disease,Organismal Injury and Abnormalities,Psychological Disorders,Renal and Urological Disease,Reproductive System Disease,Resp…	ATM Signaling,Cell Cycle: G2/M DNA Damage Checkpoint Regulation,p53 Signaling
Callus-Surgery	mmu-miR-191-5p	miR-191-5p (and other miRNAs w/seed AACGGAA)	0.743	TargetScan Human	Moderate (predicted)	A_55_P2194958	NFIA	-2.362	Cancer,Cardiovascular Disease,Connective Tissue Disorders,Dermatological Diseases and Conditions,Developmental Disorder,Endocrine System Disorders,Gastrointestinal Disease,Hepatic System Disease,Hereditary Disorder,Immunological Disease,Inflammatory Disease,Metabolic Disease,Neurological Disease,Nutritional Disease,Ophthalmic Disease,Organismal Injury and Abnormalities,Psychological Disorders,Ren…	Aryl Hydrocarbon Receptor Signaling
Callus-Surgery	mmu-miR-191-5p	miR-191-5p (and other miRNAs w/seed AACGGAA)	0.743	TargetScan Human	Moderate (predicted)	A_55_P2138150	PIAS2	-1.543	Cancer,Dermatological Diseases and Conditions,Developmental Disorder,Endocrine System Disorders,Gastrointestinal Disease,Hematological Disease,Hepatic System Disease,Immunological Disease,Neurological Disease,Organismal Injury and Abnormalities,Psychological Disorders,Reproductive System Disease,Respiratory Disease,Skeletal and Muscular Disorders	JAK/STAT Signaling
Callus-Surgery	mmu-miR-191-5p	miR-191-5p (and other miRNAs w/seed AACGGAA)	0.743	TargetScan Human	Moderate (predicted)	A_66_P139167	SAFB	-1.267	Cancer,Connective Tissue Disorders,Dermatological Diseases and Conditions,Developmental Disorder,Endocrine System Disorders,Gastrointestinal Disease,Hematological Disease,Hepatic System Disease,Immunological Disease,Infectious Disease,Inflammatory Disease,Inflammatory Response,Neurological Disease,Organismal Injury and Abnormalities,Psychological Disorders,Reproductive System Disease,Respiratory …	Tight Junction Signaling
Callus-Surgery	mmu-miR-191-5p	miR-191-5p (and other miRNAs w/seed AACGGAA)	0.743	TargetScan Human	Moderate (predicted)	A_51_P385598	SLC37A4	-1.422	Cancer,Cardiovascular Disease,Connective Tissue Disorders,Developmental Disorder,Endocrine System Disorders,Gastrointestinal Disease,Hematological Disease,Hepatic System Disease,Hereditary Disorder,Immunological Disease,Inflammatory Response,Metabolic Disease,Neurological Disease,Organismal Injury and Abnormalities,Renal and Urological Disease,Reproductive System Disease,Skeletal and Muscular Dis…	Glucocorticoid Receptor Signaling
Callus-Surgery	mmu-miR-191-5p	miR-191-5p (and other miRNAs w/seed AACGGAA)	0.743	TargetScan Human	Moderate (predicted)	A_55_P2092968	TRAF3	-1.823	Cancer,Cardiovascular Disease,Connective Tissue Disorders,Dermatological Diseases and Conditions,Developmental Disorder,Endocrine System Disorders,Gastrointestinal Disease,Hematological Disease,Hepatic System Disease,Hereditary Disorder,Immunological Disease,Infectious Disease,Inflammatory Disease,Inflammatory Response,Metabolic Disease,Neurological Disease,Organismal Injury and Abnormalities,Psy…	Activation of IRF by Cytosolic Pattern Recognition Receptors,Altered T Cell and B Cell Signaling in Rheumatoid Arthritis,April Mediated Signaling,Autophagy,B Cell Activating Factor Signaling,CD40 Signaling,Coronavirus Pathogenesis Pathway,Lymphotoxin Œ≤ Receptor Signaling,Neuroinflammation Signaling Pathway,NF-Œ∫B Signaling,OX40 Signaling Pathway,Pyroptosis Signaling Pathway,Role of Macrophages, …
Callus-Surgery	mmu-miR-191-5p	miR-191-5p (and other miRNAs w/seed AACGGAA)	0.743	TargetScan Human	High (predicted)	A_55_P1960566	YBX3	-1.201	Cancer,Cardiovascular Disease,Connective Tissue Disorders,Developmental Disorder,Endocrine System Disorders,Gastrointestinal Disease,Hepatic System Disease,Hereditary Disorder,Metabolic Disease,Neurological Disease,Organismal Injury and Abnormalities,Psychological Disorders,Renal and Urological Disease,Reproductive System Disease,Skeletal and Muscular Disorders	Sertoli Cell-Sertoli Cell Junction Signaling,Tight Junction Signaling
Callus-Surgery	mmu-miR-22-3p	miR-22-3p (miRNAs w/seed AGCUGCC)	0.729	TargetScan Human	Moderate (predicted)	A_52_P586141	ADCY7	-2.028	Cancer,Connective Tissue Disorders,Dermatological Diseases and Conditions,Developmental Disorder,Endocrine System Disorders,Gastrointestinal Disease,Hematological Disease,Hereditary Disorder,Immunological Disease,Infectious Disease,Inflammatory Disease,Inflammatory Response,Neurological Disease,Organismal Injury and Abnormalities,Psychological Disorders,Reproductive System Disease,Skeletal and Mu…	Adrenomedullin signaling pathway,Apelin Adipocyte Signaling Pathway,Apelin Endothelial Signaling Pathway,cAMP-mediated signaling,Cardiac Hypertrophy Signaling,Cardiac Hypertrophy Signaling (Enhanced),Cardiac Œ≤-adrenergic Signaling,CDK5 Signaling,Cellular Effects of Sildenafil (Viagra),Circadian Rhythm Signaling,Colorectal Cancer Metastasis Signaling,Corticotropin Releasing Hormone Signaling,CREB…
Callus-Surgery	mmu-miR-22-3p	miR-22-3p (miRNAs w/seed AGCUGCC)	0.729	TargetScan Human	Moderate (predicted)	A_51_P259902	ARL6IP5	-2.357	Cancer,Connective Tissue Disorders,Developmental Disorder,Endocrine System Disorders,Hematological Disease,Hereditary Disorder,Immunological Disease,Neurological Disease,Organismal Injury and Abnormalities,Psychological Disorders,Renal and Urological Disease,Respiratory Disease,Skeletal and Muscular Disorders,Tumor Morphology	BER (Base Excision Repair) Pathway
Callus-Surgery	mmu-miR-22-3p	miR-22-3p (miRNAs w/seed AGCUGCC)	0.729	TargetScan Human	High (predicted)	A_52_P58041	ARPC5	-2.068	Cancer,Connective Tissue Disorders,Dermatological Diseases and Conditions,Developmental Disorder,Endocrine System Disorders,Gastrointestinal Disease,Hepatic System Disease,Infectious Disease,Inflammatory Disease,Inflammatory Response,Neurological Disease,Organismal Injury and Abnormalities,Psychological Disorders,Reproductive System Disease,Respiratory Disease,Skeletal and Muscular Disorders	Actin Cytoskeleton Signaling,Actin Nucleation by ARP-WASP Complex,Axonal Guidance Signaling,CD28 Signaling in T Helper Cells,CDC42 Signaling,Clathrin-mediated Endocytosis Signaling,Corticotropin Releasing Hormone Signaling,Ephrin Receptor Signaling,Epithelial Adherens Junction Signaling,FAK Signaling,FcŒ≥ Receptor-mediated Phagocytosis in Macrophages and Monocytes,fMLP Signaling in Neutrophils,In…
Callus-Surgery	mmu-miR-22-3p	miR-22-3p (miRNAs w/seed AGCUGCC)	0.729	TargetScan Human	High (predicted)	A_51_P255304	CAV3	-4.472	Antimicrobial Response,Cancer,Cardiovascular Disease,Developmental Disorder,Endocrine System Disorders,Gastrointestinal Disease,Hematological Disease,Hepatic System Disease,Hereditary Disorder,Immunological Disease,Inflammatory Disease,Inflammatory Response,Metabolic Disease,Neurological Disease,Organismal Injury and Abnormalities,Renal and Urological Disease,Respiratory Disease,Skeletal and Musc…	G Beta Gamma Signaling,PDGF Signaling
Callus-Surgery	mmu-miR-22-3p	miR-22-3p (miRNAs w/seed AGCUGCC)	0.729	TargetScan Human	Moderate (predicted)	A_51_P267494	CDC42EP3	-1.651	Cancer,Cardiovascular Disease,Connective Tissue Disorders,Dermatological Diseases and Conditions,Developmental Disorder,Endocrine System Disorders,Gastrointestinal Disease,Hematological Disease,Hepatic System Disease,Hereditary Disorder,Immunological Disease,Infectious Disease,Inflammatory Disease,Inflammatory Response,Metabolic Disease,Neurological Disease,Organismal Injury and Abnormalities,Psy…	RHOA Signaling,Signaling by Rho Family GTPases
Callus-Surgery	mmu-miR-22-3p	miR-22-3p (miRNAs w/seed AGCUGCC)	0.729	TargetScan Human	Moderate (predicted)	A_55_P2143641	CIITA	-1.144	Cancer,Cardiovascular Disease,Connective Tissue Disorders,Dermatological Diseases and Conditions,Developmental Disorder,Endocrine System Disorders,Gastrointestinal Disease,Hematological Disease,Hereditary Disorder,Immunological Disease,Infectious Disease,Inflammatory Disease,Inflammatory Response,Metabolic Disease,Neurological Disease,Ophthalmic Disease,Organismal Injury and Abnormalities,Psychol…	Antigen Presentation Pathway,MSP-RON Signaling In Macrophages Pathway,Primary Immunodeficiency Signaling,TREM1 Signaling
Callus-Surgery	mmu-miR-22-3p	miR-22-3p (miRNAs w/seed AGCUGCC)	0.729	TargetScan Human	Moderate (predicted)	A_52_P156190	EDNRA	-2.541	Auditory Disease,Cancer,Cardiovascular Disease,Connective Tissue Disorders,Dermatological Diseases and Conditions,Developmental Disorder,Endocrine System Disorders,Gastrointestinal Disease,Hematological Disease,Hepatic System Disease,Hereditary Disorder,Immunological Disease,Infectious Disease,Inflammatory Disease,Inflammatory Response,Metabolic Disease,Neurological Disease,Nutritional Disease,Or…	Breast Cancer Regulation by Stathmin1,Cardiac Hypertrophy Signaling (Enhanced),CREB Signaling in Neurons,Endothelin-1 Signaling,FAK Signaling,G-Protein Coupled Receptor Signaling,Hepatic Fibrosis / Hepatic Stellate Cell Activation,Hepatic Fibrosis Signaling Pathway,Ovarian Cancer Signaling,Phagosome Formation,Pulmonary Fibrosis Idiopathic Signaling Pathway
Callus-Surgery	mmu-miR-22-3p	miR-22-3p (miRNAs w/seed AGCUGCC)	0.729	TargetScan Human	Moderate (predicted)	A_55_P2064557	FURIN	-2.466	Cancer,Cardiovascular Disease,Connective Tissue Disorders,Dermatological Diseases and Conditions,Developmental Disorder,Endocrine System Disorders,Gastrointestinal Disease,Hematological Disease,Hepatic System Disease,Hereditary Disorder,Immunological Disease,Infectious Disease,Inflammatory Disease,Inflammatory Response,Metabolic Disease,Neurological Disease,Ophthalmic Disease,Organismal Injury an…	Coronavirus Pathogenesis Pathway,Insulin Secretion Signaling Pathway,Mitochondrial Dysfunction,Notch Signaling
Callus-Surgery	mmu-miR-22-3p	miR-22-3p (miRNAs w/seed AGCUGCC)	0.729	TargetScan Human	High (predicted)	A_51_P237695	GNAI3	-1.718	Cancer,Cardiovascular Disease,Connective Tissue Disorders,Dermatological Diseases and Conditions,Developmental Disorder,Endocrine System Disorders,Gastrointestinal Disease,Hematological Disease,Hereditary Disorder,Immunological Disease,Inflammatory Response,Metabolic Disease,Neurological Disease,Ophthalmic Disease,Organismal Injury and Abnormalities,Psychological Disorders,Reproductive System Dis…	Agranulocyte Adhesion and Diapedesis,AMPK Signaling,Androgen Signaling,Apelin Adipocyte Signaling Pathway,Apelin Cardiomyocyte Signaling Pathway,Apelin Endothelial Signaling Pathway,Apelin Muscle Signaling Pathway,Autophagy,Axonal Guidance Signaling,cAMP-mediated signaling,Cardiac Hypertrophy Signaling,Cardiac Hypertrophy Signaling (Enhanced),Cardiac Œ≤-adrenergic Signaling,CCR3 Signaling in Eosi…
Callus-Surgery	mmu-miR-22-3p	miR-22-3p (miRNAs w/seed AGCUGCC)	0.729	TargetScan Human	High (predicted)	A_55_P2051229	GPR132	-1.416	Antimicrobial Response,Cancer,Endocrine System Disorders,Gastrointestinal Disease,Hepatic System Disease,Hypersensitivity Response,Immunological Disease,Infectious Disease,Inflammatory Disease,Inflammatory Response,Neurological Disease,Organismal Injury and Abnormalities,Renal and Urological Disease,Reproductive System Disease,Respiratory Disease,Skeletal and Muscular Disorders	Breast Cancer Regulation by Stathmin1,CREB Signaling in Neurons,FAK Signaling,G-Protein Coupled Receptor Signaling,Phagosome Formation
Callus-Surgery	mmu-miR-22-3p	miR-22-3p (miRNAs w/seed AGCUGCC)	0.729	TargetScan Human	High (predicted)	A_55_P2122789	HOMER1	-2.002	Cancer,Developmental Disorder,Endocrine System Disorders,Gastrointestinal Disease,Hereditary Disorder,Metabolic Disease,Neurological Disease,Organismal Injury and Abnormalities,Psychological Disorders,Reproductive System Disease,Skeletal and Muscular Disorders	Glutamate Receptor Signaling
Callus-Surgery	mmu-miR-22-3p	miR-22-3p (miRNAs w/seed AGCUGCC)	0.729	TargetScan Human	Moderate (predicted)	A_55_P2093336	HTR3A	-1.441	Auditory Disease,Cancer,Cardiovascular Disease,Connective Tissue Disorders,Dermatological Diseases and Conditions,Developmental Disorder,Endocrine System Disorders,Gastrointestinal Disease,Hepatic System Disease,Hereditary Disorder,Infectious Disease,Inflammatory Disease,Metabolic Disease,Neurological Disease,Nutritional Disease,Ophthalmic Disease,Organismal Injury and Abnormalities,Psychological…	Calcium Signaling,Serotonin Receptor Signaling
Callus-Surgery	mmu-miR-22-3p	miR-22-3p (miRNAs w/seed AGCUGCC)	0.729	TargetScan Human	Moderate (predicted)	A_51_P183912	IL27RA	-1.381	Antimicrobial Response,Cancer,Connective Tissue Disorders,Dermatological Diseases and Conditions,Developmental Disorder,Endocrine System Disorders,Gastrointestinal Disease,Hematological Disease,Hepatic System Disease,Hereditary Disorder,Hypersensitivity Response,Immunological Disease,Infectious Disease,Inflammatory Disease,Inflammatory Response,Neurological Disease,Nutritional Disease,Ophthalmic …	Cardiac Hypertrophy Signaling (Enhanced),FAK Signaling,Glucocorticoid Receptor Signaling,PI3K/AKT Signaling,STAT3 Pathway,Th1 and Th2 Activation Pathway,Th1 Pathway
Callus-Surgery	mmu-miR-22-3p	miR-22-3p (miRNAs w/seed AGCUGCC)	0.729	TargetScan Human	Moderate (predicted)	A_55_P2096422	INHBB	-1.432	Cancer,Cardiovascular Disease,Connective Tissue Disorders,Dental Disease,Dermatological Diseases and Conditions,Developmental Disorder,Endocrine System Disorders,Gastrointestinal Disease,Hematological Disease,Hepatic System Disease,Hereditary Disorder,Immunological Disease,Metabolic Disease,Neurological Disease,Ophthalmic Disease,Organismal Injury and Abnormalities,Renal and Urological Disease,Re…	TGF-Œ≤ Signaling
Callus-Surgery	mmu-miR-22-3p	miR-22-3p (miRNAs w/seed AGCUGCC)	0.729	TargetScan Human	Moderate (predicted)	A_55_P2097913	ITGA10	-2.671	Cancer,Connective Tissue Disorders,Dermatological Diseases and Conditions,Developmental Disorder,Endocrine System Disorders,Gastrointestinal Disease,Hepatic System Disease,Neurological Disease,Organismal Injury and Abnormalities,Reproductive System Disease,Respiratory Disease,Skeletal and Muscular Disorders	Actin Cytoskeleton Signaling,Actin Nucleation by ARP-WASP Complex,Axonal Guidance Signaling,Cardiac Hypertrophy Signaling (Enhanced),Caveolar-mediated Endocytosis Signaling,CDC42 Signaling,Ephrin Receptor Signaling,ERK/MAPK Signaling,FAK Signaling,Hepatic Fibrosis Signaling Pathway,HGF Signaling,Integrin Signaling,Molecular Mechanisms of Cancer,Neuregulin Signaling,Osteoarthritis Pathway,PAK Sign…
Callus-Surgery	mmu-miR-22-3p	miR-22-3p (miRNAs w/seed AGCUGCC)	0.729	TargetScan Human	High (predicted)	A_55_P2046338	MAPK14	-1.023	Antimicrobial Response,Cancer,Cardiovascular Disease,Connective Tissue Disorders,Dermatological Diseases and Conditions,Developmental Disorder,Endocrine System Disorders,Gastrointestinal Disease,Hematological Disease,Hepatic System Disease,Hereditary Disorder,Hypersensitivity Response,Immunological Disease,Infectious Disease,Inflammatory Disease,Inflammatory Response,Metabolic Disease,Neurologica…	4-1BB Signaling in T Lymphocytes,Acute Phase Response Signaling,Adrenomedullin signaling pathway,AMPK Signaling,Amyloid Processing,Antioxidant Action of Vitamin C,Apelin Adipocyte Signaling Pathway,Apelin Cardiomyocyte Signaling Pathway,April Mediated Signaling,ATM Signaling,B Cell Activating Factor Signaling,B Cell Receptor Signaling,BAG2 Signaling Pathway,BMP signaling pathway,Cardiac Hypertrop…
Callus-Surgery	mmu-miR-22-3p	miR-22-3p (miRNAs w/seed AGCUGCC)	0.729	TargetScan Human	Moderate (predicted)	A_55_P1988108	MRC1	-1.763	Cancer,Connective Tissue Disorders,Dermatological Diseases and Conditions,Endocrine System Disorders,Gastrointestinal Disease,Hematological Disease,Hepatic System Disease,Hereditary Disorder,Immunological Disease,Infectious Disease,Inflammatory Disease,Inflammatory Response,Metabolic Disease,Neurological Disease,Organismal Injury and Abnormalities,Psychological Disorders,Reproductive System Disea…	Macropinocytosis Signaling,Phagosome Formation
Callus-Surgery	mmu-miR-22-3p	miR-22-3p (miRNAs w/seed AGCUGCC)	0.729	TargetScan Human	Moderate (predicted)	A_52_P99848	PIK3CD	-2.587	Antimicrobial Response,Cancer,Cardiovascular Disease,Connective Tissue Disorders,Dermatological Diseases and Conditions,Developmental Disorder,Endocrine System Disorders,Gastrointestinal Disease,Hematological Disease,Hepatic System Disease,Hereditary Disorder,Hypersensitivity Response,Immunological Disease,Infectious Disease,Inflammatory Disease,Inflammatory Response,Metabolic Disease,Neurologica…	14-3-3-mediated Signaling,3-phosphoinositide Biosynthesis,Actin Cytoskeleton Signaling,Acute Myeloid Leukemia Signaling,Acute Phase Response Signaling,Adrenomedullin signaling pathway,Aldosterone Signaling in Epithelial Cells,AMPK Signaling,Amyotrophic Lateral Sclerosis Signaling,Angiopoietin Signaling,Antiproliferative Role of Somatostatin Receptor 2,Apelin Cardiomyocyte Signaling Pathway,Apelin…
Callus-Surgery	mmu-miR-22-3p	miR-22-3p (miRNAs w/seed AGCUGCC)	0.729	TargetScan Human	Moderate (predicted)	A_51_P236197	POLR1A	-1.935	Cancer,Connective Tissue Disorders,Dermatological Diseases and Conditions,Developmental Disorder,Endocrine System Disorders,Gastrointestinal Disease,Hereditary Disorder,Neurological Disease,Organismal Injury and Abnormalities,Psychological Disorders,Renal and Urological Disease,Reproductive System Disease,Skeletal and Muscular Disorders	Assembly of RNA Polymerase I Complex,Sirtuin Signaling Pathway
Callus-Surgery	mmu-miR-22-3p	miR-22-3p (miRNAs w/seed AGCUGCC)	0.729	TargetScan Human	Moderate (predicted)	A_55_P1973011	PPM1L	-2.633	Cancer,Cardiovascular Disease,Dermatological Diseases and Conditions,Endocrine System Disorders,Gastrointestinal Disease,Neurological Disease,Nutritional Disease,Organismal Injury and Abnormalities,Reproductive System Disease,Respiratory Disease,Skeletal and Muscular Disorders	3-phosphoinositide Biosynthesis,3-phosphoinositide Degradation,AMPK Signaling,ATM Signaling,Autophagy,BEX2 Signaling Pathway,Breast Cancer Regulation by Stathmin1,Cardiac Œ≤-adrenergic Signaling,CDK5 Signaling,Cell Cycle Regulation by BTG Family Proteins,Ceramide Signaling,CLEAR Signaling Pathway,CTLA4 Signaling in Cytotoxic T Lymphocytes,Cyclins and Cell Cycle Regulation,D-myo-inositol (1,4,5,6)…
Callus-Surgery	mmu-miR-22-3p	miR-22-3p (miRNAs w/seed AGCUGCC)	0.729	TargetScan Human	Moderate (predicted)	A_55_P1990755	PPP3R1	-2.499	Cancer,Cardiovascular Disease,Connective Tissue Disorders,Dermatological Diseases and Conditions,Developmental Disorder,Endocrine System Disorders,Gastrointestinal Disease,Hematological Disease,Hepatic System Disease,Hereditary Disorder,Hypersensitivity Response,Immunological Disease,Infectious Disease,Inflammatory Disease,Inflammatory Response,Metabolic Disease,Neurological Disease,Ophthalmic Di…	3-phosphoinositide Biosynthesis,3-phosphoinositide Degradation,Autophagy,Axonal Guidance Signaling,B Cell Receptor Signaling,Calcium Signaling,Calcium-induced T Lymphocyte Apoptosis,cAMP-mediated signaling,Cardiac Hypertrophy Signaling,Cardiac Hypertrophy Signaling (Enhanced),CD28 Signaling in T Helper Cells,Clathrin-mediated Endocytosis Signaling,CLEAR Signaling Pathway,D-myo-inositol (1,4,5,6)-…
Callus-Surgery	mmu-miR-22-3p	miR-22-3p (miRNAs w/seed AGCUGCC)	0.729	TargetScan Human	High (predicted)	A_51_P464576	PSEN1	-1.266	Cancer,Cardiovascular Disease,Connective Tissue Disorders,Dermatological Diseases and Conditions,Developmental Disorder,Endocrine System Disorders,Gastrointestinal Disease,Hematological Disease,Hepatic System Disease,Hereditary Disorder,Immunological Disease,Infectious Disease,Inflammatory Disease,Inflammatory Response,Metabolic Disease,Neurological Disease,Nutritional Disease,Ophthalmic Disease,…	Amyloid Processing,ERBB4 Signaling,Mitochondrial Dysfunction,Molecular Mechanisms of Cancer,Neuregulin Signaling,Neuroinflammation Signaling Pathway,Notch Signaling,Regulation Of The Epithelial Mesenchymal Transition In Development Pathway,Regulation of the Epithelial-Mesenchymal Transition Pathway,Th1 and Th2 Activation Pathway,Th1 Pathway,Th2 Pathway
Callus-Surgery	mmu-miR-22-3p	miR-22-3p (miRNAs w/seed AGCUGCC)	0.729	TargetScan Human	High (predicted)	A_51_P400453	PTEN	-2.23	Auditory Disease,Cancer,Cardiovascular Disease,Connective Tissue Disorders,Dermatological Diseases and Conditions,Developmental Disorder,Endocrine System Disorders,Gastrointestinal Disease,Hematological Disease,Hepatic System Disease,Hereditary Disorder,Hypersensitivity Response,Immunological Disease,Infectious Disease,Inflammatory Disease,Inflammatory Response,Metabolic Disease,Neurological Dise…	3-phosphoinositide Biosynthesis,3-phosphoinositide Degradation,Autophagy,B Cell Receptor Signaling,BEX2 Signaling Pathway,Cancer Drug Resistance By Drug Efflux,Cardiac Hypertrophy Signaling (Enhanced),CSDE1 Signaling Pathway,D-myo-inositol (1,3,4)-trisphosphate Biosynthesis,D-myo-inositol (1,4,5,6)-Tetrakisphosphate Biosynthesis,D-myo-inositol (3,4,5,6)-tetrakisphosphate Biosynthesis,D-myo-inosit…
Callus-Surgery	mmu-miR-22-3p	miR-22-3p (miRNAs w/seed AGCUGCC)	0.729	TargetScan Human	Moderate (predicted)	A_51_P279100	PTGS1	-1.609	Auditory Disease,Cancer,Cardiovascular Disease,Connective Tissue Disorders,Dental Disease,Dermatological Diseases and Conditions,Developmental Disorder,Endocrine System Disorders,Gastrointestinal Disease,Hematological Disease,Hepatic System Disease,Hereditary Disorder,Immunological Disease,Infectious Disease,Inflammatory Disease,Inflammatory Response,Metabolic Disease,Neurological Disease,Nutriti…	CD40 Signaling,Eicosanoid Signaling,Endothelin-1 Signaling,Neurovascular Coupling Signaling Pathway,Ovarian Cancer Signaling,Oxytocin In Brain Signaling Pathway,Prostanoid Biosynthesis
Callus-Surgery	mmu-miR-22-3p	miR-22-3p (miRNAs w/seed AGCUGCC)	0.729	TargetScan Human	High (predicted)	A_51_P494775	RCOR1	-2.001	Cancer,Developmental Disorder,Endocrine System Disorders,Gastrointestinal Disease,Hepatic System Disease,Hereditary Disorder,Neurological Disease,Organismal Injury and Abnormalities,Psychological Disorders,Renal and Urological Disease,Skeletal and Muscular Disorders	HOTAIR Regulatory Pathway,Huntington's Disease Signaling,Sumoylation Pathway
Callus-Surgery	mmu-miR-22-3p	miR-22-3p (miRNAs w/seed AGCUGCC)	0.729	TargetScan Human	Moderate (predicted)	A_55_P2137206	TGFBR1	-2.314	Cancer,Cardiovascular Disease,Connective Tissue Disorders,Dermatological Diseases and Conditions,Developmental Disorder,Endocrine System Disorders,Gastrointestinal Disease,Hematological Disease,Hereditary Disorder,Immunological Disease,Infectious Disease,Inflammatory Disease,Inflammatory Response,Metabolic Disease,Neurological Disease,Ophthalmic Disease,Organismal Injury and Abnormalities,Psychol…	Antiproliferative Role of TOB in T Cell Signaling,Cardiac Hypertrophy Signaling,Cardiac Hypertrophy Signaling (Enhanced),Chronic Myeloid Leukemia Signaling,CLEAR Signaling Pathway,Colorectal Cancer Metastasis Signaling,Coronavirus Pathogenesis Pathway,CREB Signaling in Neurons,Epithelial Adherens Junction Signaling,Factors Promoting Cardiogenesis in Vertebrates,FAK Signaling,FAT10 Cancer Signalin…
Callus-Surgery	mmu-miR-22-3p	miR-22-3p (miRNAs w/seed AGCUGCC)	0.729	TargetScan Human	High (predicted)	A_55_P1981964	TNFRSF13B	-2.098	Cancer,Cardiovascular Disease,Connective Tissue Disorders,Dermatological Diseases and Conditions,Developmental Disorder,Gastrointestinal Disease,Hematological Disease,Hepatic System Disease,Hereditary Disorder,Immunological Disease,Infectious Disease,Inflammatory Disease,Inflammatory Response,Metabolic Disease,Neurological Disease,Organismal Injury and Abnormalities,Renal and Urological Disease,R…	Altered T Cell and B Cell Signaling in Rheumatoid Arthritis,April Mediated Signaling,B Cell Activating Factor Signaling,Communication between Innate and Adaptive Immune Cells,Primary Immunodeficiency Signaling
Callus-Surgery	mmu-miR-22-3p	miR-22-3p (miRNAs w/seed AGCUGCC)	0.729	TargetScan Human	Moderate (predicted)	A_51_P269203	TRPV4	-1.261	Auditory Disease,Cancer,Cardiovascular Disease,Connective Tissue Disorders,Dermatological Diseases and Conditions,Developmental Disorder,Endocrine System Disorders,Gastrointestinal Disease,Hematological Disease,Hepatic System Disease,Hereditary Disorder,Immunological Disease,Inflammatory Disease,Inflammatory Response,Metabolic Disease,Neurological Disease,Nutritional Disease,Ophthalmic Disease,Or…	Neurovascular Coupling Signaling Pathway
Callus-Surgery	mmu-miR-22-3p	miR-22-3p (miRNAs w/seed AGCUGCC)	0.729	TargetScan Human	Moderate (predicted)	A_55_P2098578	TUBD1	-1.827	Cancer,Cardiovascular Disease,Connective Tissue Disorders,Dermatological Diseases and Conditions,Developmental Disorder,Endocrine System Disorders,Gastrointestinal Disease,Hematological Disease,Hepatic System Disease,Hereditary Disorder,Immunological Disease,Infectious Disease,Inflammatory Disease,Inflammatory Response,Metabolic Disease,Neurological Disease,Nutritional Disease,Ophthalmic Disease,…	Phagosome Maturation
Callus-Surgery	mmu-miR-27a-5p	miR-27a-5p (miRNAs w/seed GGGCUUA)	2.406	TargetScan Human	Moderate (predicted)	A_55_P2054362	CX3CR1	-1.467	Auditory Disease,Cancer,Cardiovascular Disease,Connective Tissue Disorders,Dermatological Diseases and Conditions,Developmental Disorder,Endocrine System Disorders,Gastrointestinal Disease,Hematological Disease,Hepatic System Disease,Hereditary Disorder,Immunological Disease,Infectious Disease,Inflammatory Disease,Inflammatory Response,Metabolic Disease,Neurological Disease,Nutritional Disease,Op…	Breast Cancer Regulation by Stathmin1,CREB Signaling in Neurons,FAK Signaling,G-Protein Coupled Receptor Signaling,Neuroinflammation Signaling Pathway,Phagosome Formation
Callus-Surgery	mmu-miR-27a-5p	miR-27a-5p (miRNAs w/seed GGGCUUA)	2.406	TargetScan Human	Moderate (predicted)	A_52_P106259	EGFR	-2.005	Antimicrobial Response,Auditory Disease,Cancer,Cardiovascular Disease,Connective Tissue Disorders,Dermatological Diseases and Conditions,Developmental Disorder,Endocrine System Disorders,Gastrointestinal Disease,Hematological Disease,Hepatic System Disease,Hereditary Disorder,Immunological Disease,Infectious Disease,Inflammatory Disease,Inflammatory Response,Metabolic Disease,Neurological Disease…	Agrin Interactions at Neuromuscular Junction,Bladder Cancer Signaling,Caveolar-mediated Endocytosis Signaling,Cholecystokinin/Gastrin-mediated Signaling,CLEAR Signaling Pathway,Colorectal Cancer Metastasis Signaling,CREB Signaling in Neurons,EGF Signaling,Epithelial Adherens Junction Signaling,ERBB Signaling,ERK5 Signaling,Estrogen Receptor Signaling,Estrogen-Dependent Breast Cancer Signaling,FAK…
Callus-Surgery	mmu-miR-27a-5p	miR-27a-5p (miRNAs w/seed GGGCUUA)	2.406	TargetScan Human	High (predicted)	A_55_P2096144	GNAO1	-1.712	Cancer,Cardiovascular Disease,Connective Tissue Disorders,Dermatological Diseases and Conditions,Developmental Disorder,Endocrine System Disorders,Gastrointestinal Disease,Hepatic System Disease,Hereditary Disorder,Immunological Disease,Infectious Disease,Inflammatory Response,Metabolic Disease,Neurological Disease,Ophthalmic Disease,Organismal Injury and Abnormalities,Psychological Disorders,Rep…	AMPK Signaling,Androgen Signaling,Apelin Endothelial Signaling Pathway,Apelin Muscle Signaling Pathway,Axonal Guidance Signaling,cAMP-mediated signaling,Cardiac Hypertrophy Signaling,Cardiac Œ≤-adrenergic Signaling,CCR3 Signaling in Eosinophils,CCR5 Signaling in Macrophages,Colorectal Cancer Metastasis Signaling,Corticotropin Releasing Hormone Signaling,CREB Signaling in Neurons,CXCR4 Signaling,E…
Callus-Surgery	mmu-miR-27a-5p	miR-27a-5p (miRNAs w/seed GGGCUUA)	2.406	TargetScan Human	Moderate (predicted)	A_55_P2083059	HPS1	-1.934	Cancer,Connective Tissue Disorders,Dermatological Diseases and Conditions,Developmental Disorder,Endocrine System Disorders,Gastrointestinal Disease,Hereditary Disorder,Immunological Disease,Inflammatory Disease,Inflammatory Response,Metabolic Disease,Neurological Disease,Ophthalmic Disease,Organismal Injury and Abnormalities,Renal and Urological Disease,Reproductive System Disease,Skeletal and M…	CLEAR Signaling Pathway
Callus-Surgery	mmu-miR-27a-5p	miR-27a-5p (miRNAs w/seed GGGCUUA)	2.406	TargetScan Human	Moderate (predicted)	A_55_P2040026	ITGA4	-2.277	Cancer,Cardiovascular Disease,Connective Tissue Disorders,Dermatological Diseases and Conditions,Developmental Disorder,Endocrine System Disorders,Gastrointestinal Disease,Hematological Disease,Hepatic System Disease,Hereditary Disorder,Hypersensitivity Response,Immunological Disease,Infectious Disease,Inflammatory Disease,Inflammatory Response,Metabolic Disease,Neurological Disease,Ophthalmic Di…	Actin Cytoskeleton Signaling,Actin Nucleation by ARP-WASP Complex,Agranulocyte Adhesion and Diapedesis,Agrin Interactions at Neuromuscular Junction,Atherosclerosis Signaling,Axonal Guidance Signaling,Cardiac Hypertrophy Signaling (Enhanced),Caveolar-mediated Endocytosis Signaling,CDC42 Signaling,Ephrin Receptor Signaling,ERK/MAPK Signaling,FAK Signaling,Granulocyte Adhesion and Diapedesis,Hepatic…
Callus-Surgery	mmu-miR-27a-5p	miR-27a-5p (miRNAs w/seed GGGCUUA)	2.406	TargetScan Human	Moderate (predicted)	A_55_P2046338	MAPK14	-1.023	Antimicrobial Response,Cancer,Cardiovascular Disease,Connective Tissue Disorders,Dermatological Diseases and Conditions,Developmental Disorder,Endocrine System Disorders,Gastrointestinal Disease,Hematological Disease,Hepatic System Disease,Hereditary Disorder,Hypersensitivity Response,Immunological Disease,Infectious Disease,Inflammatory Disease,Inflammatory Response,Metabolic Disease,Neurologica…	4-1BB Signaling in T Lymphocytes,Acute Phase Response Signaling,Adrenomedullin signaling pathway,AMPK Signaling,Amyloid Processing,Antioxidant Action of Vitamin C,Apelin Adipocyte Signaling Pathway,Apelin Cardiomyocyte Signaling Pathway,April Mediated Signaling,ATM Signaling,B Cell Activating Factor Signaling,B Cell Receptor Signaling,BAG2 Signaling Pathway,BMP signaling pathway,Cardiac Hypertrop…
Callus-Surgery	mmu-miR-27a-5p	miR-27a-5p (miRNAs w/seed GGGCUUA)	2.406	TargetScan Human	Moderate (predicted)	A_55_P2152547	MYL3	-3.649	Cancer,Cardiovascular Disease,Developmental Disorder,Endocrine System Disorders,Gastrointestinal Disease,Hereditary Disorder,Neurological Disease,Organismal Injury and Abnormalities,Psychological Disorders,Skeletal and Muscular Disorders	Actin Cytoskeleton Signaling,Agranulocyte Adhesion and Diapedesis,Apelin Cardiomyocyte Signaling Pathway,Axonal Guidance Signaling,Calcium Signaling,Cardiac Hypertrophy Signaling,CDC42 Signaling,Cellular Effects of Sildenafil (Viagra),CXCR4 Signaling,Dilated Cardiomyopathy Signaling Pathway,Estrogen Receptor Signaling,G-Protein Coupled Receptor Signaling,GŒ±12/13 Signaling,Hepatic Fibrosis / Hepa…
Callus-Surgery	mmu-miR-27a-5p	miR-27a-5p (miRNAs w/seed GGGCUUA)	2.406	TargetScan Human	Moderate (predicted)	A_52_P529570	NSL1	-1.331	Cancer,Developmental Disorder,Endocrine System Disorders,Gastrointestinal Disease,Neurological Disease,Organismal Injury and Abnormalities,Psychological Disorders,Reproductive System Disease,Respiratory Disease,Skeletal and Muscular Disorders	Kinetochore Metaphase Signaling Pathway
Callus-Surgery	mmu-miR-27a-5p	miR-27a-5p (miRNAs w/seed GGGCUUA)	2.406	TargetScan Human	Moderate (predicted)	A_55_P2106351	PDE8A	-1.374	Cancer,Cardiovascular Disease,Connective Tissue Disorders,Dermatological Diseases and Conditions,Developmental Disorder,Endocrine System Disorders,Gastrointestinal Disease,Hematological Disease,Hepatic System Disease,Hereditary Disorder,Immunological Disease,Infectious Disease,Inflammatory Disease,Inflammatory Response,Metabolic Disease,Neurological Disease,Nutritional Disease,Ophthalmic Disease,…	cAMP-mediated signaling,Cardiac Hypertrophy Signaling (Enhanced),Cardiac Œ≤-adrenergic Signaling,G-Protein Coupled Receptor Signaling,Protein Kinase A Signaling,Relaxin Signaling,tRNA Splicing
Callus-Surgery	mmu-miR-27a-5p	miR-27a-5p (miRNAs w/seed GGGCUUA)	2.406	TargetScan Human	Moderate (predicted)	A_55_P1983588	PMEPA1	-2.413	Cancer,Cardiovascular Disease,Connective Tissue Disorders,Dermatological Diseases and Conditions,Endocrine System Disorders,Gastrointestinal Disease,Hematological Disease,Hepatic System Disease,Hereditary Disorder,Immunological Disease,Inflammatory Disease,Neurological Disease,Organismal Injury and Abnormalities,Psychological Disorders,Reproductive System Disease,Skeletal and Muscular Disorders	TGF-Œ≤ Signaling
Callus-Surgery	mmu-miR-27a-5p	miR-27a-5p (miRNAs w/seed GGGCUUA)	2.406	TargetScan Human	Moderate (predicted)	A_55_P2080850	PTPN2	-2.734	Cancer,Cardiovascular Disease,Connective Tissue Disorders,Dermatological Diseases and Conditions,Developmental Disorder,Endocrine System Disorders,Gastrointestinal Disease,Hematological Disease,Hepatic System Disease,Hereditary Disorder,Immunological Disease,Inflammatory Disease,Inflammatory Response,Metabolic Disease,Nutritional Disease,Ophthalmic Disease,Organismal Injury and Abnormalities,Rena…	3-phosphoinositide Biosynthesis,3-phosphoinositide Degradation,D-myo-inositol (1,4,5,6)-Tetrakisphosphate Biosynthesis,D-myo-inositol (3,4,5,6)-tetrakisphosphate Biosynthesis,D-myo-inositol-5-phosphate Metabolism,Interferon Signaling,Protein Kinase A Signaling,Role of JAK1, JAK2 and TYK2 in Interferon Signaling,STAT3 Pathway,Superpathway of Inositol Phosphate Compounds
Callus-Surgery	mmu-miR-27a-5p	miR-27a-5p (miRNAs w/seed GGGCUUA)	2.406	TargetScan Human	Moderate (predicted)	A_65_P10180	RAD23B	-1.69	Auditory Disease,Cancer,Connective Tissue Disorders,Dermatological Diseases and Conditions,Developmental Disorder,Endocrine System Disorders,Gastrointestinal Disease,Hematological Disease,Hereditary Disorder,Immunological Disease,Inflammatory Disease,Neurological Disease,Ophthalmic Disease,Organismal Injury and Abnormalities,Renal and Urological Disease,Reproductive System Disease,Respiratory Dis…	NER (Nucleotide Excision Repair, Enhanced Pathway),Nucleotide Excision Repair Pathway
Callus-Surgery	mmu-miR-27a-5p	miR-27a-5p (miRNAs w/seed GGGCUUA)	2.406	TargetScan Human	High (predicted)	A_52_P253004	RALB	-1.148	Cancer,Connective Tissue Disorders,Dermatological Diseases and Conditions,Developmental Disorder,Endocrine System Disorders,Gastrointestinal Disease,Hepatic System Disease,Immunological Disease,Infectious Disease,Inflammatory Disease,Inflammatory Response,Metabolic Disease,Neurological Disease,Organismal Injury and Abnormalities,Renal and Urological Disease,Reproductive System Disease,Respiratory…	14-3-3-mediated Signaling,Actin Cytoskeleton Signaling,Actin Nucleation by ARP-WASP Complex,Acute Myeloid Leukemia Signaling,Acute Phase Response Signaling,Adrenomedullin signaling pathway,Agrin Interactions at Neuromuscular Junction,Angiopoietin Signaling,Antiproliferative Role of Somatostatin Receptor 2,Apelin Endothelial Signaling Pathway,Apoptosis Signaling,Autophagy,Axonal Guidance Signaling…
Callus-Surgery	mmu-miR-27a-5p	miR-27a-5p (miRNAs w/seed GGGCUUA)	2.406	TargetScan Human	Moderate (predicted)	A_55_P2008081	RHOA	-1.043	Cancer,Cardiovascular Disease,Connective Tissue Disorders,Dental Disease,Dermatological Diseases and Conditions,Developmental Disorder,Endocrine System Disorders,Gastrointestinal Disease,Hematological Disease,Hereditary Disorder,Hypersensitivity Response,Immunological Disease,Infectious Disease,Inflammatory Disease,Inflammatory Response,Neurological Disease,Ophthalmic Disease,Organismal Injury an…	Actin Cytoskeleton Signaling,Actin Nucleation by ARP-WASP Complex,Axonal Guidance Signaling,Breast Cancer Regulation by Stathmin1,Cardiac Hypertrophy Signaling,Cardiac Hypertrophy Signaling (Enhanced),CCR3 Signaling in Eosinophils,Chemokine Signaling,Cholecystokinin/Gastrin-mediated Signaling,Colorectal Cancer Metastasis Signaling,CXCR4 Signaling,Endocannabinoid Cancer Inhibition Pathway,Endocann…
Callus-Surgery	mmu-miR-27a-5p	miR-27a-5p (miRNAs w/seed GGGCUUA)	2.406	TargetScan Human	Moderate (predicted)	A_55_P2077558	SOD3	-3.01	Auditory Disease,Cancer,Cardiovascular Disease,Connective Tissue Disorders,Dermatological Diseases and Conditions,Developmental Disorder,Endocrine System Disorders,Gastrointestinal Disease,Hepatic System Disease,Hereditary Disorder,Immunological Disease,Inflammatory Disease,Inflammatory Response,Metabolic Disease,Neurological Disease,Nutritional Disease,Organismal Injury and Abnormalities,Reprodu…	LPS/IL-1 Mediated Inhibition of RXR Function,NRF2-mediated Oxidative Stress Response,Sirtuin Signaling Pathway,Superoxide Radicals Degradation,Xenobiotic Metabolism CAR Signaling Pathway,Xenobiotic Metabolism Signaling
Callus-Surgery	mmu-miR-27a-5p	miR-27a-5p (miRNAs w/seed GGGCUUA)	2.406	TargetScan Human	Moderate (predicted)	A_55_P2023572	TXN2	-1.322	Cancer,Cardiovascular Disease,Connective Tissue Disorders,Developmental Disorder,Endocrine System Disorders,Hereditary Disorder,Metabolic Disease,Neurological Disease,Organismal Injury and Abnormalities,Psychological Disorders,Reproductive System Disease,Respiratory Disease,Skeletal and Muscular Disorders	Mitochondrial Dysfunction
Callus-Surgery	mmu-miR-27a-5p	miR-27a-5p (miRNAs w/seed GGGCUUA)	2.406	TargetScan Human	High (predicted)	A_55_P2075769	UBE2N	-2.338	Cancer,Dermatological Diseases and Conditions,Developmental Disorder,Endocrine System Disorders,Gastrointestinal Disease,Hepatic System Disease,Inflammatory Disease,Inflammatory Response,Metabolic Disease,Neurological Disease,Organismal Injury and Abnormalities,Psychological Disorders,Reproductive System Disease,Skeletal and Muscular Disorders	Hypoxia Signaling in the Cardiovascular System,NER (Nucleotide Excision Repair, Enhanced Pathway),NF-Œ∫B Signaling,Protein Ubiquitination Pathway
Callus-Surgery	mmu-miR-27a-5p	miR-27a-5p (miRNAs w/seed GGGCUUA)	2.406	TargetScan Human	Moderate (predicted)	A_55_P1985788	USP2	-1.987	Cancer,Dermatological Diseases and Conditions,Developmental Disorder,Endocrine System Disorders,Gastrointestinal Disease,Hematological Disease,Hepatic System Disease,Hereditary Disorder,Immunological Disease,Infectious Disease,Inflammatory Response,Neurological Disease,Organismal Injury and Abnormalities,Psychological Disorders,Reproductive System Disease,Respiratory Disease,Skeletal and Muscular…	Protein Ubiquitination Pathway
Callus-Surgery	mmu-miR-29a-3p	miR-29b-3p (and other miRNAs w/seed AGCACCA)	0.897	TargetScan Human	Moderate (predicted)	A_52_P336585	ALS2	-1.463	Cancer,Cardiovascular Disease,Connective Tissue Disorders,Dermatological Diseases and Conditions,Developmental Disorder,Endocrine System Disorders,Gastrointestinal Disease,Hepatic System Disease,Hereditary Disorder,Inflammatory Response,Neurological Disease,Organismal Injury and Abnormalities,Psychological Disorders,Reproductive System Disease,Respiratory Disease,Skeletal and Muscular Disorders	Amyotrophic Lateral Sclerosis Signaling
Callus-Surgery	mmu-miR-29a-3p	miR-29b-3p (and other miRNAs w/seed AGCACCA)	0.897	TargetScan Human	Moderate (predicted)	A_55_P2046509	AMOT	-2.28	Cancer,Cardiovascular Disease,Connective Tissue Disorders,Dermatological Diseases and Conditions,Developmental Disorder,Endocrine System Disorders,Gastrointestinal Disease,Hematological Disease,Hepatic System Disease,Immunological Disease,Inflammatory Disease,Inflammatory Response,Neurological Disease,Nutritional Disease,Ophthalmic Disease,Organismal Injury and Abnormalities,Psychological Disorde…	G-Protein Coupled Receptor Signaling,HIPPO signaling
Callus-Surgery	mmu-miR-29a-3p	miR-29b-3p (and other miRNAs w/seed AGCACCA)	0.897	TargetScan Human	High (predicted)	A_55_P2031781	COL22A1	-2.746	Cancer,Cardiovascular Disease,Connective Tissue Disorders,Dermatological Diseases and Conditions,Endocrine System Disorders,Gastrointestinal Disease,Hepatic System Disease,Metabolic Disease,Neurological Disease,Organismal Injury and Abnormalities,Reproductive System Disease,Respiratory Disease,Skeletal and Muscular Disorders	GP6 Signaling Pathway,Hepatic Fibrosis / Hepatic Stellate Cell Activation,Pulmonary Fibrosis Idiopathic Signaling Pathway,Wound Healing Signaling Pathway
Callus-Surgery	mmu-miR-29a-3p	miR-29b-3p (and other miRNAs w/seed AGCACCA)	0.897	TargetScan Human	High (predicted)	A_55_P2004179	COL2A1	-5.921	Auditory Disease,Cancer,Cardiovascular Disease,Connective Tissue Disorders,Dental Disease,Dermatological Diseases and Conditions,Developmental Disorder,Endocrine System Disorders,Gastrointestinal Disease,Hematological Disease,Hepatic System Disease,Hereditary Disorder,Immunological Disease,Inflammatory Disease,Inflammatory Response,Metabolic Disease,Neurological Disease,Ophthalmic Disease,Organis…	Apelin Liver Signaling Pathway,Atherosclerosis Signaling,Dendritic Cell Maturation,FAK Signaling,GP6 Signaling Pathway,Hepatic Fibrosis / Hepatic Stellate Cell Activation,Hepatic Fibrosis Signaling Pathway,Intrinsic Prothrombin Activation Pathway,Natural Killer Cell Signaling,Osteoarthritis Pathway,Pulmonary Fibrosis Idiopathic Signaling Pathway,Wound Healing Signaling Pathway
Callus-Surgery	mmu-miR-29a-3p	miR-29b-3p (and other miRNAs w/seed AGCACCA)	0.897	TarBase,TargetScan Human,miRecords	Experimentally Observed,High (predicted)	A_51_P515605	COL3A1	-1.589	Cancer,Cardiovascular Disease,Connective Tissue Disorders,Dermatological Diseases and Conditions,Developmental Disorder,Endocrine System Disorders,Gastrointestinal Disease,Hematological Disease,Hepatic System Disease,Hereditary Disorder,Immunological Disease,Infectious Disease,Inflammatory Disease,Inflammatory Response,Metabolic Disease,Neurological Disease,Ophthalmic Disease,Organismal Injury an…	Apelin Liver Signaling Pathway,Atherosclerosis Signaling,Dendritic Cell Maturation,FAK Signaling,GP6 Signaling Pathway,Hepatic Fibrosis / Hepatic Stellate Cell Activation,Hepatic Fibrosis Signaling Pathway,HOTAIR Regulatory Pathway,Intrinsic Prothrombin Activation Pathway,Natural Killer Cell Signaling,Pulmonary Fibrosis Idiopathic Signaling Pathway,Tumor Microenvironment Pathway,Wound Healing Sig…
Callus-Surgery	mmu-miR-29a-3p	miR-29b-3p (and other miRNAs w/seed AGCACCA)	0.897	Ingenuity Expert Findings,TargetScan Human	Experimentally Observed,High (predicted)	A_55_P2104894	COL5A2	-2.44	Cancer,Cardiovascular Disease,Connective Tissue Disorders,Dermatological Diseases and Conditions,Developmental Disorder,Endocrine System Disorders,Gastrointestinal Disease,Hematological Disease,Hepatic System Disease,Hereditary Disorder,Immunological Disease,Infectious Disease,Inflammatory Disease,Inflammatory Response,Metabolic Disease,Neurological Disease,Ophthalmic Disease,Organismal Injury an…	GP6 Signaling Pathway,Hepatic Fibrosis / Hepatic Stellate Cell Activation,Pulmonary Fibrosis Idiopathic Signaling Pathway,Wound Healing Signaling Pathway
Callus-Surgery	mmu-miR-29a-3p	miR-29b-3p (and other miRNAs w/seed AGCACCA)	0.897	TargetScan Human	Moderate (predicted)	A_55_P2108768	COL6A2	-1.226	Cancer,Cardiovascular Disease,Connective Tissue Disorders,Dermatological Diseases and Conditions,Developmental Disorder,Endocrine System Disorders,Gastrointestinal Disease,Hematological Disease,Hepatic System Disease,Hereditary Disorder,Immunological Disease,Inflammatory Disease,Inflammatory Response,Metabolic Disease,Neurological Disease,Organismal Injury and Abnormalities,Psychological Disorder…	GP6 Signaling Pathway,Hepatic Fibrosis / Hepatic Stellate Cell Activation,Pulmonary Fibrosis Idiopathic Signaling Pathway,Wound Healing Signaling Pathway
Callus-Surgery	mmu-miR-29a-3p	miR-29b-3p (and other miRNAs w/seed AGCACCA)	0.897	TarBase,TargetScan Human,miRecords	Experimentally Observed,High (predicted)	A_55_P2130535	DNMT3B	-2.41	Cancer,Cardiovascular Disease,Connective Tissue Disorders,Dermatological Diseases and Conditions,Developmental Disorder,Endocrine System Disorders,Gastrointestinal Disease,Hematological Disease,Hepatic System Disease,Hereditary Disorder,Immunological Disease,Infectious Disease,Inflammatory Disease,Inflammatory Response,Metabolic Disease,Neurological Disease,Ophthalmic Disease,Organismal Injury an…	DNA Methylation and Transcriptional Repression Signaling,HOTAIR Regulatory Pathway
Callus-Surgery	mmu-miR-29a-3p	miR-29b-3p (and other miRNAs w/seed AGCACCA)	0.897	TargetScan Human	Moderate (predicted)	A_55_P2122789	HOMER1	-2.002	Cancer,Developmental Disorder,Endocrine System Disorders,Gastrointestinal Disease,Hereditary Disorder,Metabolic Disease,Neurological Disease,Organismal Injury and Abnormalities,Psychological Disorders,Reproductive System Disease,Skeletal and Muscular Disorders	Glutamate Receptor Signaling
Callus-Surgery	mmu-miR-29a-3p	miR-29b-3p (and other miRNAs w/seed AGCACCA)	0.897	TargetScan Human	Moderate (predicted)	A_55_P2164348	HOXA10	-2.277	Cancer,Cardiovascular Disease,Connective Tissue Disorders,Dermatological Diseases and Conditions,Developmental Disorder,Endocrine System Disorders,Gastrointestinal Disease,Hereditary Disorder,Neurological Disease,Organismal Injury and Abnormalities,Renal and Urological Disease,Reproductive System Disease,Skeletal and Muscular Disorders	Production of Nitric Oxide and Reactive Oxygen Species in Macrophages,VDR/RXR Activation
Callus-Surgery	mmu-miR-29a-3p	miR-29b-3p (and other miRNAs w/seed AGCACCA)	0.897	TargetScan Human	Moderate (predicted)	A_55_P2034081	HRH1	-1.699	Auditory Disease,Cancer,Cardiovascular Disease,Connective Tissue Disorders,Dermatological Diseases and Conditions,Developmental Disorder,Endocrine System Disorders,Gastrointestinal Disease,Hematological Disease,Hepatic System Disease,Hereditary Disorder,Immunological Disease,Infectious Disease,Inflammatory Disease,Inflammatory Response,Metabolic Disease,Neurological Disease,Nutritional Disease,Op…	Agranulocyte Adhesion and Diapedesis,Breast Cancer Regulation by Stathmin1,CREB Signaling in Neurons,FAK Signaling,G-Protein Coupled Receptor Signaling,Granulocyte Adhesion and Diapedesis,GŒ±q Signaling,Phagosome Formation
Callus-Surgery	mmu-miR-29a-3p	miR-29b-3p (and other miRNAs w/seed AGCACCA)	0.897	TargetScan Human	Moderate (predicted)	A_51_P417720	ITGA11	-3.425	Cancer,Cardiovascular Disease,Connective Tissue Disorders,Dental Disease,Dermatological Diseases and Conditions,Developmental Disorder,Endocrine System Disorders,Gastrointestinal Disease,Hematological Disease,Hereditary Disorder,Neurological Disease,Organismal Injury and Abnormalities,Psychological Disorders,Reproductive System Disease,Respiratory Disease,Skeletal and Muscular Disorders	Actin Cytoskeleton Signaling,Actin Nucleation by ARP-WASP Complex,Axonal Guidance Signaling,Cardiac Hypertrophy Signaling (Enhanced),Caveolar-mediated Endocytosis Signaling,CDC42 Signaling,Ephrin Receptor Signaling,ERK/MAPK Signaling,FAK Signaling,Hepatic Fibrosis Signaling Pathway,HGF Signaling,Integrin Signaling,Molecular Mechanisms of Cancer,Neuregulin Signaling,Osteoarthritis Pathway,PAK Sign…
Callus-Surgery	mmu-miR-29a-3p	miR-29b-3p (and other miRNAs w/seed AGCACCA)	0.897	TargetScan Human	Moderate (predicted)	A_52_P351816	ITGB1	-2.9	Cancer,Cardiovascular Disease,Connective Tissue Disorders,Dermatological Diseases and Conditions,Developmental Disorder,Endocrine System Disorders,Gastrointestinal Disease,Hematological Disease,Hepatic System Disease,Hereditary Disorder,Hypersensitivity Response,Immunological Disease,Infectious Disease,Inflammatory Disease,Inflammatory Response,Metabolic Disease,Neurological Disease,Nutritional D…	Actin Cytoskeleton Signaling,Actin Nucleation by ARP-WASP Complex,Agranulocyte Adhesion and Diapedesis,Agrin Interactions at Neuromuscular Junction,Axonal Guidance Signaling,Cardiac Hypertrophy Signaling (Enhanced),Caveolar-mediated Endocytosis Signaling,CDC42 Signaling,CDK5 Signaling,Clathrin-mediated Endocytosis Signaling,Ephrin Receptor Signaling,ERK/MAPK Signaling,FAK Signaling,Germ Cell-Sert…
Callus-Surgery	mmu-miR-29a-3p	miR-29b-3p (and other miRNAs w/seed AGCACCA)	0.897	TargetScan Human	Moderate (predicted)	A_51_P259296	LPL	-2.374	Cancer,Cardiovascular Disease,Connective Tissue Disorders,Dermatological Diseases and Conditions,Developmental Disorder,Endocrine System Disorders,Gastrointestinal Disease,Hematological Disease,Hepatic System Disease,Hereditary Disorder,Immunological Disease,Infectious Disease,Inflammatory Disease,Inflammatory Response,Metabolic Disease,Neurological Disease,Nutritional Disease,Ophthalmic Disease,…	Adipogenesis pathway,Atherosclerosis Signaling,FXR/RXR Activation,Gustation Pathway,LXR/RXR Activation,Oxytocin Signaling Pathway,Phospholipases,PPARŒ±/RXRŒ± Activation,Retinol Biosynthesis,Triacylglycerol Degradation
Callus-Surgery	mmu-miR-29a-3p	miR-29b-3p (and other miRNAs w/seed AGCACCA)	0.897	TargetScan Human	Moderate (predicted)	A_55_P2076866	MEGF6	-2.736	Cancer,Cardiovascular Disease,Connective Tissue Disorders,Dermatological Diseases and Conditions,Developmental Disorder,Endocrine System Disorders,Gastrointestinal Disease,Hematological Disease,Hepatic System Disease,Immunological Disease,Neurological Disease,Organismal Injury and Abnormalities,Psychological Disorders,Renal and Urological Disease,Reproductive System Disease,Respiratory Disease,Sk…	G-Protein Coupled Receptor Signaling
Callus-Surgery	mmu-miR-29a-3p	miR-29b-3p (and other miRNAs w/seed AGCACCA)	0.897	TargetScan Human	High (predicted)	A_55_P2194958	NFIA	-2.362	Cancer,Cardiovascular Disease,Connective Tissue Disorders,Dermatological Diseases and Conditions,Developmental Disorder,Endocrine System Disorders,Gastrointestinal Disease,Hepatic System Disease,Hereditary Disorder,Immunological Disease,Inflammatory Disease,Metabolic Disease,Neurological Disease,Nutritional Disease,Ophthalmic Disease,Organismal Injury and Abnormalities,Psychological Disorders,Ren…	Aryl Hydrocarbon Receptor Signaling
Callus-Surgery	mmu-miR-29a-3p	miR-29b-3p (and other miRNAs w/seed AGCACCA)	0.897	TargetScan Human	Moderate (predicted)	A_55_P2086692	NFIB	-1.947	Cancer,Cardiovascular Disease,Connective Tissue Disorders,Dermatological Diseases and Conditions,Developmental Disorder,Endocrine System Disorders,Gastrointestinal Disease,Hematological Disease,Hepatic System Disease,Hereditary Disorder,Immunological Disease,Infectious Disease,Neurological Disease,Ophthalmic Disease,Organismal Injury and Abnormalities,Psychological Disorders,Reproductive System D…	Aryl Hydrocarbon Receptor Signaling
Callus-Surgery	mmu-miR-29a-3p	miR-29b-3p (and other miRNAs w/seed AGCACCA)	0.897	TargetScan Human	Moderate (predicted)	A_55_P1957249	PDGFRB	-2.856	Cancer,Cardiovascular Disease,Connective Tissue Disorders,Dermatological Diseases and Conditions,Developmental Disorder,Endocrine System Disorders,Gastrointestinal Disease,Hematological Disease,Hepatic System Disease,Hereditary Disorder,Immunological Disease,Infectious Disease,Inflammatory Disease,Inflammatory Response,Metabolic Disease,Neurological Disease,Nutritional Disease,Ophthalmic Disease,…	Apelin Liver Signaling Pathway,CLEAR Signaling Pathway,CREB Signaling in Neurons,FAK Signaling,Glioblastoma Multiforme Signaling,Glioma Signaling,Hepatic Fibrosis / Hepatic Stellate Cell Activation,Hepatic Fibrosis Signaling Pathway,Human Embryonic Stem Cell Pluripotency,IL-15 Production,Iron homeostasis signaling pathway,NF-Œ∫B Signaling,PAK Signaling,PDGF Signaling,PPAR Signaling,PTEN Signaling…
Callus-Surgery	mmu-miR-29a-3p	miR-29b-3p (and other miRNAs w/seed AGCACCA)	0.897	TargetScan Human	Moderate (predicted)	A_51_P258493	PER3	-1.967	Cancer,Cardiovascular Disease,Connective Tissue Disorders,Dermatological Diseases and Conditions,Developmental Disorder,Gastrointestinal Disease,Hereditary Disorder,Immunological Disease,Infectious Disease,Inflammatory Disease,Inflammatory Response,Neurological Disease,Organismal Injury and Abnormalities,Psychological Disorders,Reproductive System Disease,Skeletal and Muscular Disorders	Circadian Rhythm Signaling
Callus-Surgery	mmu-miR-29a-3p	miR-29b-3p (and other miRNAs w/seed AGCACCA)	0.897	Ingenuity Expert Findings,TargetScan Human	Experimentally Observed,High (predicted)	A_51_P400453	PTEN	-2.23	Auditory Disease,Cancer,Cardiovascular Disease,Connective Tissue Disorders,Dermatological Diseases and Conditions,Developmental Disorder,Endocrine System Disorders,Gastrointestinal Disease,Hematological Disease,Hepatic System Disease,Hereditary Disorder,Hypersensitivity Response,Immunological Disease,Infectious Disease,Inflammatory Disease,Inflammatory Response,Metabolic Disease,Neurological Dise…	3-phosphoinositide Biosynthesis,3-phosphoinositide Degradation,Autophagy,B Cell Receptor Signaling,BEX2 Signaling Pathway,Cancer Drug Resistance By Drug Efflux,Cardiac Hypertrophy Signaling (Enhanced),CSDE1 Signaling Pathway,D-myo-inositol (1,3,4)-trisphosphate Biosynthesis,D-myo-inositol (1,4,5,6)-Tetrakisphosphate Biosynthesis,D-myo-inositol (3,4,5,6)-tetrakisphosphate Biosynthesis,D-myo-inosit…
Callus-Surgery	mmu-miR-29a-3p	miR-29b-3p (and other miRNAs w/seed AGCACCA)	0.897	TargetScan Human	Moderate (predicted)	A_51_P494775	RCOR1	-2.001	Cancer,Developmental Disorder,Endocrine System Disorders,Gastrointestinal Disease,Hepatic System Disease,Hereditary Disorder,Neurological Disease,Organismal Injury and Abnormalities,Psychological Disorders,Renal and Urological Disease,Skeletal and Muscular Disorders	HOTAIR Regulatory Pathway,Huntington's Disease Signaling,Sumoylation Pathway
Callus-Surgery	mmu-miR-29a-3p	miR-29b-3p (and other miRNAs w/seed AGCACCA)	0.897	TargetScan Human	Moderate (predicted)	A_55_P2078123	RORA	-2.195	Cancer,Cardiovascular Disease,Dermatological Diseases and Conditions,Developmental Disorder,Endocrine System Disorders,Gastrointestinal Disease,Hematological Disease,Hepatic System Disease,Hereditary Disorder,Immunological Disease,Infectious Disease,Inflammatory Disease,Inflammatory Response,Metabolic Disease,Neurological Disease,Ophthalmic Disease,Organismal Injury and Abnormalities,Psychologica…	Circadian Rhythm Signaling,IL-23 Signaling Pathway,Melatonin Signaling,Th17 Activation Pathway
Callus-Surgery	mmu-miR-29a-3p	miR-29b-3p (and other miRNAs w/seed AGCACCA)	0.897	TargetScan Human	High (predicted)	A_55_P2025911	SMS	-1.279	Cancer,Cardiovascular Disease,Connective Tissue Disorders,Developmental Disorder,Endocrine System Disorders,Gastrointestinal Disease,Hepatic System Disease,Hereditary Disorder,Neurological Disease,Organismal Injury and Abnormalities,Psychological Disorders,Reproductive System Disease,Respiratory Disease,Skeletal and Muscular Disorders	Polyamine Regulation in Colon Cancer,Spermine Biosynthesis
Callus-Surgery	mmu-miR-29a-3p	miR-29b-3p (and other miRNAs w/seed AGCACCA)	0.897	TargetScan Human	Moderate (predicted)	A_51_P201480	STAT3	-1.199	Cancer,Cardiovascular Disease,Connective Tissue Disorders,Dermatological Diseases and Conditions,Developmental Disorder,Endocrine System Disorders,Gastrointestinal Disease,Hematological Disease,Hepatic System Disease,Hereditary Disorder,Hypersensitivity Response,Immunological Disease,Infectious Disease,Inflammatory Disease,Inflammatory Response,Metabolic Disease,Neurological Disease,Nutritional D…	Acute Myeloid Leukemia Signaling,Acute Phase Response Signaling,BEX2 Signaling Pathway,Breast Cancer Regulation by Stathmin1,cAMP-mediated signaling,Cardiac Hypertrophy Signaling (Enhanced),CD40 Signaling,CNTF Signaling,Colorectal Cancer Metastasis Signaling,Coronavirus Pathogenesis Pathway,EGF Signaling,Endocannabinoid Developing Neuron Pathway,Ephrin Receptor Signaling,ERB2-ERBB3 Signaling,ERK/…
Callus-Surgery	mmu-miR-29a-3p	miR-29b-3p (and other miRNAs w/seed AGCACCA)	0.897	TargetScan Human	Moderate (predicted)	A_51_P121466	TAB1	-1.108	Cancer,Cardiovascular Disease,Connective Tissue Disorders,Dermatological Diseases and Conditions,Developmental Disorder,Endocrine System Disorders,Gastrointestinal Disease,Inflammatory Disease,Neurological Disease,Organismal Injury and Abnormalities,Reproductive System Disease,Respiratory Disease,Skeletal and Muscular Disorders	Acute Phase Response Signaling,BMP signaling pathway,Cardiac Hypertrophy Signaling,Dendritic Cell Maturation,Glucocorticoid Receptor Signaling,IL-1 Signaling,IL-10 Signaling,IL-6 Signaling,iNOS Signaling,Molecular Mechanisms of Cancer,Mouse Embryonic Stem Cell Pluripotency,Necroptosis Signaling Pathway,NF-Œ∫B Signaling,p38 MAPK Signaling,PPAR Signaling,Regulation Of The Epithelial Mesenchymal Tra…
Callus-Surgery	mmu-miR-29a-3p	miR-29b-3p (and other miRNAs w/seed AGCACCA)	0.897	Ingenuity Expert Findings	Experimentally Observed	A_55_P2137206	TGFBR1	-2.314	Cancer,Cardiovascular Disease,Connective Tissue Disorders,Dermatological Diseases and Conditions,Developmental Disorder,Endocrine System Disorders,Gastrointestinal Disease,Hematological Disease,Hereditary Disorder,Immunological Disease,Infectious Disease,Inflammatory Disease,Inflammatory Response,Metabolic Disease,Neurological Disease,Ophthalmic Disease,Organismal Injury and Abnormalities,Psychol…	Antiproliferative Role of TOB in T Cell Signaling,Cardiac Hypertrophy Signaling,Cardiac Hypertrophy Signaling (Enhanced),Chronic Myeloid Leukemia Signaling,CLEAR Signaling Pathway,Colorectal Cancer Metastasis Signaling,Coronavirus Pathogenesis Pathway,CREB Signaling in Neurons,Epithelial Adherens Junction Signaling,Factors Promoting Cardiogenesis in Vertebrates,FAK Signaling,FAT10 Cancer Signalin…
Callus-Surgery	mmu-miR-29a-3p	miR-29b-3p (and other miRNAs w/seed AGCACCA)	0.897	TargetScan Human	Moderate (predicted)	A_51_P475995	THRA	-1.171	Auditory Disease,Cancer,Cardiovascular Disease,Connective Tissue Disorders,Dermatological Diseases and Conditions,Developmental Disorder,Endocrine System Disorders,Gastrointestinal Disease,Hematological Disease,Hepatic System Disease,Hereditary Disorder,Immunological Disease,Infectious Disease,Inflammatory Disease,Inflammatory Response,Metabolic Disease,Neurological Disease,Nutritional Disease,Op…	TR/RXR Activation,White Adipose Tissue Browning Pathway
Callus-Surgery	mmu-miR-29a-3p	miR-29b-3p (and other miRNAs w/seed AGCACCA)	0.897	TargetScan Human	High (predicted)	A_52_P517224	TRIM63	-2.595	Cancer,Cardiovascular Disease,Connective Tissue Disorders,Dermatological Diseases and Conditions,Developmental Disorder,Endocrine System Disorders,Gastrointestinal Disease,Hepatic System Disease,Hereditary Disorder,Immunological Disease,Inflammatory Response,Nutritional Disease,Organismal Injury and Abnormalities,Respiratory Disease,Skeletal and Muscular Disorders	Estrogen Receptor Signaling
Callus-Surgery	mmu-miR-29a-3p	miR-29b-3p (and other miRNAs w/seed AGCACCA)	0.897	TargetScan Human	Moderate (predicted)	A_55_P1989061	TSC22D3	-1.449	Cancer,Connective Tissue Disorders,Developmental Disorder,Endocrine System Disorders,Gastrointestinal Disease,Hematological Disease,Hepatic System Disease,Hereditary Disorder,Immunological Disease,Inflammatory Response,Metabolic Disease,Neurological Disease,Organismal Injury and Abnormalities,Psychological Disorders,Renal and Urological Disease,Reproductive System Disease,Skeletal and Muscular Di…	Glucocorticoid Receptor Signaling
Callus-Surgery	mmu-miR-29a-3p	miR-29b-3p (and other miRNAs w/seed AGCACCA)	0.897	TargetScan Human	High (predicted)	A_55_P2098578	TUBD1	-1.827	Cancer,Cardiovascular Disease,Connective Tissue Disorders,Dermatological Diseases and Conditions,Developmental Disorder,Endocrine System Disorders,Gastrointestinal Disease,Hematological Disease,Hepatic System Disease,Hereditary Disorder,Immunological Disease,Infectious Disease,Inflammatory Disease,Inflammatory Response,Metabolic Disease,Neurological Disease,Nutritional Disease,Ophthalmic Disease,…	Phagosome Maturation
Callus-Surgery	mmu-miR-29a-3p	miR-29b-3p (and other miRNAs w/seed AGCACCA)	0.897	TargetScan Human	Moderate (predicted)	A_55_P2004071	UBE2H	-1.355	Cardiovascular Disease,Connective Tissue Disorders,Developmental Disorder,Immunological Disease,Infectious Disease,Inflammatory Disease,Inflammatory Response,Organismal Injury and Abnormalities,Skeletal and Muscular Disorders	Hypoxia Signaling in the Cardiovascular System,Protein Ubiquitination Pathway
Callus-Surgery	mmu-miR-29a-3p	miR-29b-3p (and other miRNAs w/seed AGCACCA)	0.897	TargetScan Human	High (predicted)	A_55_P1961983	UQCR11	-1.281	Cancer,Gastrointestinal Disease,Hepatic System Disease,Hereditary Disorder,Neurological Disease,Organismal Injury and Abnormalities,Psychological Disorders,Skeletal and Muscular Disorders	Mitochondrial Dysfunction,Oxidative Phosphorylation
Callus-Surgery	mmu-miR-29a-3p	miR-29b-3p (and other miRNAs w/seed AGCACCA)	0.897	TargetScan Human	Moderate (predicted)	A_66_P106593	VHL	-1.195	Auditory Disease,Cancer,Cardiovascular Disease,Connective Tissue Disorders,Dermatological Diseases and Conditions,Developmental Disorder,Endocrine System Disorders,Gastrointestinal Disease,Hematological Disease,Hepatic System Disease,Hereditary Disorder,Immunological Disease,Inflammatory Disease,Inflammatory Response,Metabolic Disease,Neurological Disease,Ophthalmic Disease,Organismal Injury and …	HIF1Œ± Signaling,Hypoxia Signaling in the Cardiovascular System,MSP-RON Signaling In Cancer Cells Pathway,Protein Ubiquitination Pathway,Renal Cell Carcinoma Signaling,Senescence Pathway
Callus-Surgery	mmu-miR-29a-3p	miR-29b-3p (and other miRNAs w/seed AGCACCA)	0.897	TargetScan Human	High (predicted)	A_51_P418650	VPS37C	-1.405	Cancer,Connective Tissue Disorders,Endocrine System Disorders,Gastrointestinal Disease,Immunological Disease,Infectious Disease,Inflammatory Disease,Inflammatory Response,Organismal Injury and Abnormalities,Skeletal and Muscular Disorders	Mechanisms of Viral Exit from Host Cells,Phagosome Maturation
Callus-Surgery	mmu-miR-29a-3p	miR-29b-3p (and other miRNAs w/seed AGCACCA)	0.897	TargetScan Human	High (predicted)	A_55_P1960566	YBX3	-1.201	Cancer,Cardiovascular Disease,Connective Tissue Disorders,Developmental Disorder,Endocrine System Disorders,Gastrointestinal Disease,Hepatic System Disease,Hereditary Disorder,Metabolic Disease,Neurological Disease,Organismal Injury and Abnormalities,Psychological Disorders,Renal and Urological Disease,Reproductive System Disease,Skeletal and Muscular Disorders	Sertoli Cell-Sertoli Cell Junction Signaling,Tight Junction Signaling
Callus-Surgery	mmu-miR-29a-3p	miR-29b-3p (and other miRNAs w/seed AGCACCA)	0.897	TargetScan Human,miRecords	Experimentally Observed,Moderate (predicted)	A_55_P2107745	YY1	-1.977	Cancer,Cardiovascular Disease,Connective Tissue Disorders,Developmental Disorder,Endocrine System Disorders,Gastrointestinal Disease,Hepatic System Disease,Hereditary Disorder,Infectious Disease,Inflammatory Disease,Inflammatory Response,Neurological Disease,Organismal Injury and Abnormalities,Psychological Disorders,Renal and Urological Disease,Reproductive System Disease,Respiratory Disease,Ske…	HOTAIR Regulatory Pathway,Pulmonary Fibrosis Idiopathic Signaling Pathway,VDR/RXR Activation
Callus-Surgery	mmu-miR-30e-3p	miR-30a-3p (and other miRNAs w/seed UUUCAGU)	-1.085	TargetScan Human	Moderate (predicted)	A_66_P132888	DHFR	1.393	Auditory Disease,Cancer,Cardiovascular Disease,Connective Tissue Disorders,Dental Disease,Dermatological Diseases and Conditions,Developmental Disorder,Endocrine System Disorders,Gastrointestinal Disease,Hematological Disease,Hepatic System Disease,Hereditary Disorder,Immunological Disease,Infectious Disease,Inflammatory Disease,Inflammatory Response,Metabolic Disease,Neurological Disease,Nutriti…	Aryl Hydrocarbon Receptor Signaling,dTMP De Novo Biosynthesis
Callus-Surgery	mmu-miR-30e-3p	miR-30a-3p (and other miRNAs w/seed UUUCAGU)	-1.085	TargetScan Human	Moderate (predicted)	A_66_P119983	THPO	1.132	Cancer,Cardiovascular Disease,Connective Tissue Disorders,Dermatological Diseases and Conditions,Developmental Disorder,Endocrine System Disorders,Gastrointestinal Disease,Hematological Disease,Hepatic System Disease,Hereditary Disorder,Immunological Disease,Inflammatory Disease,Inflammatory Response,Metabolic Disease,Ophthalmic Disease,Organismal Injury and Abnormalities,Renal and Urological Dis…	Hematopoiesis from Multipotent Stem Cells,Thrombopoietin Signaling
Callus-Surgery	mmu-miR-362-3p	miR-329-3p (and other miRNAs w/seed ACACACC)	1.154	TargetScan Human	High (predicted)	A_52_P168097	ATP2A2	-1.502	Cancer,Cardiovascular Disease,Dermatological Diseases and Conditions,Developmental Disorder,Endocrine System Disorders,Gastrointestinal Disease,Hematological Disease,Hepatic System Disease,Hereditary Disorder,Infectious Disease,Inflammatory Disease,Metabolic Disease,Neurological Disease,Nutritional Disease,Organismal Injury and Abnormalities,Psychological Disorders,Reproductive System Disease,Res…	Apelin Cardiomyocyte Signaling Pathway,Calcium Signaling,Calcium Transport I,Calcium-induced T Lymphocyte Apoptosis,Cardiac Hypertrophy Signaling (Enhanced),Cardiac Œ≤-adrenergic Signaling,Dilated Cardiomyopathy Signaling Pathway,Dopamine-DARPP32 Feedback in cAMP Signaling,Nitric Oxide Signaling in the Cardiovascular System
Callus-Surgery	mmu-miR-362-3p	miR-329-3p (and other miRNAs w/seed ACACACC)	1.154	TargetScan Human	Moderate (predicted)	A_51_P221651	COQ8A	-2.023	Cancer,Cardiovascular Disease,Dermatological Diseases and Conditions,Developmental Disorder,Endocrine System Disorders,Gastrointestinal Disease,Hematological Disease,Hepatic System Disease,Hereditary Disorder,Metabolic Disease,Neurological Disease,Ophthalmic Disease,Organismal Injury and Abnormalities,Renal and Urological Disease,Reproductive System Disease,Respiratory Disease,Skeletal and Muscul…	p53 Signaling
Callus-Surgery	mmu-miR-362-3p	miR-329-3p (and other miRNAs w/seed ACACACC)	1.154	TargetScan Human	Moderate (predicted)	A_55_P2016540	CRY2	-1.972	Cancer,Connective Tissue Disorders,Dermatological Diseases and Conditions,Developmental Disorder,Endocrine System Disorders,Gastrointestinal Disease,Hematological Disease,Immunological Disease,Infectious Disease,Inflammatory Disease,Inflammatory Response,Metabolic Disease,Neurological Disease,Nutritional Disease,Organismal Injury and Abnormalities,Psychological Disorders,Renal and Urological Dise…	Circadian Rhythm Signaling
Callus-Surgery	mmu-miR-362-3p	miR-329-3p (and other miRNAs w/seed ACACACC)	1.154	TargetScan Human	Moderate (predicted)	A_51_P482711	DHCR24	-1.367	Cancer,Dermatological Diseases and Conditions,Developmental Disorder,Endocrine System Disorders,Gastrointestinal Disease,Hematological Disease,Hepatic System Disease,Hereditary Disorder,Immunological Disease,Inflammatory Disease,Inflammatory Response,Metabolic Disease,Neurological Disease,Organismal Injury and Abnormalities,Psychological Disorders,Reproductive System Disease,Respiratory Disease,S…	Cholesterol Biosynthesis I,Cholesterol Biosynthesis II (via 24,25-dihydrolanosterol),Cholesterol Biosynthesis III (via Desmosterol),Senescence Pathway,Stearate Biosynthesis I (Animals),Superpathway of Cholesterol Biosynthesis
Callus-Surgery	mmu-miR-362-3p	miR-329-3p (and other miRNAs w/seed ACACACC)	1.154	TargetScan Human	Moderate (predicted)	A_52_P270164	E2F6	-2.01	Cancer,Cardiovascular Disease,Connective Tissue Disorders,Dermatological Diseases and Conditions,Developmental Disorder,Endocrine System Disorders,Hematological Disease,Immunological Disease,Neurological Disease,Organismal Injury and Abnormalities,Renal and Urological Disease,Reproductive System Disease,Skeletal and Muscular Disorders	Bladder Cancer Signaling,Breast Cancer Regulation by Stathmin1,Cell Cycle Regulation by BTG Family Proteins,Cell Cycle: G1/S Checkpoint Regulation,Chronic Myeloid Leukemia Signaling,Coronavirus Pathogenesis Pathway,Cyclins and Cell Cycle Regulation,Estrogen-mediated S-phase Entry,Glioblastoma Multiforme Signaling,Glioma Signaling,Molecular Mechanisms of Cancer,Non-Small Cell Lung Cancer Signaling…
Callus-Surgery	mmu-miR-362-3p	miR-329-3p (and other miRNAs w/seed ACACACC)	1.154	TargetScan Human	Moderate (predicted)	A_55_P2055638	GSN	-1.415	Cancer,Cardiovascular Disease,Connective Tissue Disorders,Dermatological Diseases and Conditions,Developmental Disorder,Endocrine System Disorders,Gastrointestinal Disease,Hematological Disease,Hepatic System Disease,Hereditary Disorder,Immunological Disease,Inflammatory Disease,Inflammatory Response,Metabolic Disease,Neurological Disease,Ophthalmic Disease,Organismal Injury and Abnormalities,Psy…	Actin Cytoskeleton Signaling,Germ Cell-Sertoli Cell Junction Signaling,Integrin Signaling,RANK Signaling in Osteoclasts,Regulation of Actin-based Motility by Rho,Role of Osteoblasts, Osteoclasts and Chondrocytes in Rheumatoid Arthritis
Callus-Surgery	mmu-miR-362-3p	miR-329-3p (and other miRNAs w/seed ACACACC)	1.154	TargetScan Human	Moderate (predicted)	A_55_P2091861	HIPK2	-2.731	Cancer,Cardiovascular Disease,Connective Tissue Disorders,Dermatological Diseases and Conditions,Developmental Disorder,Endocrine System Disorders,Gastrointestinal Disease,Hematological Disease,Hepatic System Disease,Immunological Disease,Neurological Disease,Nutritional Disease,Organismal Injury and Abnormalities,Renal and Urological Disease,Reproductive System Disease,Respiratory Disease,Skelet…	Cell Cycle: G2/M DNA Damage Checkpoint Regulation,Molecular Mechanisms of Cancer,p53 Signaling,Senescence Pathway
Callus-Surgery	mmu-miR-362-3p	miR-329-3p (and other miRNAs w/seed ACACACC)	1.154	TargetScan Human	High (predicted)	A_55_P2048607	HP	-2.375	Cancer,Cardiovascular Disease,Connective Tissue Disorders,Dermatological Diseases and Conditions,Developmental Disorder,Endocrine System Disorders,Gastrointestinal Disease,Hematological Disease,Hepatic System Disease,Hereditary Disorder,Immunological Disease,Infectious Disease,Inflammatory Disease,Inflammatory Response,Metabolic Disease,Neurological Disease,Nutritional Disease,Ophthalmic Disease,…	Acute Phase Response Signaling,Glucocorticoid Receptor Signaling,Iron homeostasis signaling pathway,TR/RXR Activation
Callus-Surgery	mmu-miR-362-3p	miR-329-3p (and other miRNAs w/seed ACACACC)	1.154	TargetScan Human	High (predicted)	A_51_P200477	HSPA4	-1.114	Cancer,Cardiovascular Disease,Connective Tissue Disorders,Dental Disease,Dermatological Diseases and Conditions,Developmental Disorder,Endocrine System Disorders,Gastrointestinal Disease,Hematological Disease,Hepatic System Disease,Immunological Disease,Infectious Disease,Inflammatory Disease,Inflammatory Response,Neurological Disease,Organismal Injury and Abnormalities,Psychological Disorders,Re…	Aldosterone Signaling in Epithelial Cells,Androgen Signaling,BAG2 Signaling Pathway,eNOS Signaling,Glucocorticoid Receptor Signaling,HIF1Œ± Signaling,Huntington's Disease Signaling,Natural Killer Cell Signaling,Protein Ubiquitination Pathway,Role of PKR in Interferon Induction and Antiviral Response,Unfolded protein response
Callus-Surgery	mmu-miR-362-3p	miR-329-3p (and other miRNAs w/seed ACACACC)	1.154	TargetScan Human	Moderate (predicted)	A_55_P2096422	INHBB	-1.432	Cancer,Cardiovascular Disease,Connective Tissue Disorders,Dental Disease,Dermatological Diseases and Conditions,Developmental Disorder,Endocrine System Disorders,Gastrointestinal Disease,Hematological Disease,Hepatic System Disease,Hereditary Disorder,Immunological Disease,Metabolic Disease,Neurological Disease,Ophthalmic Disease,Organismal Injury and Abnormalities,Renal and Urological Disease,Re…	TGF-Œ≤ Signaling
Callus-Surgery	mmu-miR-362-3p	miR-329-3p (and other miRNAs w/seed ACACACC)	1.154	TargetScan Human	Moderate (predicted)	A_52_P483280	LAMP2	-2.251	Cancer,Cardiovascular Disease,Connective Tissue Disorders,Dermatological Diseases and Conditions,Developmental Disorder,Endocrine System Disorders,Gastrointestinal Disease,Hepatic System Disease,Hereditary Disorder,Immunological Disease,Infectious Disease,Inflammatory Disease,Inflammatory Response,Metabolic Disease,Neurological Disease,Ophthalmic Disease,Organismal Injury and Abnormalities,Psycho…	Autophagy,Phagosome Maturation
Callus-Surgery	mmu-miR-362-3p	miR-329-3p (and other miRNAs w/seed ACACACC)	1.154	TargetScan Human	Moderate (predicted)	A_51_P222283	MLYCD	-2.598	Cancer,Cardiovascular Disease,Dermatological Diseases and Conditions,Developmental Disorder,Endocrine System Disorders,Gastrointestinal Disease,Hepatic System Disease,Hereditary Disorder,Metabolic Disease,Neurological Disease,Organismal Injury and Abnormalities,Renal and Urological Disease,Reproductive System Disease,Respiratory Disease,Skeletal and Muscular Disorders	AMPK Signaling,Sirtuin Signaling Pathway
Callus-Surgery	mmu-miR-362-3p	miR-329-3p (and other miRNAs w/seed ACACACC)	1.154	TargetScan Human	Moderate (predicted)	A_55_P2106063	NDUFS2	-1.143	Cancer,Developmental Disorder,Endocrine System Disorders,Gastrointestinal Disease,Hereditary Disorder,Metabolic Disease,Neurological Disease,Nutritional Disease,Ophthalmic Disease,Organismal Injury and Abnormalities,Psychological Disorders,Renal and Urological Disease,Reproductive System Disease,Skeletal and Muscular Disorders	Endocannabinoid Neuronal Synapse Pathway,Estrogen Receptor Signaling,Glucocorticoid Receptor Signaling,Mitochondrial Dysfunction,Oxidative Phosphorylation,Sirtuin Signaling Pathway
Callus-Surgery	mmu-miR-362-3p	miR-329-3p (and other miRNAs w/seed ACACACC)	1.154	TargetScan Human	Moderate (predicted)	A_65_P06446	TFRC	-2.63	Cancer,Cardiovascular Disease,Connective Tissue Disorders,Dermatological Diseases and Conditions,Developmental Disorder,Endocrine System Disorders,Gastrointestinal Disease,Hematological Disease,Hepatic System Disease,Hereditary Disorder,Immunological Disease,Infectious Disease,Inflammatory Disease,Inflammatory Response,Metabolic Disease,Neurological Disease,Nutritional Disease,Organismal Injury a…	Clathrin-mediated Endocytosis Signaling,Ferroptosis Signaling Pathway,Hepatic Fibrosis Signaling Pathway,Iron homeostasis signaling pathway,Virus Entry via Endocytic Pathways
Callus-Surgery	mmu-miR-362-3p	miR-329-3p (and other miRNAs w/seed ACACACC)	1.154	TargetScan Human	Moderate (predicted)	A_55_P2004071	UBE2H	-1.355	Cardiovascular Disease,Connective Tissue Disorders,Developmental Disorder,Immunological Disease,Infectious Disease,Inflammatory Disease,Inflammatory Response,Organismal Injury and Abnormalities,Skeletal and Muscular Disorders	Hypoxia Signaling in the Cardiovascular System,Protein Ubiquitination Pathway
Callus-Surgery	mmu-miR-338-3p	miR-338-3p (miRNAs w/seed CCAGCAU)	2.176	TargetScan Human	Moderate (predicted)	A_52_P168097	ATP2A2	-1.502	Cancer,Cardiovascular Disease,Dermatological Diseases and Conditions,Developmental Disorder,Endocrine System Disorders,Gastrointestinal Disease,Hematological Disease,Hepatic System Disease,Hereditary Disorder,Infectious Disease,Inflammatory Disease,Metabolic Disease,Neurological Disease,Nutritional Disease,Organismal Injury and Abnormalities,Psychological Disorders,Reproductive System Disease,Res…	Apelin Cardiomyocyte Signaling Pathway,Calcium Signaling,Calcium Transport I,Calcium-induced T Lymphocyte Apoptosis,Cardiac Hypertrophy Signaling (Enhanced),Cardiac Œ≤-adrenergic Signaling,Dilated Cardiomyopathy Signaling Pathway,Dopamine-DARPP32 Feedback in cAMP Signaling,Nitric Oxide Signaling in the Cardiovascular System
Callus-Surgery	mmu-miR-338-3p	miR-338-3p (miRNAs w/seed CCAGCAU)	2.176	TargetScan Human	Moderate (predicted)	A_55_P1988699	CACNA2D1	-3.24	Auditory Disease,Cancer,Cardiovascular Disease,Connective Tissue Disorders,Dermatological Diseases and Conditions,Developmental Disorder,Endocrine System Disorders,Gastrointestinal Disease,Hematological Disease,Hepatic System Disease,Hereditary Disorder,Infectious Disease,Inflammatory Disease,Inflammatory Response,Metabolic Disease,Neurological Disease,Nutritional Disease,Ophthalmic Disease,Organ…	Amyotrophic Lateral Sclerosis Signaling,Androgen Signaling,Calcium Signaling,Cardiac Hypertrophy Signaling,Cardiac Hypertrophy Signaling (Enhanced),Cardiac Œ≤-adrenergic Signaling,CCR5 Signaling in Macrophages,Cellular Effects of Sildenafil (Viagra),Circadian Rhythm Signaling,Corticotropin Releasing Hormone Signaling,CREB Signaling in Neurons,Dilated Cardiomyopathy Signaling Pathway,Dopamine-DARP…
Callus-Surgery	mmu-miR-338-3p	miR-338-3p (miRNAs w/seed CCAGCAU)	2.176	TargetScan Human	Moderate (predicted)	A_51_P255304	CAV3	-4.472	Antimicrobial Response,Cancer,Cardiovascular Disease,Developmental Disorder,Endocrine System Disorders,Gastrointestinal Disease,Hematological Disease,Hepatic System Disease,Hereditary Disorder,Immunological Disease,Inflammatory Disease,Inflammatory Response,Metabolic Disease,Neurological Disease,Organismal Injury and Abnormalities,Renal and Urological Disease,Respiratory Disease,Skeletal and Musc…	G Beta Gamma Signaling,PDGF Signaling
Callus-Surgery	mmu-miR-338-3p	miR-338-3p (miRNAs w/seed CCAGCAU)	2.176	Ingenuity Expert Findings	Experimentally Observed	A_55_P2104894	COL5A2	-2.44	Cancer,Cardiovascular Disease,Connective Tissue Disorders,Dermatological Diseases and Conditions,Developmental Disorder,Endocrine System Disorders,Gastrointestinal Disease,Hematological Disease,Hepatic System Disease,Hereditary Disorder,Immunological Disease,Infectious Disease,Inflammatory Disease,Inflammatory Response,Metabolic Disease,Neurological Disease,Ophthalmic Disease,Organismal Injury an…	GP6 Signaling Pathway,Hepatic Fibrosis / Hepatic Stellate Cell Activation,Pulmonary Fibrosis Idiopathic Signaling Pathway,Wound Healing Signaling Pathway
Callus-Surgery	mmu-miR-338-3p	miR-338-3p (miRNAs w/seed CCAGCAU)	2.176	TargetScan Human	High (predicted)	A_51_P335969	DES	-1.796	Cancer,Cardiovascular Disease,Connective Tissue Disorders,Dermatological Diseases and Conditions,Developmental Disorder,Endocrine System Disorders,Gastrointestinal Disease,Hematological Disease,Hepatic System Disease,Hereditary Disorder,Immunological Disease,Inflammatory Disease,Neurological Disease,Organismal Injury and Abnormalities,Reproductive System Disease,Respiratory Disease,Skeletal and M…	Dilated Cardiomyopathy Signaling Pathway,Signaling by Rho Family GTPases
Callus-Surgery	mmu-miR-338-3p	miR-338-3p (miRNAs w/seed CCAGCAU)	2.176	TargetScan Human	Moderate (predicted)	A_55_P2081452	FGD1	-1.698	Cancer,Connective Tissue Disorders,Dermatological Diseases and Conditions,Developmental Disorder,Endocrine System Disorders,Gastrointestinal Disease,Hematological Disease,Hereditary Disorder,Immunological Disease,Neurological Disease,Organismal Injury and Abnormalities,Psychological Disorders,Reproductive System Disease,Skeletal and Muscular Disorders	Actin Cytoskeleton Signaling,CDC42 Signaling
Callus-Surgery	mmu-miR-338-3p	miR-338-3p (miRNAs w/seed CCAGCAU)	2.176	TargetScan Human	Moderate (predicted)	A_55_P2064557	FURIN	-2.466	Cancer,Cardiovascular Disease,Connective Tissue Disorders,Dermatological Diseases and Conditions,Developmental Disorder,Endocrine System Disorders,Gastrointestinal Disease,Hematological Disease,Hepatic System Disease,Hereditary Disorder,Immunological Disease,Infectious Disease,Inflammatory Disease,Inflammatory Response,Metabolic Disease,Neurological Disease,Ophthalmic Disease,Organismal Injury an…	Coronavirus Pathogenesis Pathway,Insulin Secretion Signaling Pathway,Mitochondrial Dysfunction,Notch Signaling
Callus-Surgery	mmu-miR-338-3p	miR-338-3p (miRNAs w/seed CCAGCAU)	2.176	TargetScan Human	Moderate (predicted)	A_55_P1959393	HHAT	-1.485	Cancer,Cardiovascular Disease,Connective Tissue Disorders,Dermatological Diseases and Conditions,Developmental Disorder,Endocrine System Disorders,Gastrointestinal Disease,Hepatic System Disease,Hereditary Disorder,Neurological Disease,Ophthalmic Disease,Organismal Injury and Abnormalities,Psychological Disorders,Renal and Urological Disease,Reproductive System Disease,Skeletal and Muscular Disor…	Molecular Mechanisms of Cancer,Protein Kinase A Signaling
Callus-Surgery	mmu-miR-338-3p	miR-338-3p (miRNAs w/seed CCAGCAU)	2.176	TargetScan Human	Moderate (predicted)	A_55_P2062678	HMOX2	-1.839	Cancer,Cardiovascular Disease,Dermatological Diseases and Conditions,Endocrine System Disorders,Gastrointestinal Disease,Hematological Disease,Inflammatory Disease,Inflammatory Response,Neurological Disease,Ophthalmic Disease,Organismal Injury and Abnormalities,Psychological Disorders,Respiratory Disease,Skeletal and Muscular Disorders	Acute Phase Response Signaling,Heme Degradation,Iron homeostasis signaling pathway
Callus-Surgery	mmu-miR-338-3p	miR-338-3p (miRNAs w/seed CCAGCAU)	2.176	TargetScan Human	Moderate (predicted)	A_52_P402705	KCNJ11	-1.517	Cancer,Cardiovascular Disease,Connective Tissue Disorders,Dermatological Diseases and Conditions,Developmental Disorder,Endocrine System Disorders,Gastrointestinal Disease,Hematological Disease,Hepatic System Disease,Hereditary Disorder,Immunological Disease,Infectious Disease,Inflammatory Disease,Metabolic Disease,Neurological Disease,Nutritional Disease,Ophthalmic Disease,Organismal Injury and …	Dopamine-DARPP32 Feedback in cAMP Signaling,Gustation Pathway,Insulin Secretion Signaling Pathway,Maturity Onset Diabetes of Young (MODY) Signaling,Neurovascular Coupling Signaling Pathway,Oxytocin In Spinal Neurons Signaling Pathway,Type II Diabetes Mellitus Signaling
Callus-Surgery	mmu-miR-338-3p	miR-338-3p (miRNAs w/seed CCAGCAU)	2.176	TargetScan Human	Moderate (predicted)	A_51_P266774	MFN2	-2.812	Cancer,Cardiovascular Disease,Connective Tissue Disorders,Dermatological Diseases and Conditions,Developmental Disorder,Endocrine System Disorders,Gastrointestinal Disease,Hematological Disease,Hepatic System Disease,Hereditary Disorder,Infectious Disease,Inflammatory Disease,Inflammatory Response,Metabolic Disease,Neurological Disease,Nutritional Disease,Ophthalmic Disease,Organismal Injury and …	Oxytocin Signaling Pathway
Callus-Surgery	mmu-miR-338-3p	miR-338-3p (miRNAs w/seed CCAGCAU)	2.176	TargetScan Human	Moderate (predicted)	A_55_P1957249	PDGFRB	-2.856	Cancer,Cardiovascular Disease,Connective Tissue Disorders,Dermatological Diseases and Conditions,Developmental Disorder,Endocrine System Disorders,Gastrointestinal Disease,Hematological Disease,Hepatic System Disease,Hereditary Disorder,Immunological Disease,Infectious Disease,Inflammatory Disease,Inflammatory Response,Metabolic Disease,Neurological Disease,Nutritional Disease,Ophthalmic Disease,…	Apelin Liver Signaling Pathway,CLEAR Signaling Pathway,CREB Signaling in Neurons,FAK Signaling,Glioblastoma Multiforme Signaling,Glioma Signaling,Hepatic Fibrosis / Hepatic Stellate Cell Activation,Hepatic Fibrosis Signaling Pathway,Human Embryonic Stem Cell Pluripotency,IL-15 Production,Iron homeostasis signaling pathway,NF-Œ∫B Signaling,PAK Signaling,PDGF Signaling,PPAR Signaling,PTEN Signaling…
Callus-Surgery	mmu-miR-338-3p	miR-338-3p (miRNAs w/seed CCAGCAU)	2.176	TargetScan Human	Moderate (predicted)	A_51_P350453	PDK4	-3.907	Cancer,Cardiovascular Disease,Connective Tissue Disorders,Dermatological Diseases and Conditions,Developmental Disorder,Endocrine System Disorders,Gastrointestinal Disease,Hematological Disease,Hepatic System Disease,Hereditary Disorder,Immunological Disease,Inflammatory Disease,Inflammatory Response,Metabolic Disease,Neurological Disease,Nutritional Disease,Organismal Injury and Abnormalities,Ps…	Glucocorticoid Receptor Signaling,Reelin Signaling in Neurons,Senescence Pathway
Callus-Surgery	mmu-miR-338-3p	miR-338-3p (miRNAs w/seed CCAGCAU)	2.176	TargetScan Human	High (predicted)	A_55_P2074536	PPM1B	-1.207	Cancer,Developmental Disorder,Endocrine System Disorders,Gastrointestinal Disease,Hereditary Disorder,Infectious Disease,Neurological Disease,Organismal Injury and Abnormalities,Psychological Disorders,Reproductive System Disease,Respiratory Disease,Skeletal and Muscular Disorders	AMPK Signaling
Callus-Surgery	mmu-miR-338-3p	miR-338-3p (miRNAs w/seed CCAGCAU)	2.176	TargetScan Human	Moderate (predicted)	A_51_P400453	PTEN	-2.23	Auditory Disease,Cancer,Cardiovascular Disease,Connective Tissue Disorders,Dermatological Diseases and Conditions,Developmental Disorder,Endocrine System Disorders,Gastrointestinal Disease,Hematological Disease,Hepatic System Disease,Hereditary Disorder,Hypersensitivity Response,Immunological Disease,Infectious Disease,Inflammatory Disease,Inflammatory Response,Metabolic Disease,Neurological Dise…	3-phosphoinositide Biosynthesis,3-phosphoinositide Degradation,Autophagy,B Cell Receptor Signaling,BEX2 Signaling Pathway,Cancer Drug Resistance By Drug Efflux,Cardiac Hypertrophy Signaling (Enhanced),CSDE1 Signaling Pathway,D-myo-inositol (1,3,4)-trisphosphate Biosynthesis,D-myo-inositol (1,4,5,6)-Tetrakisphosphate Biosynthesis,D-myo-inositol (3,4,5,6)-tetrakisphosphate Biosynthesis,D-myo-inosit…
Callus-Surgery	mmu-miR-338-3p	miR-338-3p (miRNAs w/seed CCAGCAU)	2.176	TargetScan Human	Moderate (predicted)	A_66_P135106	SLCO3A1	-2.336	Cancer,Cardiovascular Disease,Connective Tissue Disorders,Dermatological Diseases and Conditions,Endocrine System Disorders,Gastrointestinal Disease,Hematological Disease,Hepatic System Disease,Immunological Disease,Infectious Disease,Inflammatory Disease,Neurological Disease,Organismal Injury and Abnormalities,Psychological Disorders,Reproductive System Disease,Respiratory Disease,Skeletal and M…	Hepatic Cholestasis
Callus-Surgery	mmu-miR-338-3p	miR-338-3p (miRNAs w/seed CCAGCAU)	2.176	TargetScan Human	High (predicted)	A_65_P06446	TFRC	-2.63	Cancer,Cardiovascular Disease,Connective Tissue Disorders,Dermatological Diseases and Conditions,Developmental Disorder,Endocrine System Disorders,Gastrointestinal Disease,Hematological Disease,Hepatic System Disease,Hereditary Disorder,Immunological Disease,Infectious Disease,Inflammatory Disease,Inflammatory Response,Metabolic Disease,Neurological Disease,Nutritional Disease,Organismal Injury a…	Clathrin-mediated Endocytosis Signaling,Ferroptosis Signaling Pathway,Hepatic Fibrosis Signaling Pathway,Iron homeostasis signaling pathway,Virus Entry via Endocytic Pathways
Callus-Surgery	mmu-miR-338-3p	miR-338-3p (miRNAs w/seed CCAGCAU)	2.176	Ingenuity Expert Findings	Experimentally Observed	A_55_P2137206	TGFBR1	-2.314	Cancer,Cardiovascular Disease,Connective Tissue Disorders,Dermatological Diseases and Conditions,Developmental Disorder,Endocrine System Disorders,Gastrointestinal Disease,Hematological Disease,Hereditary Disorder,Immunological Disease,Infectious Disease,Inflammatory Disease,Inflammatory Response,Metabolic Disease,Neurological Disease,Ophthalmic Disease,Organismal Injury and Abnormalities,Psychol…	Antiproliferative Role of TOB in T Cell Signaling,Cardiac Hypertrophy Signaling,Cardiac Hypertrophy Signaling (Enhanced),Chronic Myeloid Leukemia Signaling,CLEAR Signaling Pathway,Colorectal Cancer Metastasis Signaling,Coronavirus Pathogenesis Pathway,CREB Signaling in Neurons,Epithelial Adherens Junction Signaling,Factors Promoting Cardiogenesis in Vertebrates,FAK Signaling,FAT10 Cancer Signalin…
Callus-Surgery	mmu-miR-338-3p	miR-338-3p (miRNAs w/seed CCAGCAU)	2.176	TargetScan Human	Moderate (predicted)	A_55_P2024654	TRRAP	-2.007	Auditory Disease,Cancer,Cardiovascular Disease,Connective Tissue Disorders,Dermatological Diseases and Conditions,Developmental Disorder,Endocrine System Disorders,Gastrointestinal Disease,Hematological Disease,Hepatic System Disease,Hereditary Disorder,Immunological Disease,Infectious Disease,Metabolic Disease,Neurological Disease,Organismal Injury and Abnormalities,Psychological Disorders,Renal…	ATM Signaling,Estrogen Receptor Signaling
Callus-Surgery	mmu-miR-338-3p	miR-338-3p (miRNAs w/seed CCAGCAU)	2.176	TargetScan Human	Moderate (predicted)	A_55_P1960566	YBX3	-1.201	Cancer,Cardiovascular Disease,Connective Tissue Disorders,Developmental Disorder,Endocrine System Disorders,Gastrointestinal Disease,Hepatic System Disease,Hereditary Disorder,Metabolic Disease,Neurological Disease,Organismal Injury and Abnormalities,Psychological Disorders,Renal and Urological Disease,Reproductive System Disease,Skeletal and Muscular Disorders	Sertoli Cell-Sertoli Cell Junction Signaling,Tight Junction Signaling
Callus-Surgery	mmu-miR-338-5p	miR-338-5p (miRNAs w/seed ACAAUAU)	1.745	TargetScan Human	Moderate (predicted)	A_52_P168097	ATP2A2	-1.502	Cancer,Cardiovascular Disease,Dermatological Diseases and Conditions,Developmental Disorder,Endocrine System Disorders,Gastrointestinal Disease,Hematological Disease,Hepatic System Disease,Hereditary Disorder,Infectious Disease,Inflammatory Disease,Metabolic Disease,Neurological Disease,Nutritional Disease,Organismal Injury and Abnormalities,Psychological Disorders,Reproductive System Disease,Res…	Apelin Cardiomyocyte Signaling Pathway,Calcium Signaling,Calcium Transport I,Calcium-induced T Lymphocyte Apoptosis,Cardiac Hypertrophy Signaling (Enhanced),Cardiac Œ≤-adrenergic Signaling,Dilated Cardiomyopathy Signaling Pathway,Dopamine-DARPP32 Feedback in cAMP Signaling,Nitric Oxide Signaling in the Cardiovascular System
Callus-Surgery	mmu-miR-338-5p	miR-338-5p (miRNAs w/seed ACAAUAU)	1.745	TargetScan Human	Moderate (predicted)	A_55_P2051899	ATP2C1	-1.309	Cancer,Cardiovascular Disease,Connective Tissue Disorders,Dermatological Diseases and Conditions,Developmental Disorder,Endocrine System Disorders,Gastrointestinal Disease,Hematological Disease,Hereditary Disorder,Immunological Disease,Infectious Disease,Inflammatory Disease,Inflammatory Response,Neurological Disease,Nutritional Disease,Ophthalmic Disease,Organismal Injury and Abnormalities,Psych…	Calcium Signaling,Calcium Transport I
Callus-Surgery	mmu-miR-338-5p	miR-338-5p (miRNAs w/seed ACAAUAU)	1.745	TargetScan Human	Moderate (predicted)	A_55_P2164348	HOXA10	-2.277	Cancer,Cardiovascular Disease,Connective Tissue Disorders,Dermatological Diseases and Conditions,Developmental Disorder,Endocrine System Disorders,Gastrointestinal Disease,Hereditary Disorder,Neurological Disease,Organismal Injury and Abnormalities,Renal and Urological Disease,Reproductive System Disease,Skeletal and Muscular Disorders	Production of Nitric Oxide and Reactive Oxygen Species in Macrophages,VDR/RXR Activation
Callus-Surgery	mmu-miR-338-5p	miR-338-5p (miRNAs w/seed ACAAUAU)	1.745	TargetScan Human	Moderate (predicted)	A_55_P2117741	NCK2	-1.759	Cancer,Connective Tissue Disorders,Dermatological Diseases and Conditions,Endocrine System Disorders,Gastrointestinal Disease,Hepatic System Disease,Hypersensitivity Response,Inflammatory Response,Neurological Disease,Organismal Injury and Abnormalities,Reproductive System Disease,Skeletal and Muscular Disorders	Actin Nucleation by ARP-WASP Complex,Axonal Guidance Signaling,Ephrin B Signaling,Ephrin Receptor Signaling,ERBB Signaling,FAK Signaling,FcŒ≥ Receptor-mediated Phagocytosis in Macrophages and Monocytes,ILK Signaling,Integrin Signaling,Netrin Signaling,PAK Signaling,Paxillin Signaling
Callus-Surgery	mmu-miR-338-5p	miR-338-5p (miRNAs w/seed ACAAUAU)	1.745	TargetScan Human	Moderate (predicted)	A_52_P529570	NSL1	-1.331	Cancer,Developmental Disorder,Endocrine System Disorders,Gastrointestinal Disease,Neurological Disease,Organismal Injury and Abnormalities,Psychological Disorders,Reproductive System Disease,Respiratory Disease,Skeletal and Muscular Disorders	Kinetochore Metaphase Signaling Pathway
Callus-Surgery	mmu-miR-34a-5p	miR-34a-5p (and other miRNAs w/seed GGCAGUG)	1.017	TargetScan Human	Moderate (predicted)	A_51_P496432	ACSL1	-2.777	Cancer,Cardiovascular Disease,Connective Tissue Disorders,Developmental Disorder,Endocrine System Disorders,Gastrointestinal Disease,Hematological Disease,Hepatic System Disease,Hereditary Disorder,Immunological Disease,Infectious Disease,Inflammatory Disease,Inflammatory Response,Metabolic Disease,Neurological Disease,Organismal Injury and Abnormalities,Renal and Urological Disease,Reproductive …	Acetate Conversion to Acetyl-CoA,Ethanol Degradation II,Ethanol Degradation IV,Fatty Acid Activation,Fatty Acid Œ≤-oxidation I,LPS/IL-1 Mediated Inhibition of RXR Function,Mitochondrial L-carnitine Shuttle Pathway,Oxidative Ethanol Degradation III,Stearate Biosynthesis I (Animals),Type II Diabetes Mellitus Signaling,Œ≥-linolenate Biosynthesis II (Animals)
Callus-Surgery	mmu-miR-34a-5p	miR-34a-5p (and other miRNAs w/seed GGCAGUG)	1.017	TargetScan Human	High (predicted)	A_55_P1967216	ADAM10	-2.407	Cancer,Cardiovascular Disease,Connective Tissue Disorders,Dermatological Diseases and Conditions,Developmental Disorder,Endocrine System Disorders,Gastrointestinal Disease,Hematological Disease,Hepatic System Disease,Hereditary Disorder,Immunological Disease,Infectious Disease,Inflammatory Disease,Inflammatory Response,Metabolic Disease,Neurological Disease,Nutritional Disease,Organismal Injury a…	Axonal Guidance Signaling,Ephrin A Signaling,Ephrin Receptor Signaling,GP6 Signaling Pathway,Inhibition of Matrix Metalloproteases,Pulmonary Fibrosis Idiopathic Signaling Pathway,Sirtuin Signaling Pathway
Callus-Surgery	mmu-miR-34a-5p	miR-34a-5p (and other miRNAs w/seed GGCAGUG)	1.017	TargetScan Human	Moderate (predicted)	A_52_P58041	ARPC5	-2.068	Cancer,Connective Tissue Disorders,Dermatological Diseases and Conditions,Developmental Disorder,Endocrine System Disorders,Gastrointestinal Disease,Hepatic System Disease,Infectious Disease,Inflammatory Disease,Inflammatory Response,Neurological Disease,Organismal Injury and Abnormalities,Psychological Disorders,Reproductive System Disease,Respiratory Disease,Skeletal and Muscular Disorders	Actin Cytoskeleton Signaling,Actin Nucleation by ARP-WASP Complex,Axonal Guidance Signaling,CD28 Signaling in T Helper Cells,CDC42 Signaling,Clathrin-mediated Endocytosis Signaling,Corticotropin Releasing Hormone Signaling,Ephrin Receptor Signaling,Epithelial Adherens Junction Signaling,FAK Signaling,FcŒ≥ Receptor-mediated Phagocytosis in Macrophages and Monocytes,fMLP Signaling in Neutrophils,In…
Callus-Surgery	mmu-miR-34a-5p	miR-34a-5p (and other miRNAs w/seed GGCAGUG)	1.017	TargetScan Human	Moderate (predicted)	A_52_P161495	BCL6	-1.335	Cancer,Cardiovascular Disease,Connective Tissue Disorders,Dermatological Diseases and Conditions,Developmental Disorder,Endocrine System Disorders,Gastrointestinal Disease,Hematological Disease,Hepatic System Disease,Hereditary Disorder,Hypersensitivity Response,Immunological Disease,Infectious Disease,Inflammatory Disease,Inflammatory Response,Metabolic Disease,Neurological Disease,Nutritional D…	B Cell Receptor Signaling,IL-7 Signaling Pathway,Systemic Lupus Erythematosus In T Cell Signaling Pathway,T Cell Exhaustion Signaling Pathway,T Helper Cell Differentiation
Callus-Surgery	mmu-miR-34a-5p	miR-34a-5p (and other miRNAs w/seed GGCAGUG)	1.017	TargetScan Human	Moderate (predicted)	A_51_P102789	C1QC	-3.483	Cancer,Connective Tissue Disorders,Dermatological Diseases and Conditions,Developmental Disorder,Gastrointestinal Disease,Hematological Disease,Hereditary Disorder,Immunological Disease,Inflammatory Disease,Inflammatory Response,Organismal Injury and Abnormalities,Reproductive System Disease,Skeletal and Muscular Disorders	Acute Phase Response Signaling,Complement System,Role of Pattern Recognition Receptors in Recognition of Bacteria and Viruses
Callus-Surgery	mmu-miR-34a-5p	miR-34a-5p (and other miRNAs w/seed GGCAGUG)	1.017	TargetScan Human	Moderate (predicted)	A_55_P1988699	CACNA2D1	-3.24	Auditory Disease,Cancer,Cardiovascular Disease,Connective Tissue Disorders,Dermatological Diseases and Conditions,Developmental Disorder,Endocrine System Disorders,Gastrointestinal Disease,Hematological Disease,Hepatic System Disease,Hereditary Disorder,Infectious Disease,Inflammatory Disease,Inflammatory Response,Metabolic Disease,Neurological Disease,Nutritional Disease,Ophthalmic Disease,Organ…	Amyotrophic Lateral Sclerosis Signaling,Androgen Signaling,Calcium Signaling,Cardiac Hypertrophy Signaling,Cardiac Hypertrophy Signaling (Enhanced),Cardiac Œ≤-adrenergic Signaling,CCR5 Signaling in Macrophages,Cellular Effects of Sildenafil (Viagra),Circadian Rhythm Signaling,Corticotropin Releasing Hormone Signaling,CREB Signaling in Neurons,Dilated Cardiomyopathy Signaling Pathway,Dopamine-DARP…
Callus-Surgery	mmu-miR-34a-5p	miR-34a-5p (and other miRNAs w/seed GGCAGUG)	1.017	TargetScan Human	Moderate (predicted)	A_51_P296448	CASP2	-1.67	Cancer,Developmental Disorder,Endocrine System Disorders,Gastrointestinal Disease,Hematological Disease,Hepatic System Disease,Hereditary Disorder,Immunological Disease,Infectious Disease,Inflammatory Disease,Inflammatory Response,Metabolic Disease,Neurological Disease,Organismal Injury and Abnormalities,Psychological Disorders,Renal and Urological Disease,Reproductive System Disease,Respiratory …	Apoptosis Signaling,Death Receptor Signaling,Endocannabinoid Cancer Inhibition Pathway,Endothelin-1 Signaling,Huntington's Disease Signaling,MYC Mediated Apoptosis Signaling,Osteoarthritis Pathway,Sphingosine-1-phosphate Signaling,Systemic Lupus Erythematosus In T Cell Signaling Pathway,TNFR1 Signaling
Callus-Surgery	mmu-miR-34a-5p	miR-34a-5p (and other miRNAs w/seed GGCAGUG)	1.017	TargetScan Human	High (predicted)	A_51_P255304	CAV3	-4.472	Antimicrobial Response,Cancer,Cardiovascular Disease,Developmental Disorder,Endocrine System Disorders,Gastrointestinal Disease,Hematological Disease,Hepatic System Disease,Hereditary Disorder,Immunological Disease,Inflammatory Disease,Inflammatory Response,Metabolic Disease,Neurological Disease,Organismal Injury and Abnormalities,Renal and Urological Disease,Respiratory Disease,Skeletal and Musc…	G Beta Gamma Signaling,PDGF Signaling
Callus-Surgery	mmu-miR-34a-5p	miR-34a-5p (and other miRNAs w/seed GGCAGUG)	1.017	TargetScan Human	Moderate (predicted)	A_55_P2016540	CRY2	-1.972	Cancer,Connective Tissue Disorders,Dermatological Diseases and Conditions,Developmental Disorder,Endocrine System Disorders,Gastrointestinal Disease,Hematological Disease,Immunological Disease,Infectious Disease,Inflammatory Disease,Inflammatory Response,Metabolic Disease,Neurological Disease,Nutritional Disease,Organismal Injury and Abnormalities,Psychological Disorders,Renal and Urological Dise…	Circadian Rhythm Signaling
Callus-Surgery	mmu-miR-34a-5p	miR-34a-5p (and other miRNAs w/seed GGCAGUG)	1.017	TargetScan Human	Moderate (predicted)	A_55_P2054362	CX3CR1	-1.467	Auditory Disease,Cancer,Cardiovascular Disease,Connective Tissue Disorders,Dermatological Diseases and Conditions,Developmental Disorder,Endocrine System Disorders,Gastrointestinal Disease,Hematological Disease,Hepatic System Disease,Hereditary Disorder,Immunological Disease,Infectious Disease,Inflammatory Disease,Inflammatory Response,Metabolic Disease,Neurological Disease,Nutritional Disease,Op…	Breast Cancer Regulation by Stathmin1,CREB Signaling in Neurons,FAK Signaling,G-Protein Coupled Receptor Signaling,Neuroinflammation Signaling Pathway,Phagosome Formation
Callus-Surgery	mmu-miR-34a-5p	miR-34a-5p (and other miRNAs w/seed GGCAGUG)	1.017	Ingenuity Expert Findings,TarBase,TargetScan Human,miRecords	Experimentally Observed,High (predicted)	A_52_P583458	E2F3	-1.883	Cancer,Cardiovascular Disease,Connective Tissue Disorders,Dermatological Diseases and Conditions,Developmental Disorder,Endocrine System Disorders,Gastrointestinal Disease,Hematological Disease,Hereditary Disorder,Immunological Disease,Inflammatory Disease,Inflammatory Response,Metabolic Disease,Neurological Disease,Nutritional Disease,Organismal Injury and Abnormalities,Renal and Urological Dise…	Bladder Cancer Signaling,Breast Cancer Regulation by Stathmin1,Cell Cycle Regulation by BTG Family Proteins,Cell Cycle: G1/S Checkpoint Regulation,Chronic Myeloid Leukemia Signaling,Coronavirus Pathogenesis Pathway,Cyclins and Cell Cycle Regulation,Estrogen-mediated S-phase Entry,Glioblastoma Multiforme Signaling,Glioma Signaling,Molecular Mechanisms of Cancer,Non-Small Cell Lung Cancer Signaling…
Callus-Surgery	mmu-miR-34a-5p	miR-34a-5p (and other miRNAs w/seed GGCAGUG)	1.017	TargetScan Human	High (predicted)	A_51_P388478	EFNB1	-1.165	Cancer,Connective Tissue Disorders,Dermatological Diseases and Conditions,Developmental Disorder,Endocrine System Disorders,Gastrointestinal Disease,Hepatic System Disease,Hereditary Disorder,Immunological Disease,Inflammatory Disease,Inflammatory Response,Neurological Disease,Organismal Injury and Abnormalities,Renal and Urological Disease,Reproductive System Disease,Respiratory Disease,Skeletal…	Axonal Guidance Signaling,Ephrin B Signaling,Ephrin Receptor Signaling,FAK Signaling,PCP (Planar Cell Polarity) Pathway,Synaptogenesis Signaling Pathway
Callus-Surgery	mmu-miR-34a-5p	miR-34a-5p (and other miRNAs w/seed GGCAGUG)	1.017	TargetScan Human	High (predicted)	A_55_P2149122	FARP2	-2.137	Cancer,Connective Tissue Disorders,Dermatological Diseases and Conditions,Developmental Disorder,Endocrine System Disorders,Gastrointestinal Disease,Hematological Disease,Hepatic System Disease,Immunological Disease,Neurological Disease,Organismal Injury and Abnormalities,Reproductive System Disease,Skeletal and Muscular Disorders	Axonal Guidance Signaling,Epithelial Adherens Junction Signaling,Semaphorin Neuronal Repulsive Signaling Pathway
Callus-Surgery	mmu-miR-34a-5p	miR-34a-5p (and other miRNAs w/seed GGCAGUG)	1.017	TargetScan Human	Moderate (predicted)	A_52_P635338	FES	-1.428	Cancer,Cardiovascular Disease,Connective Tissue Disorders,Dermatological Diseases and Conditions,Developmental Disorder,Endocrine System Disorders,Gastrointestinal Disease,Hematological Disease,Hepatic System Disease,Hypersensitivity Response,Immunological Disease,Infectious Disease,Inflammatory Disease,Inflammatory Response,Neurological Disease,Ophthalmic Disease,Organismal Injury and Abnormalit…	Axonal Guidance Signaling,IL-15 Production,Role of JAK1 and JAK3 in Œ≥c Cytokine Signaling,Semaphorin Neuronal Repulsive Signaling Pathway,Semaphorin Signaling in Neurons,Sperm Motility
Callus-Surgery	mmu-miR-34a-5p	miR-34a-5p (and other miRNAs w/seed GGCAGUG)	1.017	TargetScan Human	Moderate (predicted)	A_52_P19532	FGD3	-1.899	Cancer,Dermatological Diseases and Conditions,Developmental Disorder,Endocrine System Disorders,Gastrointestinal Disease,Neurological Disease,Organismal Injury and Abnormalities,Psychological Disorders,Reproductive System Disease,Respiratory Disease,Skeletal and Muscular Disorders	Actin Cytoskeleton Signaling,CDC42 Signaling
Callus-Surgery	mmu-miR-34a-5p	miR-34a-5p (and other miRNAs w/seed GGCAGUG)	1.017	TargetScan Human	Moderate (predicted)	A_55_P2053251	GABRG3	-1.317	Auditory Disease,Cancer,Cardiovascular Disease,Connective Tissue Disorders,Dental Disease,Dermatological Diseases and Conditions,Developmental Disorder,Endocrine System Disorders,Gastrointestinal Disease,Hematological Disease,Hepatic System Disease,Hereditary Disorder,Immunological Disease,Infectious Disease,Inflammatory Disease,Inflammatory Response,Metabolic Disease,Neurological Disease,Nutriti…	GABA Receptor Signaling,Gustation Pathway,Neuroinflammation Signaling Pathway,Neurovascular Coupling Signaling Pathway
Callus-Surgery	mmu-miR-34a-5p	miR-34a-5p (and other miRNAs w/seed GGCAGUG)	1.017	TargetScan Human	High (predicted)	A_55_P2096144	GNAO1	-1.712	Cancer,Cardiovascular Disease,Connective Tissue Disorders,Dermatological Diseases and Conditions,Developmental Disorder,Endocrine System Disorders,Gastrointestinal Disease,Hepatic System Disease,Hereditary Disorder,Immunological Disease,Infectious Disease,Inflammatory Response,Metabolic Disease,Neurological Disease,Ophthalmic Disease,Organismal Injury and Abnormalities,Psychological Disorders,Rep…	AMPK Signaling,Androgen Signaling,Apelin Endothelial Signaling Pathway,Apelin Muscle Signaling Pathway,Axonal Guidance Signaling,cAMP-mediated signaling,Cardiac Hypertrophy Signaling,Cardiac Œ≤-adrenergic Signaling,CCR3 Signaling in Eosinophils,CCR5 Signaling in Macrophages,Colorectal Cancer Metastasis Signaling,Corticotropin Releasing Hormone Signaling,CREB Signaling in Neurons,CXCR4 Signaling,E…
Callus-Surgery	mmu-miR-34a-5p	miR-34a-5p (and other miRNAs w/seed GGCAGUG)	1.017	TargetScan Human	High (predicted)	A_55_P2081318	GNAS	-3.425	Auditory Disease,Cancer,Cardiovascular Disease,Connective Tissue Disorders,Dental Disease,Dermatological Diseases and Conditions,Developmental Disorder,Endocrine System Disorders,Gastrointestinal Disease,Hematological Disease,Hepatic System Disease,Hereditary Disorder,Immunological Disease,Inflammatory Disease,Inflammatory Response,Metabolic Disease,Neurological Disease,Nutritional Disease,Organi…	Adrenomedullin signaling pathway,AMPK Signaling,Androgen Signaling,Apelin Endothelial Signaling Pathway,Apelin Muscle Signaling Pathway,Axonal Guidance Signaling,cAMP-mediated signaling,Cardiac Hypertrophy Signaling,Cardiac Hypertrophy Signaling (Enhanced),Cardiac Œ≤-adrenergic Signaling,CCR3 Signaling in Eosinophils,CCR5 Signaling in Macrophages,CDK5 Signaling,Cellular Effects of Sildenafil (Via…
Callus-Surgery	mmu-miR-34a-5p	miR-34a-5p (and other miRNAs w/seed GGCAGUG)	1.017	TargetScan Human	Moderate (predicted)	A_52_P343306	HLA-DQA1	-2.682	Cancer,Cardiovascular Disease,Connective Tissue Disorders,Dental Disease,Dermatological Diseases and Conditions,Developmental Disorder,Endocrine System Disorders,Gastrointestinal Disease,Hematological Disease,Hepatic System Disease,Hereditary Disorder,Immunological Disease,Infectious Disease,Inflammatory Disease,Inflammatory Response,Metabolic Disease,Neurological Disease,Nutritional Disease,Opht…	Allograft Rejection Signaling,Altered T Cell and B Cell Signaling in Rheumatoid Arthritis,Antigen Presentation Pathway,Autoimmune Thyroid Disease Signaling,B Cell Development,Calcium-induced T Lymphocyte Apoptosis,CD28 Signaling in T Helper Cells,CDC42 Signaling,Dendritic Cell Maturation,Glucocorticoid Receptor Signaling,Graft-versus-Host Disease Signaling,ICOS-ICOSL Signaling in T Helper Cells,I…
Callus-Surgery	mmu-miR-34a-5p	miR-34a-5p (and other miRNAs w/seed GGCAGUG)	1.017	TargetScan Human	Moderate (predicted)	A_55_P2039289	HSPB6	-2.246	Cancer,Cardiovascular Disease,Connective Tissue Disorders,Endocrine System Disorders,Gastrointestinal Disease,Hereditary Disorder,Organismal Injury and Abnormalities,Renal and Urological Disease,Reproductive System Disease,Respiratory Disease,Skeletal and Muscular Disorders	Aldosterone Signaling in Epithelial Cells,Protein Ubiquitination Pathway
Callus-Surgery	mmu-miR-34a-5p	miR-34a-5p (and other miRNAs w/seed GGCAGUG)	1.017	TargetScan Human	Moderate (predicted)	A_51_P225224	HTRA1	-1.077	Cancer,Cardiovascular Disease,Connective Tissue Disorders,Dermatological Diseases and Conditions,Developmental Disorder,Endocrine System Disorders,Gastrointestinal Disease,Hematological Disease,Hereditary Disorder,Inflammatory Disease,Inflammatory Response,Metabolic Disease,Neurological Disease,Ophthalmic Disease,Organismal Injury and Abnormalities,Psychological Disorders,Reproductive System Dise…	Neuroprotective Role of THOP1 in Alzheimer's Disease,Osteoarthritis Pathway
Callus-Surgery	mmu-miR-34a-5p	miR-34a-5p (and other miRNAs w/seed GGCAGUG)	1.017	TargetScan Human	Moderate (predicted)	A_55_P2096422	INHBB	-1.432	Cancer,Cardiovascular Disease,Connective Tissue Disorders,Dental Disease,Dermatological Diseases and Conditions,Developmental Disorder,Endocrine System Disorders,Gastrointestinal Disease,Hematological Disease,Hepatic System Disease,Hereditary Disorder,Immunological Disease,Metabolic Disease,Neurological Disease,Ophthalmic Disease,Organismal Injury and Abnormalities,Renal and Urological Disease,Re…	TGF-Œ≤ Signaling
Callus-Surgery	mmu-miR-34a-5p	miR-34a-5p (and other miRNAs w/seed GGCAGUG)	1.017	TargetScan Human	Moderate (predicted)	A_51_P417720	ITGA11	-3.425	Cancer,Cardiovascular Disease,Connective Tissue Disorders,Dental Disease,Dermatological Diseases and Conditions,Developmental Disorder,Endocrine System Disorders,Gastrointestinal Disease,Hematological Disease,Hereditary Disorder,Neurological Disease,Organismal Injury and Abnormalities,Psychological Disorders,Reproductive System Disease,Respiratory Disease,Skeletal and Muscular Disorders	Actin Cytoskeleton Signaling,Actin Nucleation by ARP-WASP Complex,Axonal Guidance Signaling,Cardiac Hypertrophy Signaling (Enhanced),Caveolar-mediated Endocytosis Signaling,CDC42 Signaling,Ephrin Receptor Signaling,ERK/MAPK Signaling,FAK Signaling,Hepatic Fibrosis Signaling Pathway,HGF Signaling,Integrin Signaling,Molecular Mechanisms of Cancer,Neuregulin Signaling,Osteoarthritis Pathway,PAK Sign…
Callus-Surgery	mmu-miR-34a-5p	miR-34a-5p (and other miRNAs w/seed GGCAGUG)	1.017	TargetScan Human	High (predicted)	A_55_P2081388	MDM4	-2.577	Cancer,Cardiovascular Disease,Connective Tissue Disorders,Developmental Disorder,Endocrine System Disorders,Gastrointestinal Disease,Hematological Disease,Hepatic System Disease,Hereditary Disorder,Immunological Disease,Metabolic Disease,Neurological Disease,Ophthalmic Disease,Organismal Injury and Abnormalities,Psychological Disorders,Renal and Urological Disease,Reproductive System Disease,Resp…	ATM Signaling,Cell Cycle: G2/M DNA Damage Checkpoint Regulation,p53 Signaling
Callus-Surgery	mmu-miR-34a-5p	miR-34a-5p (and other miRNAs w/seed GGCAGUG)	1.017	TargetScan Human	Moderate (predicted)	A_51_P266774	MFN2	-2.812	Cancer,Cardiovascular Disease,Connective Tissue Disorders,Dermatological Diseases and Conditions,Developmental Disorder,Endocrine System Disorders,Gastrointestinal Disease,Hematological Disease,Hepatic System Disease,Hereditary Disorder,Infectious Disease,Inflammatory Disease,Inflammatory Response,Metabolic Disease,Neurological Disease,Nutritional Disease,Ophthalmic Disease,Organismal Injury and …	Oxytocin Signaling Pathway
Callus-Surgery	mmu-miR-34a-5p	miR-34a-5p (and other miRNAs w/seed GGCAGUG)	1.017	TargetScan Human	Moderate (predicted)	A_55_P2152547	MYL3	-3.649	Cancer,Cardiovascular Disease,Developmental Disorder,Endocrine System Disorders,Gastrointestinal Disease,Hereditary Disorder,Neurological Disease,Organismal Injury and Abnormalities,Psychological Disorders,Skeletal and Muscular Disorders	Actin Cytoskeleton Signaling,Agranulocyte Adhesion and Diapedesis,Apelin Cardiomyocyte Signaling Pathway,Axonal Guidance Signaling,Calcium Signaling,Cardiac Hypertrophy Signaling,CDC42 Signaling,Cellular Effects of Sildenafil (Viagra),CXCR4 Signaling,Dilated Cardiomyopathy Signaling Pathway,Estrogen Receptor Signaling,G-Protein Coupled Receptor Signaling,GŒ±12/13 Signaling,Hepatic Fibrosis / Hepa…
Callus-Surgery	mmu-miR-34a-5p	miR-34a-5p (and other miRNAs w/seed GGCAGUG)	1.017	TargetScan Human	Moderate (predicted)	A_55_P2107045	MYL4	-2.126	Cancer,Cardiovascular Disease,Dermatological Diseases and Conditions,Developmental Disorder,Endocrine System Disorders,Gastrointestinal Disease,Hepatic System Disease,Hereditary Disorder,Organismal Injury and Abnormalities,Reproductive System Disease,Skeletal and Muscular Disorders	Actin Cytoskeleton Signaling,Agranulocyte Adhesion and Diapedesis,Apelin Cardiomyocyte Signaling Pathway,Axonal Guidance Signaling,Calcium Signaling,Cardiac Hypertrophy Signaling,CDC42 Signaling,Cellular Effects of Sildenafil (Viagra),CXCR4 Signaling,Dilated Cardiomyopathy Signaling Pathway,Estrogen Receptor Signaling,G-Protein Coupled Receptor Signaling,GŒ±12/13 Signaling,Hepatic Fibrosis / Hepa…
Callus-Surgery	mmu-miR-34a-5p	miR-34a-5p (and other miRNAs w/seed GGCAGUG)	1.017	TargetScan Human	Moderate (predicted)	A_51_P220162	NOTCH3	-2.651	Cancer,Cardiovascular Disease,Connective Tissue Disorders,Dermatological Diseases and Conditions,Developmental Disorder,Endocrine System Disorders,Gastrointestinal Disease,Hematological Disease,Hepatic System Disease,Hereditary Disorder,Immunological Disease,Inflammatory Disease,Inflammatory Response,Metabolic Disease,Neurological Disease,Ophthalmic Disease,Organismal Injury and Abnormalities,Psy…	Epithelial Adherens Junction Signaling,Notch Signaling,Pulmonary Fibrosis Idiopathic Signaling Pathway,Pulmonary Healing Signaling Pathway,Regulation of the Epithelial-Mesenchymal Transition Pathway,Th1 and Th2 Activation Pathway,Th1 Pathway,Th2 Pathway
Callus-Surgery	mmu-miR-34a-5p	miR-34a-5p (and other miRNAs w/seed GGCAGUG)	1.017	TargetScan Human	Moderate (predicted)	A_55_P1973011	PPM1L	-2.633	Cancer,Cardiovascular Disease,Dermatological Diseases and Conditions,Endocrine System Disorders,Gastrointestinal Disease,Neurological Disease,Nutritional Disease,Organismal Injury and Abnormalities,Reproductive System Disease,Respiratory Disease,Skeletal and Muscular Disorders	3-phosphoinositide Biosynthesis,3-phosphoinositide Degradation,AMPK Signaling,ATM Signaling,Autophagy,BEX2 Signaling Pathway,Breast Cancer Regulation by Stathmin1,Cardiac Œ≤-adrenergic Signaling,CDK5 Signaling,Cell Cycle Regulation by BTG Family Proteins,Ceramide Signaling,CLEAR Signaling Pathway,CTLA4 Signaling in Cytotoxic T Lymphocytes,Cyclins and Cell Cycle Regulation,D-myo-inositol (1,4,5,6)…
Callus-Surgery	mmu-miR-34a-5p	miR-34a-5p (and other miRNAs w/seed GGCAGUG)	1.017	TargetScan Human	Moderate (predicted)	A_55_P1990755	PPP3R1	-2.499	Cancer,Cardiovascular Disease,Connective Tissue Disorders,Dermatological Diseases and Conditions,Developmental Disorder,Endocrine System Disorders,Gastrointestinal Disease,Hematological Disease,Hepatic System Disease,Hereditary Disorder,Hypersensitivity Response,Immunological Disease,Infectious Disease,Inflammatory Disease,Inflammatory Response,Metabolic Disease,Neurological Disease,Ophthalmic Di…	3-phosphoinositide Biosynthesis,3-phosphoinositide Degradation,Autophagy,Axonal Guidance Signaling,B Cell Receptor Signaling,Calcium Signaling,Calcium-induced T Lymphocyte Apoptosis,cAMP-mediated signaling,Cardiac Hypertrophy Signaling,Cardiac Hypertrophy Signaling (Enhanced),CD28 Signaling in T Helper Cells,Clathrin-mediated Endocytosis Signaling,CLEAR Signaling Pathway,D-myo-inositol (1,4,5,6)-…
Callus-Surgery	mmu-miR-34a-5p	miR-34a-5p (and other miRNAs w/seed GGCAGUG)	1.017	TargetScan Human	Moderate (predicted)	A_52_P137378	PRKAA2	-1.65	Cancer,Cardiovascular Disease,Dermatological Diseases and Conditions,Developmental Disorder,Endocrine System Disorders,Gastrointestinal Disease,Hematological Disease,Hepatic System Disease,Immunological Disease,Inflammatory Response,Metabolic Disease,Neurological Disease,Nutritional Disease,Ophthalmic Disease,Organismal Injury and Abnormalities,Psychological Disorders,Respiratory Disease,Skeletal…	AMPK Signaling,Apelin Adipocyte Signaling Pathway,Apelin Cardiac Fibroblast Signaling Pathway,Apelin Endothelial Signaling Pathway,Apelin Muscle Signaling Pathway,Apelin Pancreas Signaling Pathway,Autophagy,Circadian Rhythm Signaling,CLEAR Signaling Pathway,Endocannabinoid Cancer Inhibition Pathway,eNOS Signaling,Epithelial Adherens Junction Signaling,Estrogen Receptor Signaling,Ferroptosis Signa…
Callus-Surgery	mmu-miR-34a-5p	miR-34a-5p (and other miRNAs w/seed GGCAGUG)	1.017	TargetScan Human	Moderate (predicted)	A_52_P284778	RAE1	-1.395	Cancer,Dermatological Diseases and Conditions,Developmental Disorder,Endocrine System Disorders,Gastrointestinal Disease,Hematological Disease,Hereditary Disorder,Immunological Disease,Infectious Disease,Metabolic Disease,Neurological Disease,Nutritional Disease,Ophthalmic Disease,Organismal Injury and Abnormalities,Renal and Urological Disease,Reproductive System Disease,Skeletal and Muscular Di…	HER-2 Signaling in Breast Cancer
Callus-Surgery	mmu-miR-34a-5p	miR-34a-5p (and other miRNAs w/seed GGCAGUG)	1.017	TargetScan Human	Moderate (predicted)	A_55_P2039225	RAP1GAP	-1.037	Cancer,Cardiovascular Disease,Connective Tissue Disorders,Dermatological Diseases and Conditions,Developmental Disorder,Endocrine System Disorders,Gastrointestinal Disease,Hereditary Disorder,Immunological Disease,Inflammatory Disease,Inflammatory Response,Neurological Disease,Organismal Injury and Abnormalities,Psychological Disorders,Renal and Urological Disease,Reproductive System Disease,Skel…	cAMP-mediated signaling,Endocannabinoid Developing Neuron Pathway,G-Protein Coupled Receptor Signaling,GŒ±i Signaling,ID1 Signaling Pathway,Leukocyte Extravasation Signaling
Callus-Surgery	mmu-miR-34a-5p	miR-34a-5p (and other miRNAs w/seed GGCAGUG)	1.017	TargetScan Human	Moderate (predicted)	A_55_P2078123	RORA	-2.195	Cancer,Cardiovascular Disease,Dermatological Diseases and Conditions,Developmental Disorder,Endocrine System Disorders,Gastrointestinal Disease,Hematological Disease,Hepatic System Disease,Hereditary Disorder,Immunological Disease,Infectious Disease,Inflammatory Disease,Inflammatory Response,Metabolic Disease,Neurological Disease,Ophthalmic Disease,Organismal Injury and Abnormalities,Psychologica…	Circadian Rhythm Signaling,IL-23 Signaling Pathway,Melatonin Signaling,Th17 Activation Pathway
Callus-Surgery	mmu-miR-34a-5p	miR-34a-5p (and other miRNAs w/seed GGCAGUG)	1.017	TargetScan Human	Moderate (predicted)	A_55_P2146780	SDHC	-1.571	Cancer,Cardiovascular Disease,Dermatological Diseases and Conditions,Developmental Disorder,Endocrine System Disorders,Gastrointestinal Disease,Hepatic System Disease,Hereditary Disorder,Metabolic Disease,Neurological Disease,Nutritional Disease,Organismal Injury and Abnormalities,Psychological Disorders,Renal and Urological Disease,Reproductive System Disease,Respiratory Disease,Skeletal and Mus…	Estrogen Receptor Signaling,Glucocorticoid Receptor Signaling,Hepatic Fibrosis Signaling Pathway,Huntington's Disease Signaling,Mitochondrial Dysfunction,Oxidative Phosphorylation,Sirtuin Signaling Pathway,TCA Cycle II (Eukaryotic)
Callus-Surgery	mmu-miR-34a-5p	miR-34a-5p (and other miRNAs w/seed GGCAGUG)	1.017	TargetScan Human	Moderate (predicted)	A_55_P2099448	SLC12A2	-1.034	Auditory Disease,Cancer,Cardiovascular Disease,Connective Tissue Disorders,Dermatological Diseases and Conditions,Developmental Disorder,Endocrine System Disorders,Gastrointestinal Disease,Hepatic System Disease,Hereditary Disorder,Neurological Disease,Organismal Injury and Abnormalities,Psychological Disorders,Renal and Urological Disease,Reproductive System Disease,Respiratory Disease,Skeletal …	Aldosterone Signaling in Epithelial Cells,Sperm Motility
Callus-Surgery	mmu-miR-34a-5p	miR-34a-5p (and other miRNAs w/seed GGCAGUG)	1.017	TargetScan Human	Moderate (predicted)	A_66_P135106	SLCO3A1	-2.336	Cancer,Cardiovascular Disease,Connective Tissue Disorders,Dermatological Diseases and Conditions,Endocrine System Disorders,Gastrointestinal Disease,Hematological Disease,Hepatic System Disease,Immunological Disease,Infectious Disease,Inflammatory Disease,Neurological Disease,Organismal Injury and Abnormalities,Psychological Disorders,Reproductive System Disease,Respiratory Disease,Skeletal and M…	Hepatic Cholestasis
Callus-Surgery	mmu-miR-34a-5p	miR-34a-5p (and other miRNAs w/seed GGCAGUG)	1.017	TargetScan Human	Moderate (predicted)	A_55_P2103101	SNX9	-1.076	Cancer,Cardiovascular Disease,Connective Tissue Disorders,Dermatological Diseases and Conditions,Developmental Disorder,Endocrine System Disorders,Gastrointestinal Disease,Hepatic System Disease,Infectious Disease,Inflammatory Disease,Inflammatory Response,Organismal Injury and Abnormalities,Reproductive System Disease,Skeletal and Muscular Disorders	Clathrin-mediated Endocytosis Signaling
Callus-Surgery	mmu-miR-34a-5p	miR-34a-5p (and other miRNAs w/seed GGCAGUG)	1.017	TargetScan Human	Moderate (predicted)	A_55_P2433438	TCF12	-2.843	Cancer,Cardiovascular Disease,Connective Tissue Disorders,Dermatological Diseases and Conditions,Developmental Disorder,Endocrine System Disorders,Gastrointestinal Disease,Hematological Disease,Hepatic System Disease,Hereditary Disorder,Immunological Disease,Inflammatory Response,Neurological Disease,Organismal Injury and Abnormalities,Psychological Disorders,Renal and Urological Disease,Reproduc…	PEDF Signaling
Callus-Surgery	mmu-miR-34a-5p	miR-34a-5p (and other miRNAs w/seed GGCAGUG)	1.017	TargetScan Human	Moderate (predicted)	A_55_P2107745	YY1	-1.977	Cancer,Cardiovascular Disease,Connective Tissue Disorders,Developmental Disorder,Endocrine System Disorders,Gastrointestinal Disease,Hepatic System Disease,Hereditary Disorder,Infectious Disease,Inflammatory Disease,Inflammatory Response,Neurological Disease,Organismal Injury and Abnormalities,Psychological Disorders,Renal and Urological Disease,Reproductive System Disease,Respiratory Disease,Ske…	HOTAIR Regulatory Pathway,Pulmonary Fibrosis Idiopathic Signaling Pathway,VDR/RXR Activation
Callus-Surgery	mmu-miR-34b-3p	miR-34c-3p (and other miRNAs w/seed AUCACUA)	2.834	TargetScan Human	High (predicted)	A_66_P120987	CD79A	-2.07	Cancer,Connective Tissue Disorders,Dermatological Diseases and Conditions,Developmental Disorder,Endocrine System Disorders,Gastrointestinal Disease,Hematological Disease,Hereditary Disorder,Immunological Disease,Infectious Disease,Inflammatory Disease,Inflammatory Response,Metabolic Disease,Neurological Disease,Organismal Injury and Abnormalities,Psychological Disorders,Renal and Urological Dise…	Altered T Cell and B Cell Signaling in Rheumatoid Arthritis,B Cell Development,B Cell Receptor Signaling,Communication between Innate and Adaptive Immune Cells,FcŒ≥RIIB Signaling in B Lymphocytes,p70S6K Signaling,Phospholipase C Signaling,PI3K Signaling in B Lymphocytes,Primary Immunodeficiency Signaling,Role of NFAT in Regulation of the Immune Response,Systemic Lupus Erythematosus In B Cell Sign…
Callus-Surgery	mmu-miR-34b-3p	miR-34c-3p (and other miRNAs w/seed AUCACUA)	2.834	TargetScan Human	Moderate (predicted)	A_55_P2122789	HOMER1	-2.002	Cancer,Developmental Disorder,Endocrine System Disorders,Gastrointestinal Disease,Hereditary Disorder,Metabolic Disease,Neurological Disease,Organismal Injury and Abnormalities,Psychological Disorders,Reproductive System Disease,Skeletal and Muscular Disorders	Glutamate Receptor Signaling
Callus-Surgery	mmu-miR-34b-3p	miR-34c-3p (and other miRNAs w/seed AUCACUA)	2.834	TargetScan Human	Moderate (predicted)	A_55_P2046338	MAPK14	-1.023	Antimicrobial Response,Cancer,Cardiovascular Disease,Connective Tissue Disorders,Dermatological Diseases and Conditions,Developmental Disorder,Endocrine System Disorders,Gastrointestinal Disease,Hematological Disease,Hepatic System Disease,Hereditary Disorder,Hypersensitivity Response,Immunological Disease,Infectious Disease,Inflammatory Disease,Inflammatory Response,Metabolic Disease,Neurologica…	4-1BB Signaling in T Lymphocytes,Acute Phase Response Signaling,Adrenomedullin signaling pathway,AMPK Signaling,Amyloid Processing,Antioxidant Action of Vitamin C,Apelin Adipocyte Signaling Pathway,Apelin Cardiomyocyte Signaling Pathway,April Mediated Signaling,ATM Signaling,B Cell Activating Factor Signaling,B Cell Receptor Signaling,BAG2 Signaling Pathway,BMP signaling pathway,Cardiac Hypertrop…
Callus-Surgery	mmu-miR-34b-3p	miR-34c-3p (and other miRNAs w/seed AUCACUA)	2.834	TargetScan Human	Moderate (predicted)	A_55_P2080850	PTPN2	-2.734	Cancer,Cardiovascular Disease,Connective Tissue Disorders,Dermatological Diseases and Conditions,Developmental Disorder,Endocrine System Disorders,Gastrointestinal Disease,Hematological Disease,Hepatic System Disease,Hereditary Disorder,Immunological Disease,Inflammatory Disease,Inflammatory Response,Metabolic Disease,Nutritional Disease,Ophthalmic Disease,Organismal Injury and Abnormalities,Rena…	3-phosphoinositide Biosynthesis,3-phosphoinositide Degradation,D-myo-inositol (1,4,5,6)-Tetrakisphosphate Biosynthesis,D-myo-inositol (3,4,5,6)-tetrakisphosphate Biosynthesis,D-myo-inositol-5-phosphate Metabolism,Interferon Signaling,Protein Kinase A Signaling,Role of JAK1, JAK2 and TYK2 in Interferon Signaling,STAT3 Pathway,Superpathway of Inositol Phosphate Compounds
Callus-Surgery	mmu-miR-34b-3p	miR-34c-3p (and other miRNAs w/seed AUCACUA)	2.834	TargetScan Human	Moderate (predicted)	A_51_P494775	RCOR1	-2.001	Cancer,Developmental Disorder,Endocrine System Disorders,Gastrointestinal Disease,Hepatic System Disease,Hereditary Disorder,Neurological Disease,Organismal Injury and Abnormalities,Psychological Disorders,Renal and Urological Disease,Skeletal and Muscular Disorders	HOTAIR Regulatory Pathway,Huntington's Disease Signaling,Sumoylation Pathway
Callus-Surgery	mmu-miR-34b-3p	miR-34c-3p (and other miRNAs w/seed AUCACUA)	2.834	TargetScan Human	Moderate (predicted)	A_65_P06446	TFRC	-2.63	Cancer,Cardiovascular Disease,Connective Tissue Disorders,Dermatological Diseases and Conditions,Developmental Disorder,Endocrine System Disorders,Gastrointestinal Disease,Hematological Disease,Hepatic System Disease,Hereditary Disorder,Immunological Disease,Infectious Disease,Inflammatory Disease,Inflammatory Response,Metabolic Disease,Neurological Disease,Nutritional Disease,Organismal Injury a…	Clathrin-mediated Endocytosis Signaling,Ferroptosis Signaling Pathway,Hepatic Fibrosis Signaling Pathway,Iron homeostasis signaling pathway,Virus Entry via Endocytic Pathways
Callus-Surgery	mmu-miR-425-5p	miR-425-5p (and other miRNAs w/seed AUGACAC)	0.744	TargetScan Human	Moderate (predicted)	A_52_P270164	E2F6	-2.01	Cancer,Cardiovascular Disease,Connective Tissue Disorders,Dermatological Diseases and Conditions,Developmental Disorder,Endocrine System Disorders,Hematological Disease,Immunological Disease,Neurological Disease,Organismal Injury and Abnormalities,Renal and Urological Disease,Reproductive System Disease,Skeletal and Muscular Disorders	Bladder Cancer Signaling,Breast Cancer Regulation by Stathmin1,Cell Cycle Regulation by BTG Family Proteins,Cell Cycle: G1/S Checkpoint Regulation,Chronic Myeloid Leukemia Signaling,Coronavirus Pathogenesis Pathway,Cyclins and Cell Cycle Regulation,Estrogen-mediated S-phase Entry,Glioblastoma Multiforme Signaling,Glioma Signaling,Molecular Mechanisms of Cancer,Non-Small Cell Lung Cancer Signaling…
Callus-Surgery	mmu-miR-425-5p	miR-425-5p (and other miRNAs w/seed AUGACAC)	0.744	TargetScan Human	Moderate (predicted)	A_52_P156190	EDNRA	-2.541	Auditory Disease,Cancer,Cardiovascular Disease,Connective Tissue Disorders,Dermatological Diseases and Conditions,Developmental Disorder,Endocrine System Disorders,Gastrointestinal Disease,Hematological Disease,Hepatic System Disease,Hereditary Disorder,Immunological Disease,Infectious Disease,Inflammatory Disease,Inflammatory Response,Metabolic Disease,Neurological Disease,Nutritional Disease,Or…	Breast Cancer Regulation by Stathmin1,Cardiac Hypertrophy Signaling (Enhanced),CREB Signaling in Neurons,Endothelin-1 Signaling,FAK Signaling,G-Protein Coupled Receptor Signaling,Hepatic Fibrosis / Hepatic Stellate Cell Activation,Hepatic Fibrosis Signaling Pathway,Ovarian Cancer Signaling,Phagosome Formation,Pulmonary Fibrosis Idiopathic Signaling Pathway
Callus-Surgery	mmu-miR-425-5p	miR-425-5p (and other miRNAs w/seed AUGACAC)	0.744	TargetScan Human	Moderate (predicted)	A_55_P1960916	EGLN3	-1.206	Cancer,Cardiovascular Disease,Connective Tissue Disorders,Dermatological Diseases and Conditions,Developmental Disorder,Endocrine System Disorders,Gastrointestinal Disease,Hematological Disease,Hepatic System Disease,Hereditary Disorder,Immunological Disease,Infectious Disease,Inflammatory Disease,Inflammatory Response,Metabolic Disease,Neurological Disease,Ophthalmic Disease,Organismal Injury an…	HIF1Œ± Signaling,Renal Cell Carcinoma Signaling
Callus-Surgery	mmu-miR-425-5p	miR-425-5p (and other miRNAs w/seed AUGACAC)	0.744	TargetScan Human	Moderate (predicted)	A_55_P2394308	FST	-2.41	Cancer,Cardiovascular Disease,Connective Tissue Disorders,Dental Disease,Dermatological Diseases and Conditions,Developmental Disorder,Endocrine System Disorders,Gastrointestinal Disease,Hematological Disease,Hepatic System Disease,Hereditary Disorder,Immunological Disease,Inflammatory Disease,Metabolic Disease,Neurological Disease,Nutritional Disease,Ophthalmic Disease,Organismal Injury and Abno…	BMP signaling pathway
Callus-Surgery	mmu-miR-425-5p	miR-425-5p (and other miRNAs w/seed AUGACAC)	0.744	TargetScan Human	Moderate (predicted)	A_55_P1962214	KPNA3	-1.121	Cancer,Dermatological Diseases and Conditions,Gastrointestinal Disease,Hematological Disease,Immunological Disease,Neurological Disease,Organismal Injury and Abnormalities,Reproductive System Disease,Skeletal and Muscular Disorders	RAN Signaling,Role of NFAT in Regulation of the Immune Response,Role of PI3K/AKT Signaling in the Pathogenesis of Influenza
Callus-Surgery	mmu-miR-425-5p	miR-425-5p (and other miRNAs w/seed AUGACAC)	0.744	TargetScan Human	High (predicted)	A_55_P2081388	MDM4	-2.577	Cancer,Cardiovascular Disease,Connective Tissue Disorders,Developmental Disorder,Endocrine System Disorders,Gastrointestinal Disease,Hematological Disease,Hepatic System Disease,Hereditary Disorder,Immunological Disease,Metabolic Disease,Neurological Disease,Ophthalmic Disease,Organismal Injury and Abnormalities,Psychological Disorders,Renal and Urological Disease,Reproductive System Disease,Resp…	ATM Signaling,Cell Cycle: G2/M DNA Damage Checkpoint Regulation,p53 Signaling
Callus-Surgery	mmu-miR-425-5p	miR-425-5p (and other miRNAs w/seed AUGACAC)	0.744	TargetScan Human	High (predicted)	A_52_P649296	NRAS	-1.036	Cancer,Cardiovascular Disease,Connective Tissue Disorders,Dermatological Diseases and Conditions,Developmental Disorder,Endocrine System Disorders,Gastrointestinal Disease,Hematological Disease,Hepatic System Disease,Hereditary Disorder,Immunological Disease,Inflammatory Disease,Inflammatory Response,Metabolic Disease,Neurological Disease,Ophthalmic Disease,Organismal Injury and Abnormalities,Psy…	14-3-3-mediated Signaling,Actin Cytoskeleton Signaling,Actin Nucleation by ARP-WASP Complex,Acute Myeloid Leukemia Signaling,Acute Phase Response Signaling,Adrenomedullin signaling pathway,Agrin Interactions at Neuromuscular Junction,Angiopoietin Signaling,Antiproliferative Role of Somatostatin Receptor 2,Apelin Endothelial Signaling Pathway,Apoptosis Signaling,Axonal Guidance Signaling,B Cell Re…
Callus-Surgery	mmu-miR-425-5p	miR-425-5p (and other miRNAs w/seed AUGACAC)	0.744	TargetScan Human	Moderate (predicted)	A_55_P1973011	PPM1L	-2.633	Cancer,Cardiovascular Disease,Dermatological Diseases and Conditions,Endocrine System Disorders,Gastrointestinal Disease,Neurological Disease,Nutritional Disease,Organismal Injury and Abnormalities,Reproductive System Disease,Respiratory Disease,Skeletal and Muscular Disorders	3-phosphoinositide Biosynthesis,3-phosphoinositide Degradation,AMPK Signaling,ATM Signaling,Autophagy,BEX2 Signaling Pathway,Breast Cancer Regulation by Stathmin1,Cardiac Œ≤-adrenergic Signaling,CDK5 Signaling,Cell Cycle Regulation by BTG Family Proteins,Ceramide Signaling,CLEAR Signaling Pathway,CTLA4 Signaling in Cytotoxic T Lymphocytes,Cyclins and Cell Cycle Regulation,D-myo-inositol (1,4,5,6)…
Callus-Surgery	mmu-miR-425-5p	miR-425-5p (and other miRNAs w/seed AUGACAC)	0.744	TargetScan Human	Moderate (predicted)	A_51_P400453	PTEN	-2.23	Auditory Disease,Cancer,Cardiovascular Disease,Connective Tissue Disorders,Dermatological Diseases and Conditions,Developmental Disorder,Endocrine System Disorders,Gastrointestinal Disease,Hematological Disease,Hepatic System Disease,Hereditary Disorder,Hypersensitivity Response,Immunological Disease,Infectious Disease,Inflammatory Disease,Inflammatory Response,Metabolic Disease,Neurological Dise…	3-phosphoinositide Biosynthesis,3-phosphoinositide Degradation,Autophagy,B Cell Receptor Signaling,BEX2 Signaling Pathway,Cancer Drug Resistance By Drug Efflux,Cardiac Hypertrophy Signaling (Enhanced),CSDE1 Signaling Pathway,D-myo-inositol (1,3,4)-trisphosphate Biosynthesis,D-myo-inositol (1,4,5,6)-Tetrakisphosphate Biosynthesis,D-myo-inositol (3,4,5,6)-tetrakisphosphate Biosynthesis,D-myo-inosit…
Callus-Surgery	mmu-miR-425-5p	miR-425-5p (and other miRNAs w/seed AUGACAC)	0.744	TargetScan Human	Moderate (predicted)	A_51_P494775	RCOR1	-2.001	Cancer,Developmental Disorder,Endocrine System Disorders,Gastrointestinal Disease,Hepatic System Disease,Hereditary Disorder,Neurological Disease,Organismal Injury and Abnormalities,Psychological Disorders,Renal and Urological Disease,Skeletal and Muscular Disorders	HOTAIR Regulatory Pathway,Huntington's Disease Signaling,Sumoylation Pathway
Callus-Surgery	mmu-miR-425-5p	miR-425-5p (and other miRNAs w/seed AUGACAC)	0.744	TargetScan Human	Moderate (predicted)	A_55_P2107972	SMAD5	-1.479	Cancer,Cardiovascular Disease,Connective Tissue Disorders,Developmental Disorder,Endocrine System Disorders,Gastrointestinal Disease,Hematological Disease,Hepatic System Disease,Hereditary Disorder,Immunological Disease,Inflammatory Disease,Metabolic Disease,Neurological Disease,Organismal Injury and Abnormalities,Psychological Disorders,Renal and Urological Disease,Reproductive System Disease,Re…	Adipogenesis pathway,BMP signaling pathway,Cardiomyocyte Differentiation via BMP Receptors,Factors Promoting Cardiogenesis in Vertebrates,HIPPO signaling,Human Embryonic Stem Cell Pluripotency,ID1 Signaling Pathway,Iron homeostasis signaling pathway,Molecular Mechanisms of Cancer,Mouse Embryonic Stem Cell Pluripotency,Osteoarthritis Pathway,Pulmonary Healing Signaling Pathway,RAR Activation,Role …
Callus-Surgery	mmu-miR-425-5p	miR-425-5p (and other miRNAs w/seed AUGACAC)	0.744	TargetScan Human	High (predicted)	A_65_P06446	TFRC	-2.63	Cancer,Cardiovascular Disease,Connective Tissue Disorders,Dermatological Diseases and Conditions,Developmental Disorder,Endocrine System Disorders,Gastrointestinal Disease,Hematological Disease,Hepatic System Disease,Hereditary Disorder,Immunological Disease,Infectious Disease,Inflammatory Disease,Inflammatory Response,Metabolic Disease,Neurological Disease,Nutritional Disease,Organismal Injury a…	Clathrin-mediated Endocytosis Signaling,Ferroptosis Signaling Pathway,Hepatic Fibrosis Signaling Pathway,Iron homeostasis signaling pathway,Virus Entry via Endocytic Pathways
Callus-Surgery	mmu-miR-425-5p	miR-425-5p (and other miRNAs w/seed AUGACAC)	0.744	TargetScan Human	Moderate (predicted)	A_55_P1989061	TSC22D3	-1.449	Cancer,Connective Tissue Disorders,Developmental Disorder,Endocrine System Disorders,Gastrointestinal Disease,Hematological Disease,Hepatic System Disease,Hereditary Disorder,Immunological Disease,Inflammatory Response,Metabolic Disease,Neurological Disease,Organismal Injury and Abnormalities,Psychological Disorders,Renal and Urological Disease,Reproductive System Disease,Skeletal and Muscular Di…	Glucocorticoid Receptor Signaling
Callus-Surgery	mmu-miR-425-5p	miR-425-5p (and other miRNAs w/seed AUGACAC)	0.744	TargetScan Human	Moderate (predicted)	A_55_P1960566	YBX3	-1.201	Cancer,Cardiovascular Disease,Connective Tissue Disorders,Developmental Disorder,Endocrine System Disorders,Gastrointestinal Disease,Hepatic System Disease,Hereditary Disorder,Metabolic Disease,Neurological Disease,Organismal Injury and Abnormalities,Psychological Disorders,Renal and Urological Disease,Reproductive System Disease,Skeletal and Muscular Disorders	Sertoli Cell-Sertoli Cell Junction Signaling,Tight Junction Signaling
Callus-Surgery	mmu-miR-466i-5p	miR-466d-5p (and other miRNAs w/seed GUGUGUG)	-1.055	TargetScan Human	High (predicted)	A_51_P397934	GRIN3B	2.639	Cancer,Cardiovascular Disease,Connective Tissue Disorders,Dermatological Diseases and Conditions,Developmental Disorder,Endocrine System Disorders,Gastrointestinal Disease,Hepatic System Disease,Hereditary Disorder,Immunological Disease,Infectious Disease,Inflammatory Disease,Inflammatory Response,Metabolic Disease,Neurological Disease,Nutritional Disease,Ophthalmic Disease,Organismal Injury and …	Amyotrophic Lateral Sclerosis Signaling,Calcium Signaling,Circadian Rhythm Signaling,Dopamine-DARPP32 Feedback in cAMP Signaling,Endocannabinoid Neuronal Synapse Pathway,Ephrin Receptor Signaling,Glutamate Receptor Signaling,Neuroinflammation Signaling Pathway,Neuropathic Pain Signaling In Dorsal Horn Neurons,Neurovascular Coupling Signaling Pathway,nNOS Signaling in Neurons,Opioid Signaling Path…
Callus-Surgery	mmu-miR-466i-5p	miR-466d-5p (and other miRNAs w/seed GUGUGUG)	-1.055	TargetScan Human	High (predicted)	A_55_P2082403	SIX3	2.247	Cancer,Connective Tissue Disorders,Dental Disease,Developmental Disorder,Endocrine System Disorders,Gastrointestinal Disease,Hematological Disease,Hepatic System Disease,Hereditary Disorder,Immunological Disease,Inflammatory Disease,Neurological Disease,Organismal Injury and Abnormalities,Renal and Urological Disease,Reproductive System Disease,Skeletal and Muscular Disorders	G-Protein Coupled Receptor Signaling,Transcriptional Regulatory Network in Embryonic Stem Cells
Callus-Surgery	mmu-miR-500-3p	miR-501-3p (and other miRNAs w/seed AUGCACC)	1.452	TargetScan Human	Moderate (predicted)	A_51_P409452	CLDN11	-1.033	Auditory Disease,Cancer,Dermatological Diseases and Conditions,Developmental Disorder,Endocrine System Disorders,Gastrointestinal Disease,Hematological Disease,Hereditary Disorder,Immunological Disease,Neurological Disease,Organismal Injury and Abnormalities,Psychological Disorders,Reproductive System Disease,Skeletal and Muscular Disorders	Agranulocyte Adhesion and Diapedesis,Granulocyte Adhesion and Diapedesis,Leukocyte Extravasation Signaling,Sertoli Cell-Sertoli Cell Junction Signaling,Tight Junction Signaling
Callus-Surgery	mmu-miR-500-3p	miR-501-3p (and other miRNAs w/seed AUGCACC)	1.452	TargetScan Human	High (predicted)	A_55_P2062469	COL12A1	-3.637	Cancer,Cardiovascular Disease,Connective Tissue Disorders,Dermatological Diseases and Conditions,Developmental Disorder,Endocrine System Disorders,Gastrointestinal Disease,Hematological Disease,Hepatic System Disease,Hereditary Disorder,Immunological Disease,Metabolic Disease,Neurological Disease,Ophthalmic Disease,Organismal Injury and Abnormalities,Psychological Disorders,Renal and Urological D…	GP6 Signaling Pathway,Hepatic Fibrosis / Hepatic Stellate Cell Activation,Pulmonary Fibrosis Idiopathic Signaling Pathway,Wound Healing Signaling Pathway
Callus-Surgery	mmu-miR-500-3p	miR-501-3p (and other miRNAs w/seed AUGCACC)	1.452	TargetScan Human	Moderate (predicted)	A_52_P343306	HLA-DQA1	-2.682	Cancer,Cardiovascular Disease,Connective Tissue Disorders,Dental Disease,Dermatological Diseases and Conditions,Developmental Disorder,Endocrine System Disorders,Gastrointestinal Disease,Hematological Disease,Hepatic System Disease,Hereditary Disorder,Immunological Disease,Infectious Disease,Inflammatory Disease,Inflammatory Response,Metabolic Disease,Neurological Disease,Nutritional Disease,Opht…	Allograft Rejection Signaling,Altered T Cell and B Cell Signaling in Rheumatoid Arthritis,Antigen Presentation Pathway,Autoimmune Thyroid Disease Signaling,B Cell Development,Calcium-induced T Lymphocyte Apoptosis,CD28 Signaling in T Helper Cells,CDC42 Signaling,Dendritic Cell Maturation,Glucocorticoid Receptor Signaling,Graft-versus-Host Disease Signaling,ICOS-ICOSL Signaling in T Helper Cells,I…
Callus-Surgery	mmu-miR-500-3p	miR-501-3p (and other miRNAs w/seed AUGCACC)	1.452	TargetScan Human	Moderate (predicted)	A_52_P649296	NRAS	-1.036	Cancer,Cardiovascular Disease,Connective Tissue Disorders,Dermatological Diseases and Conditions,Developmental Disorder,Endocrine System Disorders,Gastrointestinal Disease,Hematological Disease,Hepatic System Disease,Hereditary Disorder,Immunological Disease,Inflammatory Disease,Inflammatory Response,Metabolic Disease,Neurological Disease,Ophthalmic Disease,Organismal Injury and Abnormalities,Psy…	14-3-3-mediated Signaling,Actin Cytoskeleton Signaling,Actin Nucleation by ARP-WASP Complex,Acute Myeloid Leukemia Signaling,Acute Phase Response Signaling,Adrenomedullin signaling pathway,Agrin Interactions at Neuromuscular Junction,Angiopoietin Signaling,Antiproliferative Role of Somatostatin Receptor 2,Apelin Endothelial Signaling Pathway,Apoptosis Signaling,Axonal Guidance Signaling,B Cell Re…
Callus-Surgery	mmu-miR-500-3p	miR-501-3p (and other miRNAs w/seed AUGCACC)	1.452	TargetScan Human	Moderate (predicted)	A_55_P1992079	PTPRF	-1.542	Cancer,Connective Tissue Disorders,Dermatological Diseases and Conditions,Developmental Disorder,Endocrine System Disorders,Gastrointestinal Disease,Hematological Disease,Hepatic System Disease,Hereditary Disorder,Immunological Disease,Neurological Disease,Nutritional Disease,Ophthalmic Disease,Organismal Injury and Abnormalities,Psychological Disorders,Renal and Urological Disease,Reproductive S…	3-phosphoinositide Biosynthesis,3-phosphoinositide Degradation,D-myo-inositol (1,4,5,6)-Tetrakisphosphate Biosynthesis,D-myo-inositol (3,4,5,6)-tetrakisphosphate Biosynthesis,D-myo-inositol-5-phosphate Metabolism,Insulin Receptor Signaling,Protein Kinase A Signaling,Superpathway of Inositol Phosphate Compounds
Callus-Surgery	mmu-miR-500-3p	miR-501-3p (and other miRNAs w/seed AUGCACC)	1.452	TargetScan Human	Moderate (predicted)	A_51_P494775	RCOR1	-2.001	Cancer,Developmental Disorder,Endocrine System Disorders,Gastrointestinal Disease,Hepatic System Disease,Hereditary Disorder,Neurological Disease,Organismal Injury and Abnormalities,Psychological Disorders,Renal and Urological Disease,Skeletal and Muscular Disorders	HOTAIR Regulatory Pathway,Huntington's Disease Signaling,Sumoylation Pathway
Callus-Surgery	mmu-miR-500-3p	miR-501-3p (and other miRNAs w/seed AUGCACC)	1.452	TargetScan Human	High (predicted)	A_55_P2004071	UBE2H	-1.355	Cardiovascular Disease,Connective Tissue Disorders,Developmental Disorder,Immunological Disease,Infectious Disease,Inflammatory Disease,Inflammatory Response,Organismal Injury and Abnormalities,Skeletal and Muscular Disorders	Hypoxia Signaling in the Cardiovascular System,Protein Ubiquitination Pathway
Callus-Surgery	mmu-miR-582-3p	miR-5107-3p (and other miRNAs w/seed AACCUGU)	-1.659	TargetScan Human	Moderate (predicted)	A_55_P2003813	SCN3B	1.646	Cancer,Cardiovascular Disease,Connective Tissue Disorders,Dermatological Diseases and Conditions,Developmental Disorder,Gastrointestinal Disease,Hematological Disease,Hepatic System Disease,Hereditary Disorder,Immunological Disease,Inflammatory Disease,Inflammatory Response,Neurological Disease,Nutritional Disease,Ophthalmic Disease,Organismal Injury and Abnormalities,Psychological Disorders,Skel…	Gustation Pathway
Callus-Surgery	mmu-miR-582-3p	miR-5107-3p (and other miRNAs w/seed AACCUGU)	-1.659	TargetScan Human	Moderate (predicted)	A_55_P2370250	SYN3	1.49	Cancer,Cardiovascular Disease,Connective Tissue Disorders,Dermatological Diseases and Conditions,Developmental Disorder,Endocrine System Disorders,Gastrointestinal Disease,Hematological Disease,Hepatic System Disease,Hereditary Disorder,Immunological Disease,Inflammatory Disease,Inflammatory Response,Metabolic Disease,Neurological Disease,Ophthalmic Disease,Organismal Injury and Abnormalities,Psy…	SNARE Signaling Pathway,Synaptogenesis Signaling Pathway
Callus-Surgery	mmu-miR-582-3p	miR-5107-3p (and other miRNAs w/seed AACCUGU)	-1.659	TargetScan Human	Moderate (predicted)	A_51_P483557	UBE2B	1.115	Cancer,Cardiovascular Disease,Developmental Disorder,Endocrine System Disorders,Gastrointestinal Disease,Hereditary Disorder,Infectious Disease,Metabolic Disease,Organismal Injury and Abnormalities,Reproductive System Disease,Skeletal and Muscular Disorders	Hypoxia Signaling in the Cardiovascular System,Protein Ubiquitination Pathway
Callus-Surgery	mmu-miR-708-5p	miR-708-5p (and other miRNAs w/seed AGGAGCU)	1.215	TargetScan Human	Moderate (predicted)	A_51_P272553	BHLHE40	-1.035	Cancer,Cardiovascular Disease,Connective Tissue Disorders,Developmental Disorder,Endocrine System Disorders,Gastrointestinal Disease,Hematological Disease,Hepatic System Disease,Hereditary Disorder,Immunological Disease,Infectious Disease,Inflammatory Disease,Inflammatory Response,Metabolic Disease,Neurological Disease,Organismal Injury and Abnormalities,Psychological Disorders,Renal and Urologic…	Circadian Rhythm Signaling,ID1 Signaling Pathway,Senescence Pathway
Callus-Surgery	mmu-miR-708-5p	miR-708-5p (and other miRNAs w/seed AGGAGCU)	1.215	TargetScan Human	Moderate (predicted)	A_51_P296448	CASP2	-1.67	Cancer,Developmental Disorder,Endocrine System Disorders,Gastrointestinal Disease,Hematological Disease,Hepatic System Disease,Hereditary Disorder,Immunological Disease,Infectious Disease,Inflammatory Disease,Inflammatory Response,Metabolic Disease,Neurological Disease,Organismal Injury and Abnormalities,Psychological Disorders,Renal and Urological Disease,Reproductive System Disease,Respiratory …	Apoptosis Signaling,Death Receptor Signaling,Endocannabinoid Cancer Inhibition Pathway,Endothelin-1 Signaling,Huntington's Disease Signaling,MYC Mediated Apoptosis Signaling,Osteoarthritis Pathway,Sphingosine-1-phosphate Signaling,Systemic Lupus Erythematosus In T Cell Signaling Pathway,TNFR1 Signaling
Callus-Surgery	mmu-miR-708-5p	miR-708-5p (and other miRNAs w/seed AGGAGCU)	1.215	TargetScan Human	Moderate (predicted)	A_55_P2049867	CCRL2	-1.015	Cancer,Cardiovascular Disease,Connective Tissue Disorders,Dermatological Diseases and Conditions,Developmental Disorder,Endocrine System Disorders,Gastrointestinal Disease,Hepatic System Disease,Immunological Disease,Infectious Disease,Inflammatory Disease,Inflammatory Response,Metabolic Disease,Neurological Disease,Nutritional Disease,Organismal Injury and Abnormalities,Respiratory Disease,Skele…	Breast Cancer Regulation by Stathmin1,CREB Signaling in Neurons,FAK Signaling,G-Protein Coupled Receptor Signaling,Phagosome Formation
Callus-Surgery	mmu-miR-708-5p	miR-708-5p (and other miRNAs w/seed AGGAGCU)	1.215	TargetScan Human	High (predicted)	A_55_P2133007	CNTFR	-1.653	Cancer,Cardiovascular Disease,Dermatological Diseases and Conditions,Endocrine System Disorders,Gastrointestinal Disease,Hematological Disease,Hepatic System Disease,Immunological Disease,Neurological Disease,Nutritional Disease,Organismal Injury and Abnormalities,Psychological Disorders,Renal and Urological Disease,Reproductive System Disease,Respiratory Disease,Skeletal and Muscular Disorders	CNTF Signaling
Callus-Surgery	mmu-miR-708-5p	miR-708-5p (and other miRNAs w/seed AGGAGCU)	1.215	TargetScan Human	High (predicted)	A_51_P357685	DHX16	-2.625	Cancer,Connective Tissue Disorders,Developmental Disorder,Endocrine System Disorders,Gastrointestinal Disease,Hematological Disease,Hepatic System Disease,Hereditary Disorder,Immunological Disease,Inflammatory Disease,Inflammatory Response,Metabolic Disease,Neurological Disease,Organismal Injury and Abnormalities,Reproductive System Disease,Respiratory Disease,Skeletal and Muscular Disorders	Spliceosomal Cycle
Callus-Surgery	mmu-miR-708-5p	miR-708-5p (and other miRNAs w/seed AGGAGCU)	1.215	TargetScan Human	Moderate (predicted)	A_55_P2083609	DKK3	-2.925	Cancer,Connective Tissue Disorders,Dermatological Diseases and Conditions,Developmental Disorder,Endocrine System Disorders,Gastrointestinal Disease,Hematological Disease,Hereditary Disorder,Immunological Disease,Inflammatory Disease,Metabolic Disease,Neurological Disease,Organismal Injury and Abnormalities,Psychological Disorders,Renal and Urological Disease,Reproductive System Disease,Respirato…	Role of Macrophages, Fibroblasts and Endothelial Cells in Rheumatoid Arthritis,Role of Osteoblasts, Osteoclasts and Chondrocytes in Rheumatoid Arthritis,WNT/Œ≤-catenin Signaling
Callus-Surgery	mmu-miR-708-5p	miR-708-5p (and other miRNAs w/seed AGGAGCU)	1.215	TargetScan Human	Moderate (predicted)	A_52_P264902	DNAJC3	-1.222	Auditory Disease,Cancer,Cardiovascular Disease,Dermatological Diseases and Conditions,Endocrine System Disorders,Gastrointestinal Disease,Hematological Disease,Hereditary Disorder,Immunological Disease,Inflammatory Response,Metabolic Disease,Neurological Disease,Organismal Injury and Abnormalities,Renal and Urological Disease,Reproductive System Disease,Skeletal and Muscular Disorders	Aldosterone Signaling in Epithelial Cells,Endoplasmic Reticulum Stress Pathway,NRF2-mediated Oxidative Stress Response,Protein Ubiquitination Pathway,Role of PKR in Interferon Induction and Antiviral Response,Unfolded protein response
Callus-Surgery	mmu-miR-708-5p	miR-708-5p (and other miRNAs w/seed AGGAGCU)	1.215	TargetScan Human	Moderate (predicted)	A_52_P270164	E2F6	-2.01	Cancer,Cardiovascular Disease,Connective Tissue Disorders,Dermatological Diseases and Conditions,Developmental Disorder,Endocrine System Disorders,Hematological Disease,Immunological Disease,Neurological Disease,Organismal Injury and Abnormalities,Renal and Urological Disease,Reproductive System Disease,Skeletal and Muscular Disorders	Bladder Cancer Signaling,Breast Cancer Regulation by Stathmin1,Cell Cycle Regulation by BTG Family Proteins,Cell Cycle: G1/S Checkpoint Regulation,Chronic Myeloid Leukemia Signaling,Coronavirus Pathogenesis Pathway,Cyclins and Cell Cycle Regulation,Estrogen-mediated S-phase Entry,Glioblastoma Multiforme Signaling,Glioma Signaling,Molecular Mechanisms of Cancer,Non-Small Cell Lung Cancer Signaling…
Callus-Surgery	mmu-miR-708-5p	miR-708-5p (and other miRNAs w/seed AGGAGCU)	1.215	TargetScan Human	Moderate (predicted)	A_55_P1959393	HHAT	-1.485	Cancer,Cardiovascular Disease,Connective Tissue Disorders,Dermatological Diseases and Conditions,Developmental Disorder,Endocrine System Disorders,Gastrointestinal Disease,Hepatic System Disease,Hereditary Disorder,Neurological Disease,Ophthalmic Disease,Organismal Injury and Abnormalities,Psychological Disorders,Renal and Urological Disease,Reproductive System Disease,Skeletal and Muscular Disor…	Molecular Mechanisms of Cancer,Protein Kinase A Signaling
Callus-Surgery	mmu-miR-708-5p	miR-708-5p (and other miRNAs w/seed AGGAGCU)	1.215	TargetScan Human	Moderate (predicted)	A_55_P2097913	ITGA10	-2.671	Cancer,Connective Tissue Disorders,Dermatological Diseases and Conditions,Developmental Disorder,Endocrine System Disorders,Gastrointestinal Disease,Hepatic System Disease,Neurological Disease,Organismal Injury and Abnormalities,Reproductive System Disease,Respiratory Disease,Skeletal and Muscular Disorders	Actin Cytoskeleton Signaling,Actin Nucleation by ARP-WASP Complex,Axonal Guidance Signaling,Cardiac Hypertrophy Signaling (Enhanced),Caveolar-mediated Endocytosis Signaling,CDC42 Signaling,Ephrin Receptor Signaling,ERK/MAPK Signaling,FAK Signaling,Hepatic Fibrosis Signaling Pathway,HGF Signaling,Integrin Signaling,Molecular Mechanisms of Cancer,Neuregulin Signaling,Osteoarthritis Pathway,PAK Sign…
Callus-Surgery	mmu-miR-708-5p	miR-708-5p (and other miRNAs w/seed AGGAGCU)	1.215	TargetScan Human	Moderate (predicted)	A_55_P2093231	MYH7	-6.14	Cancer,Cardiovascular Disease,Connective Tissue Disorders,Dermatological Diseases and Conditions,Developmental Disorder,Endocrine System Disorders,Gastrointestinal Disease,Hematological Disease,Hepatic System Disease,Hereditary Disorder,Infectious Disease,Metabolic Disease,Neurological Disease,Nutritional Disease,Organismal Injury and Abnormalities,Psychological Disorders,Renal and Urological Dis…	Actin Cytoskeleton Signaling,Agranulocyte Adhesion and Diapedesis,Calcium Signaling,Cardiomyocyte Differentiation via BMP Receptors,Cellular Effects of Sildenafil (Viagra),Dilated Cardiomyopathy Signaling Pathway,Factors Promoting Cardiogenesis in Vertebrates,Hepatic Fibrosis / Hepatic Stellate Cell Activation,ILK Signaling,Oxytocin Signaling Pathway,Phagosome Formation,RHOGDI Signaling,SNARE Sig…
Callus-Surgery	mmu-miR-708-5p	miR-708-5p (and other miRNAs w/seed AGGAGCU)	1.215	TargetScan Human	High (predicted)	A_51_P350453	PDK4	-3.907	Cancer,Cardiovascular Disease,Connective Tissue Disorders,Dermatological Diseases and Conditions,Developmental Disorder,Endocrine System Disorders,Gastrointestinal Disease,Hematological Disease,Hepatic System Disease,Hereditary Disorder,Immunological Disease,Inflammatory Disease,Inflammatory Response,Metabolic Disease,Neurological Disease,Nutritional Disease,Organismal Injury and Abnormalities,Ps…	Glucocorticoid Receptor Signaling,Reelin Signaling in Neurons,Senescence Pathway
Callus-Surgery	mmu-miR-708-5p	miR-708-5p (and other miRNAs w/seed AGGAGCU)	1.215	TargetScan Human	High (predicted)	A_55_P2075140	SIRT3	-2.386	Cancer,Cardiovascular Disease,Dermatological Diseases and Conditions,Developmental Disorder,Endocrine System Disorders,Gastrointestinal Disease,Hematological Disease,Hepatic System Disease,Immunological Disease,Inflammatory Disease,Inflammatory Response,Metabolic Disease,Neurological Disease,Nutritional Disease,Organismal Injury and Abnormalities,Psychological Disorders,Renal and Urological Disea…	BAG2 Signaling Pathway,Hepatic Fibrosis Signaling Pathway,NAD Signaling Pathway,Sirtuin Signaling Pathway
Callus-Surgery	mmu-miR-708-5p	miR-708-5p (and other miRNAs w/seed AGGAGCU)	1.215	TargetScan Human	High (predicted)	A_51_P385598	SLC37A4	-1.422	Cancer,Cardiovascular Disease,Connective Tissue Disorders,Developmental Disorder,Endocrine System Disorders,Gastrointestinal Disease,Hematological Disease,Hepatic System Disease,Hereditary Disorder,Immunological Disease,Inflammatory Response,Metabolic Disease,Neurological Disease,Organismal Injury and Abnormalities,Renal and Urological Disease,Reproductive System Disease,Skeletal and Muscular Dis…	Glucocorticoid Receptor Signaling
Callus-Surgery	mmu-miR-708-5p	miR-708-5p (and other miRNAs w/seed AGGAGCU)	1.215	TargetScan Human	Moderate (predicted)	A_65_P06446	TFRC	-2.63	Cancer,Cardiovascular Disease,Connective Tissue Disorders,Dermatological Diseases and Conditions,Developmental Disorder,Endocrine System Disorders,Gastrointestinal Disease,Hematological Disease,Hepatic System Disease,Hereditary Disorder,Immunological Disease,Infectious Disease,Inflammatory Disease,Inflammatory Response,Metabolic Disease,Neurological Disease,Nutritional Disease,Organismal Injury a…	Clathrin-mediated Endocytosis Signaling,Ferroptosis Signaling Pathway,Hepatic Fibrosis Signaling Pathway,Iron homeostasis signaling pathway,Virus Entry via Endocytic Pathways
Callus-Surgery	mmu-miR-708-5p	miR-708-5p (and other miRNAs w/seed AGGAGCU)	1.215	TargetScan Human	Moderate (predicted)	A_51_P475995	THRA	-1.171	Auditory Disease,Cancer,Cardiovascular Disease,Connective Tissue Disorders,Dermatological Diseases and Conditions,Developmental Disorder,Endocrine System Disorders,Gastrointestinal Disease,Hematological Disease,Hepatic System Disease,Hereditary Disorder,Immunological Disease,Infectious Disease,Inflammatory Disease,Inflammatory Response,Metabolic Disease,Neurological Disease,Nutritional Disease,Op…	TR/RXR Activation,White Adipose Tissue Browning Pathway
Callus-Surgery	mmu-miR-708-5p	miR-708-5p (and other miRNAs w/seed AGGAGCU)	1.215	TargetScan Human	Moderate (predicted)	A_55_P2004071	UBE2H	-1.355	Cardiovascular Disease,Connective Tissue Disorders,Developmental Disorder,Immunological Disease,Infectious Disease,Inflammatory Disease,Inflammatory Response,Organismal Injury and Abnormalities,Skeletal and Muscular Disorders	Hypoxia Signaling in the Cardiovascular System,Protein Ubiquitination Pathway
Callus-Surgery	mmu-miR-708-5p	miR-708-5p (and other miRNAs w/seed AGGAGCU)	1.215	TargetScan Human	Moderate (predicted)	A_55_P1961983	UQCR11	-1.281	Cancer,Gastrointestinal Disease,Hepatic System Disease,Hereditary Disorder,Neurological Disease,Organismal Injury and Abnormalities,Psychological Disorders,Skeletal and Muscular Disorders	Mitochondrial Dysfunction,Oxidative Phosphorylation
Callus-Surgery	mmu-miR-708-5p	miR-708-5p (and other miRNAs w/seed AGGAGCU)	1.215	TargetScan Human	Moderate (predicted)	A_66_P106593	VHL	-1.195	Auditory Disease,Cancer,Cardiovascular Disease,Connective Tissue Disorders,Dermatological Diseases and Conditions,Developmental Disorder,Endocrine System Disorders,Gastrointestinal Disease,Hematological Disease,Hepatic System Disease,Hereditary Disorder,Immunological Disease,Inflammatory Disease,Inflammatory Response,Metabolic Disease,Neurological Disease,Ophthalmic Disease,Organismal Injury and …	HIF1Œ± Signaling,Hypoxia Signaling in the Cardiovascular System,MSP-RON Signaling In Cancer Cells Pathway,Protein Ubiquitination Pathway,Renal Cell Carcinoma Signaling,Senescence Pathway
Quad-FLT	mmu-let-7k	let-7a-5p (and other miRNAs w/seed GAGGUAG)	2.199	Ingenuity Expert Findings,TargetScan Human	Experimentally Observed,Moderate (predicted)	Adamts14	ADAMTS14	-0.943	Cancer,Connective Tissue Disorders,Dermatological Diseases and Conditions,Developmental Disorder,Endocrine System Disorders,Gastrointestinal Disease,Hematological Disease,Hepatic System Disease,Hereditary Disorder,Immunological Disease,Inflammatory Disease,Inflammatory Response,Neurological Disease,Ophthalmic Disease,Organismal Injury and Abnormalities,Psychological Disorders,Reproductive System …	Axonal Guidance Signaling
Quad-FLT	mmu-let-7k	let-7a-5p (and other miRNAs w/seed GAGGUAG)	2.199	TargetScan Human	Moderate (predicted)	Adamts5	ADAMTS5	-0.775	Antimicrobial Response,Cancer,Cardiovascular Disease,Connective Tissue Disorders,Dermatological Diseases and Conditions,Developmental Disorder,Endocrine System Disorders,Gastrointestinal Disease,Hematological Disease,Hepatic System Disease,Hereditary Disorder,Immunological Disease,Infectious Disease,Inflammatory Disease,Inflammatory Response,Neurological Disease,Ophthalmic Disease,Organismal Inju…	Axonal Guidance Signaling,Osteoarthritis Pathway,Role of Osteoblasts, Osteoclasts and Chondrocytes in Rheumatoid Arthritis
Quad-FLT	mmu-let-7k	let-7a-5p (and other miRNAs w/seed GAGGUAG)	2.199	TargetScan Human	Moderate (predicted)	Ahctf1	AHCTF1	-0.629	Cancer,Dermatological Diseases and Conditions,Developmental Disorder,Endocrine System Disorders,Gastrointestinal Disease,Hepatic System Disease,Infectious Disease,Neurological Disease,Organismal Injury and Abnormalities,Psychological Disorders,Reproductive System Disease,Skeletal and Muscular Disorders	HER-2 Signaling in Breast Cancer
Quad-FLT	mmu-let-7k	let-7a-5p (and other miRNAs w/seed GAGGUAG)	2.199	TargetScan Human	Moderate (predicted)	Amot	AMOT	-0.525	Cancer,Cardiovascular Disease,Connective Tissue Disorders,Dermatological Diseases and Conditions,Developmental Disorder,Endocrine System Disorders,Gastrointestinal Disease,Hematological Disease,Hepatic System Disease,Immunological Disease,Inflammatory Disease,Inflammatory Response,Neurological Disease,Nutritional Disease,Ophthalmic Disease,Organismal Injury and Abnormalities,Psychological Disorde…	G-Protein Coupled Receptor Signaling,HIPPO signaling
Quad-FLT	mmu-let-7k	let-7a-5p (and other miRNAs w/seed GAGGUAG)	2.199	TargetScan Human	Moderate (predicted)	Atp2a2	ATP2A2	-1.275	Cancer,Cardiovascular Disease,Dermatological Diseases and Conditions,Developmental Disorder,Endocrine System Disorders,Gastrointestinal Disease,Hematological Disease,Hepatic System Disease,Hereditary Disorder,Infectious Disease,Inflammatory Disease,Metabolic Disease,Neurological Disease,Nutritional Disease,Organismal Injury and Abnormalities,Psychological Disorders,Reproductive System Disease,Res…	Apelin Cardiomyocyte Signaling Pathway,Calcium Signaling,Calcium Transport I,Calcium-induced T Lymphocyte Apoptosis,Cardiac Hypertrophy Signaling (Enhanced),Cardiac Œ≤-adrenergic Signaling,Dilated Cardiomyopathy Signaling Pathway,Dopamine-DARPP32 Feedback in cAMP Signaling,Nitric Oxide Signaling in the Cardiovascular System
Quad-FLT	mmu-let-7k	let-7a-5p (and other miRNAs w/seed GAGGUAG)	2.199	TargetScan Human	High (predicted)	Bach1	BACH1	-0.673	Cancer,Cardiovascular Disease,Connective Tissue Disorders,Dermatological Diseases and Conditions,Developmental Disorder,Endocrine System Disorders,Gastrointestinal Disease,Hematological Disease,Hepatic System Disease,Hereditary Disorder,Immunological Disease,Infectious Disease,Inflammatory Disease,Neurological Disease,Organismal Injury and Abnormalities,Psychological Disorders,Reproductive System…	NRF2-mediated Oxidative Stress Response
Quad-FLT	mmu-let-7k	let-7a-5p (and other miRNAs w/seed GAGGUAG)	2.199	TargetScan Human	Moderate (predicted)	Cfl2	CFL2	-0.481	Cancer,Developmental Disorder,Gastrointestinal Disease,Hepatic System Disease,Hereditary Disorder,Nutritional Disease,Organismal Injury and Abnormalities,Renal and Urological Disease,Skeletal and Muscular Disorders	Actin Cytoskeleton Signaling,Axonal Guidance Signaling,B Cell Receptor Signaling,CCR3 Signaling in Eosinophils,CDC42 Signaling,Ephrin A Signaling,Ephrin B Signaling,Ephrin Receptor Signaling,Epithelial Adherens Junction Signaling,Estrogen Receptor Signaling,Germ Cell-Sertoli Cell Junction Signaling,ILK Signaling,Natural Killer Cell Signaling,PAK Signaling,Phagosome Formation,Pulmonary Healing Sig…
Quad-FLT	mmu-let-7k	let-7a-5p (and other miRNAs w/seed GAGGUAG)	2.199	TargetScan Human	Moderate (predicted)	Crk	CRK	-0.645	Cancer,Cardiovascular Disease,Connective Tissue Disorders,Developmental Disorder,Endocrine System Disorders,Gastrointestinal Disease,Hematological Disease,Immunological Disease,Inflammatory Response,Neurological Disease,Organismal Injury and Abnormalities,Respiratory Disease,Skeletal and Muscular Disorders	Actin Cytoskeleton Signaling,Angiopoietin Signaling,Axonal Guidance Signaling,Chronic Myeloid Leukemia Signaling,CXCR4 Signaling,Ephrin Receptor Signaling,Epithelial Adherens Junction Signaling,ERK/MAPK Signaling,FAK Signaling,FcŒ≥ Receptor-mediated Phagocytosis in Macrophages and Monocytes,FGF Signaling,G-Protein Coupled Receptor Signaling,Insulin Receptor Signaling,Integrin Signaling,Leukocyte …
Quad-FLT	mmu-let-7k	let-7a-5p (and other miRNAs w/seed GAGGUAG)	2.199	TargetScan Human	Moderate (predicted)	Cry2	CRY2	-0.598	Cancer,Connective Tissue Disorders,Dermatological Diseases and Conditions,Developmental Disorder,Endocrine System Disorders,Gastrointestinal Disease,Hematological Disease,Immunological Disease,Infectious Disease,Inflammatory Disease,Inflammatory Response,Metabolic Disease,Neurological Disease,Nutritional Disease,Organismal Injury and Abnormalities,Psychological Disorders,Renal and Urological Dise…	Circadian Rhythm Signaling
Quad-FLT	mmu-let-7k	let-7a-5p (and other miRNAs w/seed GAGGUAG)	2.199	TargetScan Human	High (predicted)	E2f5	E2F5	-1.211	Cancer,Connective Tissue Disorders,Dermatological Diseases and Conditions,Developmental Disorder,Endocrine System Disorders,Gastrointestinal Disease,Hepatic System Disease,Hereditary Disorder,Neurological Disease,Organismal Injury and Abnormalities,Reproductive System Disease,Respiratory Disease,Skeletal and Muscular Disorders	Bladder Cancer Signaling,Breast Cancer Regulation by Stathmin1,Cell Cycle Regulation by BTG Family Proteins,Cell Cycle: G1/S Checkpoint Regulation,Chronic Myeloid Leukemia Signaling,Coronavirus Pathogenesis Pathway,Cyclins and Cell Cycle Regulation,Estrogen-mediated S-phase Entry,Glioblastoma Multiforme Signaling,Glioma Signaling,Molecular Mechanisms of Cancer,Non-Small Cell Lung Cancer Signaling…
Quad-FLT	mmu-let-7k	let-7a-5p (and other miRNAs w/seed GAGGUAG)	2.199	TargetScan Human	Moderate (predicted)	Hk2	HK2	-0.658	Cancer,Cardiovascular Disease,Dermatological Diseases and Conditions,Developmental Disorder,Endocrine System Disorders,Gastrointestinal Disease,Hematological Disease,Hepatic System Disease,Hereditary Disorder,Immunological Disease,Metabolic Disease,Neurological Disease,Organismal Injury and Abnormalities,Psychological Disorders,Renal and Urological Disease,Reproductive System Disease,Respiratory …	GDP-glucose Biosynthesis,Glucose and Glucose-1-phosphate Degradation,HIF1Œ± Signaling,PFKFB4 Signaling Pathway,Trehalose Degradation II (Trehalase),UDP-N-acetyl-D-galactosamine Biosynthesis II
Quad-FLT	mmu-let-7k	let-7a-5p (and other miRNAs w/seed GAGGUAG)	2.199	TargetScan Human	Moderate (predicted)	Lgr4	LGR4	-0.548	Cancer,Cardiovascular Disease,Connective Tissue Disorders,Dermatological Diseases and Conditions,Developmental Disorder,Endocrine System Disorders,Gastrointestinal Disease,Hematological Disease,Hepatic System Disease,Hereditary Disorder,Immunological Disease,Infectious Disease,Inflammatory Disease,Neurological Disease,Nutritional Disease,Ophthalmic Disease,Organismal Injury and Abnormalities,Psyc…	Breast Cancer Regulation by Stathmin1,CREB Signaling in Neurons,FAK Signaling,G-Protein Coupled Receptor Signaling,PCP (Planar Cell Polarity) Pathway,Phagosome Formation
Quad-FLT	mmu-let-7k	let-7a-5p (and other miRNAs w/seed GAGGUAG)	2.199	TargetScan Human	Moderate (predicted)	Map3k3	MAP3K3	-0.63	Cancer,Cardiovascular Disease,Connective Tissue Disorders,Dermatological Diseases and Conditions,Developmental Disorder,Endocrine System Disorders,Gastrointestinal Disease,Hereditary Disorder,Inflammatory Disease,Inflammatory Response,Metabolic Disease,Neurological Disease,Organismal Injury and Abnormalities,Reproductive System Disease,Skeletal and Muscular Disorders	B Cell Receptor Signaling,Cardiac Hypertrophy Signaling,Cardiac Hypertrophy Signaling (Enhanced),CD27 Signaling in Lymphocytes,Dilated Cardiomyopathy Signaling Pathway,ERK5 Signaling,G-Protein Coupled Receptor Signaling,Germ Cell-Sertoli Cell Junction Signaling,GNRH Signaling,HGF Signaling,Natural Killer Cell Signaling,NF-Œ∫B Signaling,NGF Signaling,NUR77 Signaling in T Lymphocytes,PKCŒ∏ Signalin…
Quad-FLT	mmu-let-7k	let-7a-5p (and other miRNAs w/seed GAGGUAG)	2.199	TargetScan Human	Moderate (predicted)	Pdhb	PDHB	-0.424	Cancer,Developmental Disorder,Endocrine System Disorders,Gastrointestinal Disease,Hepatic System Disease,Hereditary Disorder,Metabolic Disease,Neurological Disease,Organismal Injury and Abnormalities,Renal and Urological Disease,Reproductive System Disease,Skeletal and Muscular Disorders	Acetyl-CoA Biosynthesis I (Pyruvate Dehydrogenase Complex),Insulin Secretion Signaling Pathway,Senescence Pathway
Quad-FLT	mmu-let-7k	let-7a-5p (and other miRNAs w/seed GAGGUAG)	2.199	TargetScan Human	Moderate (predicted)	Pkia	PKIA	-0.389	Cancer,Hereditary Disorder,Neurological Disease,Organismal Injury and Abnormalities,Psychological Disorders,Reproductive System Disease,Skeletal and Muscular Disorders	cAMP-mediated signaling,Cardiac Œ≤-adrenergic Signaling
Quad-FLT	mmu-let-7k	let-7a-5p (and other miRNAs w/seed GAGGUAG)	2.199	TargetScan Human	Moderate (predicted)	Prkab2	PRKAB2	-0.779	Cancer,Cardiovascular Disease,Dermatological Diseases and Conditions,Developmental Disorder,Endocrine System Disorders,Gastrointestinal Disease,Hepatic System Disease,Hereditary Disorder,Inflammatory Response,Metabolic Disease,Neurological Disease,Nutritional Disease,Organismal Injury and Abnormalities,Respiratory Disease,Skeletal and Muscular Disorders	AMPK Signaling,Apelin Adipocyte Signaling Pathway,Apelin Cardiac Fibroblast Signaling Pathway,Apelin Endothelial Signaling Pathway,Apelin Muscle Signaling Pathway,Apelin Pancreas Signaling Pathway,Autophagy,Circadian Rhythm Signaling,CLEAR Signaling Pathway,Endocannabinoid Cancer Inhibition Pathway,eNOS Signaling,Epithelial Adherens Junction Signaling,Estrogen Receptor Signaling,Ferroptosis Signa…
Quad-FLT	mmu-let-7k	let-7a-5p (and other miRNAs w/seed GAGGUAG)	2.199	TargetScan Human	Moderate (predicted)	Slk	SLK	-0.513	Cancer,Dermatological Diseases and Conditions,Developmental Disorder,Endocrine System Disorders,Gastrointestinal Disease,Hepatic System Disease,Neurological Disease,Organismal Injury and Abnormalities,Psychological Disorders,Renal and Urological Disease,Reproductive System Disease,Skeletal and Muscular Disorders	Mitotic Roles of Polo-Like Kinase
Quad-FLT	mmu-let-7k	let-7a-5p (and other miRNAs w/seed GAGGUAG)	2.199	TargetScan Human	High (predicted)	Tarbp2	TARBP2	-0.456	Cancer,Cardiovascular Disease,Developmental Disorder,Gastrointestinal Disease,Hematological Disease,Immunological Disease,Organismal Injury and Abnormalities,Renal and Urological Disease,Reproductive System Disease,Respiratory Disease,Skeletal and Muscular Disorders	Role of PKR in Interferon Induction and Antiviral Response
Quad-FLT	mmu-miR-1a-3p	miR-1-3p (and other miRNAs w/seed GGAAUGU)	-1.285	TargetScan Human	High (predicted)	Bscl2	BSCL2	0.487	Cancer,Cardiovascular Disease,Connective Tissue Disorders,Developmental Disorder,Endocrine System Disorders,Gastrointestinal Disease,Hematological Disease,Hepatic System Disease,Hereditary Disorder,Immunological Disease,Inflammatory Disease,Inflammatory Response,Metabolic Disease,Neurological Disease,Nutritional Disease,Organismal Injury and Abnormalities,Psychological Disorders,Renal and Urologi…	Adipogenesis pathway
Quad-FLT	mmu-miR-1a-3p	miR-1-3p (and other miRNAs w/seed GGAAUGU)	-1.285	TargetScan Human	Moderate (predicted)	Fbxw7	FBXW7	0.664	Cancer,Cardiovascular Disease,Connective Tissue Disorders,Dermatological Diseases and Conditions,Developmental Disorder,Endocrine System Disorders,Gastrointestinal Disease,Hematological Disease,Hepatic System Disease,Hereditary Disorder,Immunological Disease,Metabolic Disease,Neurological Disease,Ophthalmic Disease,Organismal Injury and Abnormalities,Psychological Disorders,Renal and Urological D…	Adipogenesis pathway,Protein Ubiquitination Pathway
Quad-FLT	mmu-miR-1a-3p	miR-1-3p (and other miRNAs w/seed GGAAUGU)	-1.285	TargetScan Human	Moderate (predicted)	Fosb	FOSB	2.351	Cancer,Cardiovascular Disease,Connective Tissue Disorders,Dermatological Diseases and Conditions,Developmental Disorder,Endocrine System Disorders,Gastrointestinal Disease,Immunological Disease,Inflammatory Disease,Inflammatory Response,Neurological Disease,Nutritional Disease,Organismal Injury and Abnormalities,Psychological Disorders,Renal and Urological Disease,Reproductive System Disease,Skel…	CDK5 Signaling,Opioid Signaling Pathway
Quad-FLT	mmu-miR-1a-3p	miR-1-3p (and other miRNAs w/seed GGAAUGU)	-1.285	TargetScan Human	Moderate (predicted)	Jund	JUND	0.52	Cancer,Cardiovascular Disease,Dermatological Diseases and Conditions,Endocrine System Disorders,Gastrointestinal Disease,Hematological Disease,Hepatic System Disease,Immunological Disease,Inflammatory Response,Organismal Injury and Abnormalities,Renal and Urological Disease,Reproductive System Disease,Skeletal and Muscular Disorders	Corticotropin Releasing Hormone Signaling,NRF2-mediated Oxidative Stress Response,PCP (Planar Cell Polarity) Pathway
Quad-FLT	mmu-miR-1a-3p	miR-1-3p (and other miRNAs w/seed GGAAUGU)	-1.285	TargetScan Human	High (predicted)	Nfatc2	NFATC2	0.458	Cancer,Cardiovascular Disease,Connective Tissue Disorders,Dermatological Diseases and Conditions,Developmental Disorder,Endocrine System Disorders,Gastrointestinal Disease,Hematological Disease,Hepatic System Disease,Hypersensitivity Response,Immunological Disease,Inflammatory Disease,Inflammatory Response,Metabolic Disease,Neurological Disease,Ophthalmic Disease,Organismal Injury and Abnormaliti…	April Mediated Signaling,Axonal Guidance Signaling,B Cell Activating Factor Signaling,B Cell Receptor Signaling,Calcium Signaling,Calcium-induced T Lymphocyte Apoptosis,Cardiac Hypertrophy Signaling (Enhanced),CD28 Signaling in T Helper Cells,fMLP Signaling in Neutrophils,G-Protein Coupled Receptor Signaling,Glucocorticoid Receptor Signaling,GŒ±q Signaling,ICOS-ICOSL Signaling in T Helper Cells,I…
Quad-FLT	mmu-miR-1a-3p	miR-1-3p (and other miRNAs w/seed GGAAUGU)	-1.285	TarBase,miRecords	Experimentally Observed	Sdc4	SDC4	0.573	Cancer,Cardiovascular Disease,Connective Tissue Disorders,Dermatological Diseases and Conditions,Developmental Disorder,Endocrine System Disorders,Gastrointestinal Disease,Hepatic System Disease,Hereditary Disorder,Immunological Disease,Inflammatory Disease,Inflammatory Response,Neurological Disease,Organismal Injury and Abnormalities,Psychological Disorders,Renal and Urological Disease,Reproduct…	Agranulocyte Adhesion and Diapedesis,CSDE1 Signaling Pathway,Granulocyte Adhesion and Diapedesis,Osteoarthritis Pathway
Quad-FLT	mmu-miR-1a-3p	miR-1-3p (and other miRNAs w/seed GGAAUGU)	-1.285	TargetScan Human	Moderate (predicted)	Slc8a1	SLC8A1	0.626	Cancer,Cardiovascular Disease,Connective Tissue Disorders,Dermatological Diseases and Conditions,Developmental Disorder,Endocrine System Disorders,Gastrointestinal Disease,Hematological Disease,Hereditary Disorder,Immunological Disease,Inflammatory Disease,Inflammatory Response,Metabolic Disease,Neurological Disease,Organismal Injury and Abnormalities,Psychological Disorders,Renal and Urological …	Apelin Cardiomyocyte Signaling Pathway,Calcium Signaling,Cardiac Œ≤-adrenergic Signaling,Role of NFAT in Cardiac Hypertrophy,Œ±-Adrenergic Signaling
Quad-FLT	mmu-miR-1a-3p	miR-1-3p (and other miRNAs w/seed GGAAUGU)	-1.285	TargetScan Human	Moderate (predicted)	Vasp	VASP	0.538	Cancer,Cardiovascular Disease,Dermatological Diseases and Conditions,Developmental Disorder,Endocrine System Disorders,Gastrointestinal Disease,Hematological Disease,Immunological Disease,Inflammatory Response,Organismal Injury and Abnormalities,Respiratory Disease,Skeletal and Muscular Disorders,Tumor Morphology	Actin Nucleation by ARP-WASP Complex,Axonal Guidance Signaling,FcŒ≥ Receptor-mediated Phagocytosis in Macrophages and Monocytes,IL-8 Signaling,Integrin Signaling,Leukocyte Extravasation Signaling,Protein Kinase A Signaling,Tight Junction Signaling
Quad-FLT	mmu-miR-1a-3p	miR-1-3p (and other miRNAs w/seed GGAAUGU)	-1.285	TargetScan Human	Moderate (predicted)	Zfhx3	ZFHX3	0.607	Cancer,Cardiovascular Disease,Connective Tissue Disorders,Dermatological Diseases and Conditions,Developmental Disorder,Endocrine System Disorders,Gastrointestinal Disease,Hematological Disease,Hepatic System Disease,Hereditary Disorder,Immunological Disease,Infectious Disease,Inflammatory Disease,Metabolic Disease,Neurological Disease,Nutritional Disease,Organismal Injury and Abnormalities,Psych…	Transcriptional Regulatory Network in Embryonic Stem Cells
Quad-FLT	mmu-miR-10b-5p	miR-10a-5p (and other miRNAs w/seed ACCCUGU)	-1.179	TargetScan Human	Moderate (predicted)	Ank1	ANK1	0.594	Cancer,Cardiovascular Disease,Connective Tissue Disorders,Dermatological Diseases and Conditions,Developmental Disorder,Endocrine System Disorders,Gastrointestinal Disease,Hematological Disease,Hepatic System Disease,Hereditary Disorder,Immunological Disease,Inflammatory Disease,Metabolic Disease,Neurological Disease,Ophthalmic Disease,Organismal Injury and Abnormalities,Psychological Disorders,R…	RAC Signaling
Quad-FLT	mmu-miR-10b-5p	miR-10a-5p (and other miRNAs w/seed ACCCUGU)	-1.179	TargetScan Human	Moderate (predicted)	Bcl6	BCL6	0.464	Cancer,Cardiovascular Disease,Connective Tissue Disorders,Dermatological Diseases and Conditions,Developmental Disorder,Endocrine System Disorders,Gastrointestinal Disease,Hematological Disease,Hepatic System Disease,Hereditary Disorder,Hypersensitivity Response,Immunological Disease,Infectious Disease,Inflammatory Disease,Inflammatory Response,Metabolic Disease,Neurological Disease,Nutritional D…	B Cell Receptor Signaling,IL-7 Signaling Pathway,Systemic Lupus Erythematosus In T Cell Signaling Pathway,T Cell Exhaustion Signaling Pathway,T Helper Cell Differentiation
Quad-FLT	mmu-miR-10b-5p	miR-10a-5p (and other miRNAs w/seed ACCCUGU)	-1.179	TargetScan Human	Moderate (predicted)	Hdac8	HDAC8	1.08	Cancer,Connective Tissue Disorders,Dermatological Diseases and Conditions,Developmental Disorder,Gastrointestinal Disease,Hematological Disease,Hereditary Disorder,Immunological Disease,Infectious Disease,Metabolic Disease,Neurological Disease,Organismal Injury and Abnormalities,Psychological Disorders,Reproductive System Disease,Respiratory Disease,Skeletal and Muscular Disorders	Adipogenesis pathway,Bladder Cancer Signaling,Calcium Signaling,Cardiac Hypertrophy Signaling (Enhanced),Cell Cycle: G1/S Checkpoint Regulation,Chronic Myeloid Leukemia Signaling,Coronavirus Pathogenesis Pathway,Cyclins and Cell Cycle Regulation,Glioma Signaling,Hereditary Breast Cancer Signaling,Huntington's Disease Signaling,Molecular Mechanisms of Cancer,Non-Small Cell Lung Cancer Signaling,Ov…
Quad-FLT	mmu-miR-10b-5p	miR-10a-5p (and other miRNAs w/seed ACCCUGU)	-1.179	TargetScan Human	Moderate (predicted)	Pnpla3	PNPLA3	1.74	Cancer,Cardiovascular Disease,Connective Tissue Disorders,Dermatological Diseases and Conditions,Developmental Disorder,Endocrine System Disorders,Gastrointestinal Disease,Hematological Disease,Hepatic System Disease,Hereditary Disorder,Immunological Disease,Infectious Disease,Inflammatory Disease,Inflammatory Response,Metabolic Disease,Neurological Disease,Nutritional Disease,Organismal Injury a…	Antioxidant Action of Vitamin C,Atherosclerosis Signaling,CDP-diacylglycerol Biosynthesis I,Eicosanoid Signaling,Endothelin-1 Signaling,Neurovascular Coupling Signaling Pathway,Oxytocin In Brain Signaling Pathway,Phagosome Formation,Phosphatidylglycerol Biosynthesis II (Non-plastidic),Phospholipases,Retinol Biosynthesis,Role of MAPK Signaling in Inhibiting the Pathogenesis of Influenza,Role of MA…
Quad-FLT	mmu-miR-10b-5p	miR-10a-5p (and other miRNAs w/seed ACCCUGU)	-1.179	TargetScan Human	High (predicted)	Rpl13a	RPL13A	0.497	Cancer,Gastrointestinal Disease,Hematological Disease,Hepatic System Disease,Infectious Disease,Inflammatory Response,Neurological Disease,Organismal Injury and Abnormalities,Psychological Disorders,Skeletal and Muscular Disorders,Tumor Morphology	EIF2 Signaling
Quad-FLT	mmu-miR-143-3p	miR-143-3p (and other miRNAs w/seed GAGAUGA)	-0.389	TargetScan Human	Moderate (predicted)	Fst	FST	1.238	Cancer,Cardiovascular Disease,Connective Tissue Disorders,Dental Disease,Dermatological Diseases and Conditions,Developmental Disorder,Endocrine System Disorders,Gastrointestinal Disease,Hematological Disease,Hepatic System Disease,Hereditary Disorder,Immunological Disease,Inflammatory Disease,Metabolic Disease,Neurological Disease,Nutritional Disease,Ophthalmic Disease,Organismal Injury and Abno…	BMP signaling pathway
Quad-FLT	mmu-miR-146b-5p	miR-146a-5p (and other miRNAs w/seed GAGAACU)	-0.987	TargetScan Human	High (predicted)	Hdac8	HDAC8	1.08	Cancer,Connective Tissue Disorders,Dermatological Diseases and Conditions,Developmental Disorder,Gastrointestinal Disease,Hematological Disease,Hereditary Disorder,Immunological Disease,Infectious Disease,Metabolic Disease,Neurological Disease,Organismal Injury and Abnormalities,Psychological Disorders,Reproductive System Disease,Respiratory Disease,Skeletal and Muscular Disorders	Adipogenesis pathway,Bladder Cancer Signaling,Calcium Signaling,Cardiac Hypertrophy Signaling (Enhanced),Cell Cycle: G1/S Checkpoint Regulation,Chronic Myeloid Leukemia Signaling,Coronavirus Pathogenesis Pathway,Cyclins and Cell Cycle Regulation,Glioma Signaling,Hereditary Breast Cancer Signaling,Huntington's Disease Signaling,Molecular Mechanisms of Cancer,Non-Small Cell Lung Cancer Signaling,Ov…
Quad-FLT	mmu-miR-152-3p	miR-148a-3p (and other miRNAs w/seed CAGUGCA)	-1.056	TargetScan Human	Moderate (predicted)	Adcy2	ADCY2	0.888	Cancer,Cardiovascular Disease,Developmental Disorder,Endocrine System Disorders,Gastrointestinal Disease,Hematological Disease,Hepatic System Disease,Hereditary Disorder,Immunological Disease,Neurological Disease,Organismal Injury and Abnormalities,Psychological Disorders,Renal and Urological Disease,Reproductive System Disease,Respiratory Disease,Skeletal and Muscular Disorders	Adrenomedullin signaling pathway,Apelin Adipocyte Signaling Pathway,Apelin Endothelial Signaling Pathway,cAMP-mediated signaling,Cardiac Hypertrophy Signaling,Cardiac Hypertrophy Signaling (Enhanced),Cardiac Œ≤-adrenergic Signaling,CDK5 Signaling,Cellular Effects of Sildenafil (Viagra),Circadian Rhythm Signaling,Colorectal Cancer Metastasis Signaling,Corticotropin Releasing Hormone Signaling,CREB…
Quad-FLT	mmu-miR-152-3p	miR-148a-3p (and other miRNAs w/seed CAGUGCA)	-1.056	TargetScan Human	Moderate (predicted)	Cdkn1a	CDKN1A	1.558	Auditory Disease,Cancer,Cardiovascular Disease,Connective Tissue Disorders,Dermatological Diseases and Conditions,Developmental Disorder,Endocrine System Disorders,Gastrointestinal Disease,Hematological Disease,Hepatic System Disease,Hereditary Disorder,Hypersensitivity Response,Immunological Disease,Inflammatory Disease,Inflammatory Response,Metabolic Disease,Neurological Disease,Nutritional Dis…	AMPK Signaling,Antiproliferative Role of Somatostatin Receptor 2,Aryl Hydrocarbon Receptor Signaling,ATM Signaling,BAG2 Signaling Pathway,BEX2 Signaling Pathway,Bladder Cancer Signaling,Cell Cycle: G1/S Checkpoint Regulation,Cell Cycle: G2/M DNA Damage Checkpoint Regulation,Chronic Myeloid Leukemia Signaling,Cyclins and Cell Cycle Regulation,Endocannabinoid Cancer Inhibition Pathway,Estrogen Rece…
Quad-FLT	mmu-miR-152-3p	miR-148a-3p (and other miRNAs w/seed CAGUGCA)	-1.056	TargetScan Human	High (predicted)	Errfi1	ERRFI1	0.533	Cancer,Cardiovascular Disease,Connective Tissue Disorders,Dermatological Diseases and Conditions,Developmental Disorder,Gastrointestinal Disease,Hematological Disease,Hepatic System Disease,Immunological Disease,Inflammatory Disease,Inflammatory Response,Neurological Disease,Nutritional Disease,Organismal Injury and Abnormalities,Reproductive System Disease,Respiratory Disease,Skeletal and Muscul…	Neuregulin Signaling
Quad-FLT	mmu-miR-152-3p	miR-148a-3p (and other miRNAs w/seed CAGUGCA)	-1.056	TargetScan Human	Moderate (predicted)	Il6st	IL6ST	0.359	Cancer,Cardiovascular Disease,Connective Tissue Disorders,Dermatological Diseases and Conditions,Developmental Disorder,Endocrine System Disorders,Gastrointestinal Disease,Hematological Disease,Hepatic System Disease,Hereditary Disorder,Hypersensitivity Response,Immunological Disease,Infectious Disease,Inflammatory Disease,Inflammatory Response,Metabolic Disease,Neurological Disease,Nutritional D…	Acute Phase Response Signaling,Cardiac Hypertrophy Signaling (Enhanced),CNTF Signaling,Colorectal Cancer Metastasis Signaling,ERK5 Signaling,FAK Signaling,Glucocorticoid Receptor Signaling,IL-6 Signaling,Mouse Embryonic Stem Cell Pluripotency,Oncostatin M Signaling,PI3K/AKT Signaling,Pulmonary Fibrosis Idiopathic Signaling Pathway,Role of JAK family kinases in IL-6-type Cytokine Signaling,Role of…
Quad-FLT	mmu-miR-152-3p	miR-148a-3p (and other miRNAs w/seed CAGUGCA)	-1.056	TargetScan Human	High (predicted)	Klf5	KLF5	2.288	Cancer,Cardiovascular Disease,Dermatological Diseases and Conditions,Developmental Disorder,Endocrine System Disorders,Gastrointestinal Disease,Hepatic System Disease,Hereditary Disorder,Hypersensitivity Response,Inflammatory Response,Metabolic Disease,Neurological Disease,Nutritional Disease,Organismal Injury and Abnormalities,Psychological Disorders,Renal and Urological Disease,Reproductive Sys…	Adipogenesis pathway
Quad-FLT	mmu-miR-152-3p	miR-148a-3p (and other miRNAs w/seed CAGUGCA)	-1.056	TargetScan Human	High (predicted)	Mmp15	MMP15	0.711	Cancer,Cardiovascular Disease,Connective Tissue Disorders,Developmental Disorder,Endocrine System Disorders,Gastrointestinal Disease,Hematological Disease,Hepatic System Disease,Hereditary Disorder,Immunological Disease,Inflammatory Disease,Inflammatory Response,Neurological Disease,Organismal Injury and Abnormalities,Psychological Disorders,Reproductive System Disease,Respiratory Disease,Skeleta…	Agranulocyte Adhesion and Diapedesis,Axonal Guidance Signaling,Bladder Cancer Signaling,Colorectal Cancer Metastasis Signaling,Estrogen Receptor Signaling,Granulocyte Adhesion and Diapedesis,HIF1Œ± Signaling,HOTAIR Regulatory Pathway,Inhibition of Matrix Metalloproteases,Leukocyte Extravasation Signaling,Pulmonary Fibrosis Idiopathic Signaling Pathway,Pulmonary Healing Signaling Pathway,Tumor Mic…
Quad-FLT	mmu-miR-152-3p	miR-148a-3p (and other miRNAs w/seed CAGUGCA)	-1.056	TargetScan Human	Moderate (predicted)	Ppp1r7	PPP1R7	0.407	Cancer,Cardiovascular Disease,Connective Tissue Disorders,Developmental Disorder,Endocrine System Disorders,Hematological Disease,Immunological Disease,Inflammatory Disease,Inflammatory Response,Neurological Disease,Organismal Injury and Abnormalities,Respiratory Disease,Skeletal and Muscular Disorders	3-phosphoinositide Biosynthesis,3-phosphoinositide Degradation,Breast Cancer Regulation by Stathmin1,Cardiac Œ≤-adrenergic Signaling,CDK5 Signaling,D-myo-inositol (1,4,5,6)-Tetrakisphosphate Biosynthesis,D-myo-inositol (3,4,5,6)-tetrakisphosphate Biosynthesis,D-myo-inositol-5-phosphate Metabolism,Dopamine Receptor Signaling,Dopamine-DARPP32 Feedback in cAMP Signaling,ERK/MAPK Signaling,HIPPO sign…
Quad-FLT	mmu-miR-152-3p	miR-148a-3p (and other miRNAs w/seed CAGUGCA)	-1.056	TargetScan Human	Moderate (predicted)	Rpl13a	RPL13A	0.497	Cancer,Gastrointestinal Disease,Hematological Disease,Hepatic System Disease,Infectious Disease,Inflammatory Response,Neurological Disease,Organismal Injury and Abnormalities,Psychological Disorders,Skeletal and Muscular Disorders,Tumor Morphology	EIF2 Signaling
Quad-FLT	mmu-miR-152-3p	miR-148a-3p (and other miRNAs w/seed CAGUGCA)	-1.056	TargetScan Human	Moderate (predicted)	Socs3	SOCS3	1.319	Antimicrobial Response,Cancer,Cardiovascular Disease,Connective Tissue Disorders,Dermatological Diseases and Conditions,Developmental Disorder,Endocrine System Disorders,Gastrointestinal Disease,Hematological Disease,Hepatic System Disease,Hereditary Disorder,Immunological Disease,Infectious Disease,Inflammatory Disease,Inflammatory Response,Metabolic Disease,Neurological Disease,Nutritional Dise…	3-phosphoinositide Biosynthesis,3-phosphoinositide Degradation,Acute Phase Response Signaling,D-myo-inositol (1,4,5,6)-Tetrakisphosphate Biosynthesis,D-myo-inositol (3,4,5,6)-tetrakisphosphate Biosynthesis,D-myo-inositol-5-phosphate Metabolism,FAK Signaling,Growth Hormone Signaling,IGF-1 Signaling,IL-10 Signaling,IL-13 Signaling Pathway,IL-22 Signaling,IL-23 Signaling Pathway,IL-6 Signaling,IL-9 …
Quad-FLT	mmu-miR-106b-5p	miR-17-5p (and other miRNAs w/seed AAAGUGC)	1.106	TargetScan Human	High (predicted)	Cfl2	CFL2	-0.481	Cancer,Developmental Disorder,Gastrointestinal Disease,Hepatic System Disease,Hereditary Disorder,Nutritional Disease,Organismal Injury and Abnormalities,Renal and Urological Disease,Skeletal and Muscular Disorders	Actin Cytoskeleton Signaling,Axonal Guidance Signaling,B Cell Receptor Signaling,CCR3 Signaling in Eosinophils,CDC42 Signaling,Ephrin A Signaling,Ephrin B Signaling,Ephrin Receptor Signaling,Epithelial Adherens Junction Signaling,Estrogen Receptor Signaling,Germ Cell-Sertoli Cell Junction Signaling,ILK Signaling,Natural Killer Cell Signaling,PAK Signaling,Phagosome Formation,Pulmonary Healing Sig…
Quad-FLT	mmu-miR-106b-5p	miR-17-5p (and other miRNAs w/seed AAAGUGC)	1.106	TargetScan Human	Moderate (predicted)	Crk	CRK	-0.645	Cancer,Cardiovascular Disease,Connective Tissue Disorders,Developmental Disorder,Endocrine System Disorders,Gastrointestinal Disease,Hematological Disease,Immunological Disease,Inflammatory Response,Neurological Disease,Organismal Injury and Abnormalities,Respiratory Disease,Skeletal and Muscular Disorders	Actin Cytoskeleton Signaling,Angiopoietin Signaling,Axonal Guidance Signaling,Chronic Myeloid Leukemia Signaling,CXCR4 Signaling,Ephrin Receptor Signaling,Epithelial Adherens Junction Signaling,ERK/MAPK Signaling,FAK Signaling,FcŒ≥ Receptor-mediated Phagocytosis in Macrophages and Monocytes,FGF Signaling,G-Protein Coupled Receptor Signaling,Insulin Receptor Signaling,Integrin Signaling,Leukocyte …
Quad-FLT	mmu-miR-106b-5p	miR-17-5p (and other miRNAs w/seed AAAGUGC)	1.106	TargetScan Human	Moderate (predicted)	Cry2	CRY2	-0.598	Cancer,Connective Tissue Disorders,Dermatological Diseases and Conditions,Developmental Disorder,Endocrine System Disorders,Gastrointestinal Disease,Hematological Disease,Immunological Disease,Infectious Disease,Inflammatory Disease,Inflammatory Response,Metabolic Disease,Neurological Disease,Nutritional Disease,Organismal Injury and Abnormalities,Psychological Disorders,Renal and Urological Dise…	Circadian Rhythm Signaling
Quad-FLT	mmu-miR-106b-5p	miR-17-5p (and other miRNAs w/seed AAAGUGC)	1.106	TargetScan Human	Moderate (predicted)	Cxcl14	CXCL14	-0.454	Cancer,Cardiovascular Disease,Connective Tissue Disorders,Dermatological Diseases and Conditions,Developmental Disorder,Endocrine System Disorders,Gastrointestinal Disease,Hematological Disease,Hepatic System Disease,Hereditary Disorder,Immunological Disease,Inflammatory Disease,Inflammatory Response,Metabolic Disease,Neurological Disease,Organismal Injury and Abnormalities,Reproductive System Di…	Agranulocyte Adhesion and Diapedesis,Granulocyte Adhesion and Diapedesis
Quad-FLT	mmu-miR-106b-5p	miR-17-5p (and other miRNAs w/seed AAAGUGC)	1.106	TargetScan Human	Moderate (predicted)	Dnajb6	DNAJB6	-0.411	Cancer,Cardiovascular Disease,Dermatological Diseases and Conditions,Developmental Disorder,Endocrine System Disorders,Gastrointestinal Disease,Hepatic System Disease,Hereditary Disorder,Neurological Disease,Organismal Injury and Abnormalities,Psychological Disorders,Reproductive System Disease,Respiratory Disease,Skeletal and Muscular Disorders	Aldosterone Signaling in Epithelial Cells,NRF2-mediated Oxidative Stress Response,Protein Ubiquitination Pathway,Unfolded protein response
Quad-FLT	mmu-miR-106b-5p	miR-17-5p (and other miRNAs w/seed AAAGUGC)	1.106	TargetScan Human	High (predicted)	E2f5	E2F5	-1.211	Cancer,Connective Tissue Disorders,Dermatological Diseases and Conditions,Developmental Disorder,Endocrine System Disorders,Gastrointestinal Disease,Hepatic System Disease,Hereditary Disorder,Neurological Disease,Organismal Injury and Abnormalities,Reproductive System Disease,Respiratory Disease,Skeletal and Muscular Disorders	Bladder Cancer Signaling,Breast Cancer Regulation by Stathmin1,Cell Cycle Regulation by BTG Family Proteins,Cell Cycle: G1/S Checkpoint Regulation,Chronic Myeloid Leukemia Signaling,Coronavirus Pathogenesis Pathway,Cyclins and Cell Cycle Regulation,Estrogen-mediated S-phase Entry,Glioblastoma Multiforme Signaling,Glioma Signaling,Molecular Mechanisms of Cancer,Non-Small Cell Lung Cancer Signaling…
Quad-FLT	mmu-miR-106b-5p	miR-17-5p (and other miRNAs w/seed AAAGUGC)	1.106	TargetScan Human	Moderate (predicted)	Gja1	GJA1	-0.821	Auditory Disease,Cancer,Cardiovascular Disease,Connective Tissue Disorders,Dermatological Diseases and Conditions,Developmental Disorder,Endocrine System Disorders,Gastrointestinal Disease,Hematological Disease,Hepatic System Disease,Hereditary Disorder,Immunological Disease,Inflammatory Response,Metabolic Disease,Neurological Disease,Nutritional Disease,Ophthalmic Disease,Organismal Injury and A…	Gap Junction Signaling,Glucocorticoid Receptor Signaling,NAD Signaling Pathway,Neurovascular Coupling Signaling Pathway,Ovarian Cancer Signaling,Oxytocin Signaling Pathway,WNT/Œ≤-catenin Signaling
Quad-FLT	mmu-miR-106b-5p	miR-17-5p (and other miRNAs w/seed AAAGUGC)	1.106	TargetScan Human	Moderate (predicted)	Map3k3	MAP3K3	-0.63	Cancer,Cardiovascular Disease,Connective Tissue Disorders,Dermatological Diseases and Conditions,Developmental Disorder,Endocrine System Disorders,Gastrointestinal Disease,Hereditary Disorder,Inflammatory Disease,Inflammatory Response,Metabolic Disease,Neurological Disease,Organismal Injury and Abnormalities,Reproductive System Disease,Skeletal and Muscular Disorders	B Cell Receptor Signaling,Cardiac Hypertrophy Signaling,Cardiac Hypertrophy Signaling (Enhanced),CD27 Signaling in Lymphocytes,Dilated Cardiomyopathy Signaling Pathway,ERK5 Signaling,G-Protein Coupled Receptor Signaling,Germ Cell-Sertoli Cell Junction Signaling,GNRH Signaling,HGF Signaling,Natural Killer Cell Signaling,NF-Œ∫B Signaling,NGF Signaling,NUR77 Signaling in T Lymphocytes,PKCŒ∏ Signalin…
Quad-FLT	mmu-miR-106b-5p	miR-17-5p (and other miRNAs w/seed AAAGUGC)	1.106	TargetScan Human	Moderate (predicted)	Mapk1	MAPK1	-0.388	Cancer,Cardiovascular Disease,Connective Tissue Disorders,Dermatological Diseases and Conditions,Developmental Disorder,Endocrine System Disorders,Gastrointestinal Disease,Hematological Disease,Hepatic System Disease,Hereditary Disorder,Hypersensitivity Response,Immunological Disease,Infectious Disease,Inflammatory Disease,Inflammatory Response,Metabolic Disease,Neurological Disease,Nutritional D…	14-3-3-mediated Signaling,4-1BB Signaling in T Lymphocytes,Actin Cytoskeleton Signaling,Acute Myeloid Leukemia Signaling,Acute Phase Response Signaling,Adrenomedullin signaling pathway,Agrin Interactions at Neuromuscular Junction,Aldosterone Signaling in Epithelial Cells,AMPK Signaling,Amyloid Processing,Androgen Signaling,Antioxidant Action of Vitamin C,Antiproliferative Role of Somatostatin Rec…
Quad-FLT	mmu-miR-106b-5p	miR-17-5p (and other miRNAs w/seed AAAGUGC)	1.106	TargetScan Human	High (predicted)	Pfn2	PFN2	-0.847	Cancer,Developmental Disorder,Endocrine System Disorders,Gastrointestinal Disease,Hematological Disease,Hereditary Disorder,Immunological Disease,Inflammatory Response,Neurological Disease,Organismal Injury and Abnormalities,Psychological Disorders,Reproductive System Disease,Respiratory Disease,Skeletal and Muscular Disorders	Actin Cytoskeleton Signaling,Axonal Guidance Signaling,Integrin Signaling,PCP (Planar Cell Polarity) Pathway,Regulation of Actin-based Motility by Rho,RHOA Signaling
Quad-FLT	mmu-miR-106b-5p	miR-17-5p (and other miRNAs w/seed AAAGUGC)	1.106	TargetScan Human	High (predicted)	Pkia	PKIA	-0.389	Cancer,Hereditary Disorder,Neurological Disease,Organismal Injury and Abnormalities,Psychological Disorders,Reproductive System Disease,Skeletal and Muscular Disorders	cAMP-mediated signaling,Cardiac Œ≤-adrenergic Signaling
Quad-FLT	mmu-miR-106b-5p	miR-17-5p (and other miRNAs w/seed AAAGUGC)	1.106	TargetScan Human	Moderate (predicted)	Ptpn3	PTPN3	-1.774	Cancer,Cardiovascular Disease,Connective Tissue Disorders,Dermatological Diseases and Conditions,Developmental Disorder,Endocrine System Disorders,Gastrointestinal Disease,Hepatic System Disease,Hereditary Disorder,Immunological Disease,Inflammatory Disease,Inflammatory Response,Metabolic Disease,Neurological Disease,Organismal Injury and Abnormalities,Psychological Disorders,Renal and Urological…	Protein Kinase A Signaling
Quad-FLT	mmu-miR-18a-5p	miR-18a-5p (and other miRNAs w/seed AAGGUGC)	-1.818	Ingenuity Expert Findings	Experimentally Observed	Cdkn1a	CDKN1A	1.558	Auditory Disease,Cancer,Cardiovascular Disease,Connective Tissue Disorders,Dermatological Diseases and Conditions,Developmental Disorder,Endocrine System Disorders,Gastrointestinal Disease,Hematological Disease,Hepatic System Disease,Hereditary Disorder,Hypersensitivity Response,Immunological Disease,Inflammatory Disease,Inflammatory Response,Metabolic Disease,Neurological Disease,Nutritional Dis…	AMPK Signaling,Antiproliferative Role of Somatostatin Receptor 2,Aryl Hydrocarbon Receptor Signaling,ATM Signaling,BAG2 Signaling Pathway,BEX2 Signaling Pathway,Bladder Cancer Signaling,Cell Cycle: G1/S Checkpoint Regulation,Cell Cycle: G2/M DNA Damage Checkpoint Regulation,Chronic Myeloid Leukemia Signaling,Cyclins and Cell Cycle Regulation,Endocannabinoid Cancer Inhibition Pathway,Estrogen Rece…
Quad-FLT	mmu-miR-18a-5p	miR-18a-5p (and other miRNAs w/seed AAGGUGC)	-1.818	TargetScan Human	Moderate (predicted)	Mmp15	MMP15	0.711	Cancer,Cardiovascular Disease,Connective Tissue Disorders,Developmental Disorder,Endocrine System Disorders,Gastrointestinal Disease,Hematological Disease,Hepatic System Disease,Hereditary Disorder,Immunological Disease,Inflammatory Disease,Inflammatory Response,Neurological Disease,Organismal Injury and Abnormalities,Psychological Disorders,Reproductive System Disease,Respiratory Disease,Skeleta…	Agranulocyte Adhesion and Diapedesis,Axonal Guidance Signaling,Bladder Cancer Signaling,Colorectal Cancer Metastasis Signaling,Estrogen Receptor Signaling,Granulocyte Adhesion and Diapedesis,HIF1Œ± Signaling,HOTAIR Regulatory Pathway,Inhibition of Matrix Metalloproteases,Leukocyte Extravasation Signaling,Pulmonary Fibrosis Idiopathic Signaling Pathway,Pulmonary Healing Signaling Pathway,Tumor Mic…
Quad-FLT	mmu-miR-18a-5p	miR-18a-5p (and other miRNAs w/seed AAGGUGC)	-1.818	TargetScan Human	Moderate (predicted)	Sdc4	SDC4	0.573	Cancer,Cardiovascular Disease,Connective Tissue Disorders,Dermatological Diseases and Conditions,Developmental Disorder,Endocrine System Disorders,Gastrointestinal Disease,Hepatic System Disease,Hereditary Disorder,Immunological Disease,Inflammatory Disease,Inflammatory Response,Neurological Disease,Organismal Injury and Abnormalities,Psychological Disorders,Renal and Urological Disease,Reproduct…	Agranulocyte Adhesion and Diapedesis,CSDE1 Signaling Pathway,Granulocyte Adhesion and Diapedesis,Osteoarthritis Pathway
Quad-FLT	mmu-miR-18a-5p	miR-18a-5p (and other miRNAs w/seed AAGGUGC)	-1.818	TargetScan Human	Moderate (predicted)	Smad3	SMAD3	0.493	Auditory Disease,Cancer,Cardiovascular Disease,Connective Tissue Disorders,Dermatological Diseases and Conditions,Developmental Disorder,Endocrine System Disorders,Gastrointestinal Disease,Hematological Disease,Hepatic System Disease,Hereditary Disorder,Hypersensitivity Response,Immunological Disease,Infectious Disease,Inflammatory Disease,Inflammatory Response,Metabolic Disease,Neurological Dise…	Adipogenesis pathway,Androgen Signaling,Antiproliferative Role of TOB in T Cell Signaling,Apelin Endothelial Signaling Pathway,Cell Cycle: G1/S Checkpoint Regulation,Chronic Myeloid Leukemia Signaling,Colorectal Cancer Metastasis Signaling,Coronavirus Pathogenesis Pathway,FAT10 Cancer Signaling Pathway,GADD45 Signaling,Glucocorticoid Receptor Signaling,Hepatic Fibrosis / Hepatic Stellate Cell Act…
Quad-FLT	mmu-miR-18a-5p	miR-18a-5p (and other miRNAs w/seed AAGGUGC)	-1.818	Ingenuity Expert Findings	Experimentally Observed	Trp63	TP63	1.086	Cancer,Cardiovascular Disease,Connective Tissue Disorders,Dental Disease,Dermatological Diseases and Conditions,Developmental Disorder,Endocrine System Disorders,Gastrointestinal Disease,Hematological Disease,Hepatic System Disease,Hereditary Disorder,Immunological Disease,Infectious Disease,Inflammatory Disease,Inflammatory Response,Metabolic Disease,Neurological Disease,Ophthalmic Disease,Organ…	Calcium Signaling,p53 Signaling
Quad-FLT	mmu-miR-215-5p	miR-192-5p (and other miRNAs w/seed UGACCUA)	4.653	TargetScan Human	Moderate (predicted)	Crk	CRK	-0.645	Cancer,Cardiovascular Disease,Connective Tissue Disorders,Developmental Disorder,Endocrine System Disorders,Gastrointestinal Disease,Hematological Disease,Immunological Disease,Inflammatory Response,Neurological Disease,Organismal Injury and Abnormalities,Respiratory Disease,Skeletal and Muscular Disorders	Actin Cytoskeleton Signaling,Angiopoietin Signaling,Axonal Guidance Signaling,Chronic Myeloid Leukemia Signaling,CXCR4 Signaling,Ephrin Receptor Signaling,Epithelial Adherens Junction Signaling,ERK/MAPK Signaling,FAK Signaling,FcŒ≥ Receptor-mediated Phagocytosis in Macrophages and Monocytes,FGF Signaling,G-Protein Coupled Receptor Signaling,Insulin Receptor Signaling,Integrin Signaling,Leukocyte …
Quad-FLT	mmu-miR-215-5p	miR-192-5p (and other miRNAs w/seed UGACCUA)	4.653	TargetScan Human	Moderate (predicted)	Itgav	ITGAV	-0.793	Cancer,Cardiovascular Disease,Connective Tissue Disorders,Dermatological Diseases and Conditions,Developmental Disorder,Endocrine System Disorders,Gastrointestinal Disease,Hematological Disease,Hepatic System Disease,Hereditary Disorder,Immunological Disease,Infectious Disease,Inflammatory Disease,Inflammatory Response,Metabolic Disease,Neurological Disease,Organismal Injury and Abnormalities,Psy…	Actin Cytoskeleton Signaling,Actin Nucleation by ARP-WASP Complex,Axonal Guidance Signaling,Cardiac Hypertrophy Signaling (Enhanced),Caveolar-mediated Endocytosis Signaling,CDC42 Signaling,Ephrin Receptor Signaling,ERK/MAPK Signaling,FAK Signaling,Glioma Invasiveness Signaling,Hepatic Fibrosis Signaling Pathway,HGF Signaling,IL-8 Signaling,Integrin Signaling,Molecular Mechanisms of Cancer,Neuregu…
Quad-FLT	mmu-miR-215-5p	miR-192-5p (and other miRNAs w/seed UGACCUA)	4.653	TargetScan Human	Moderate (predicted)	Pdhb	PDHB	-0.424	Cancer,Developmental Disorder,Endocrine System Disorders,Gastrointestinal Disease,Hepatic System Disease,Hereditary Disorder,Metabolic Disease,Neurological Disease,Organismal Injury and Abnormalities,Renal and Urological Disease,Reproductive System Disease,Skeletal and Muscular Disorders	Acetyl-CoA Biosynthesis I (Pyruvate Dehydrogenase Complex),Insulin Secretion Signaling Pathway,Senescence Pathway
Quad-FLT	mmu-miR-215-5p	miR-192-5p (and other miRNAs w/seed UGACCUA)	4.653	TargetScan Human	Moderate (predicted)	Tfrc	TFRC	-0.672	Cancer,Cardiovascular Disease,Connective Tissue Disorders,Dermatological Diseases and Conditions,Developmental Disorder,Endocrine System Disorders,Gastrointestinal Disease,Hematological Disease,Hepatic System Disease,Hereditary Disorder,Immunological Disease,Infectious Disease,Inflammatory Disease,Inflammatory Response,Metabolic Disease,Neurological Disease,Nutritional Disease,Organismal Injury a…	Clathrin-mediated Endocytosis Signaling,Ferroptosis Signaling Pathway,Hepatic Fibrosis Signaling Pathway,Iron homeostasis signaling pathway,Virus Entry via Endocytic Pathways
Quad-FLT	mmu-miR-215-5p	miR-192-5p (and other miRNAs w/seed UGACCUA)	4.653	TargetScan Human	Moderate (predicted)	Trpm7	TRPM7	-1.078	Cancer,Cardiovascular Disease,Dermatological Diseases and Conditions,Developmental Disorder,Endocrine System Disorders,Gastrointestinal Disease,Hematological Disease,Hepatic System Disease,Hereditary Disorder,Immunological Disease,Neurological Disease,Organismal Injury and Abnormalities,Psychological Disorders,Renal and Urological Disease,Reproductive System Disease,Respiratory Disease,Skeletal a…	Hepatic Fibrosis Signaling Pathway,Necroptosis Signaling Pathway
Quad-FLT	mmu-miR-203-3p	miR-203a-3p (and other miRNAs w/seed UGAAAUG)	-0.687	miRecords	Experimentally Observed	Socs3	SOCS3	1.319	Antimicrobial Response,Cancer,Cardiovascular Disease,Connective Tissue Disorders,Dermatological Diseases and Conditions,Developmental Disorder,Endocrine System Disorders,Gastrointestinal Disease,Hematological Disease,Hepatic System Disease,Hereditary Disorder,Immunological Disease,Infectious Disease,Inflammatory Disease,Inflammatory Response,Metabolic Disease,Neurological Disease,Nutritional Dise…	3-phosphoinositide Biosynthesis,3-phosphoinositide Degradation,Acute Phase Response Signaling,D-myo-inositol (1,4,5,6)-Tetrakisphosphate Biosynthesis,D-myo-inositol (3,4,5,6)-tetrakisphosphate Biosynthesis,D-myo-inositol-5-phosphate Metabolism,FAK Signaling,Growth Hormone Signaling,IGF-1 Signaling,IL-10 Signaling,IL-13 Signaling Pathway,IL-22 Signaling,IL-23 Signaling Pathway,IL-6 Signaling,IL-9 …
Quad-FLT	mmu-miR-203-3p	miR-203a-3p (and other miRNAs w/seed UGAAAUG)	-0.687	Ingenuity Expert Findings,miRecords	Experimentally Observed	Trp63	TP63	1.086	Cancer,Cardiovascular Disease,Connective Tissue Disorders,Dental Disease,Dermatological Diseases and Conditions,Developmental Disorder,Endocrine System Disorders,Gastrointestinal Disease,Hematological Disease,Hepatic System Disease,Hereditary Disorder,Immunological Disease,Infectious Disease,Inflammatory Disease,Inflammatory Response,Metabolic Disease,Neurological Disease,Ophthalmic Disease,Organ…	Calcium Signaling,p53 Signaling
Quad-FLT	mmu-miR-208b-3p	miR-208a-3p (and other miRNAs w/seed UAAGACG)	-3.541	TargetScan Human	Moderate (predicted)	Cdkn1a	CDKN1A	1.558	Auditory Disease,Cancer,Cardiovascular Disease,Connective Tissue Disorders,Dermatological Diseases and Conditions,Developmental Disorder,Endocrine System Disorders,Gastrointestinal Disease,Hematological Disease,Hepatic System Disease,Hereditary Disorder,Hypersensitivity Response,Immunological Disease,Inflammatory Disease,Inflammatory Response,Metabolic Disease,Neurological Disease,Nutritional Dis…	AMPK Signaling,Antiproliferative Role of Somatostatin Receptor 2,Aryl Hydrocarbon Receptor Signaling,ATM Signaling,BAG2 Signaling Pathway,BEX2 Signaling Pathway,Bladder Cancer Signaling,Cell Cycle: G1/S Checkpoint Regulation,Cell Cycle: G2/M DNA Damage Checkpoint Regulation,Chronic Myeloid Leukemia Signaling,Cyclins and Cell Cycle Regulation,Endocannabinoid Cancer Inhibition Pathway,Estrogen Rece…
Quad-FLT	mmu-miR-22-5p	miR-22-5p (and other miRNAs w/seed GUUCUUC)	0.7	TargetScan Human	Moderate (predicted)	Cdk19	CDK19	-0.575	Cancer,Connective Tissue Disorders,Dermatological Diseases and Conditions,Developmental Disorder,Endocrine System Disorders,Gastrointestinal Disease,Hereditary Disorder,Inflammatory Response,Neurological Disease,Organismal Injury and Abnormalities,Psychological Disorders,Renal and Urological Disease,Reproductive System Disease,Skeletal and Muscular Disorders	Cell Cycle Control of Chromosomal Replication,Molecular Mechanisms of Cancer
Quad-FLT	mmu-miR-22-5p	miR-22-5p (and other miRNAs w/seed GUUCUUC)	0.7	TargetScan Human	Moderate (predicted)	Crk	CRK	-0.645	Cancer,Cardiovascular Disease,Connective Tissue Disorders,Developmental Disorder,Endocrine System Disorders,Gastrointestinal Disease,Hematological Disease,Immunological Disease,Inflammatory Response,Neurological Disease,Organismal Injury and Abnormalities,Respiratory Disease,Skeletal and Muscular Disorders	Actin Cytoskeleton Signaling,Angiopoietin Signaling,Axonal Guidance Signaling,Chronic Myeloid Leukemia Signaling,CXCR4 Signaling,Ephrin Receptor Signaling,Epithelial Adherens Junction Signaling,ERK/MAPK Signaling,FAK Signaling,FcŒ≥ Receptor-mediated Phagocytosis in Macrophages and Monocytes,FGF Signaling,G-Protein Coupled Receptor Signaling,Insulin Receptor Signaling,Integrin Signaling,Leukocyte …
Quad-FLT	mmu-miR-22-5p	miR-22-5p (and other miRNAs w/seed GUUCUUC)	0.7	TargetScan Human	High (predicted)	Hadh	HADH	-0.476	Cancer,Dermatological Diseases and Conditions,Developmental Disorder,Endocrine System Disorders,Gastrointestinal Disease,Hematological Disease,Hepatic System Disease,Hereditary Disorder,Metabolic Disease,Neurological Disease,Organismal Injury and Abnormalities,Psychological Disorders,Renal and Urological Disease,Skeletal and Muscular Disorders	Fatty Acid Œ≤-oxidation I,Glutaryl-CoA Degradation,LXR/RXR Activation,Tryptophan Degradation III (Eukaryotic)
Quad-FLT	mmu-miR-22-5p	miR-22-5p (and other miRNAs w/seed GUUCUUC)	0.7	TargetScan Human	Moderate (predicted)	Kpna3	KPNA3	-0.463	Cancer,Dermatological Diseases and Conditions,Gastrointestinal Disease,Hematological Disease,Immunological Disease,Neurological Disease,Organismal Injury and Abnormalities,Reproductive System Disease,Skeletal and Muscular Disorders	RAN Signaling,Role of NFAT in Regulation of the Immune Response,Role of PI3K/AKT Signaling in the Pathogenesis of Influenza
Quad-FLT	mmu-miR-22-5p	miR-22-5p (and other miRNAs w/seed GUUCUUC)	0.7	TargetScan Human	Moderate (predicted)	Lgr4	LGR4	-0.548	Cancer,Cardiovascular Disease,Connective Tissue Disorders,Dermatological Diseases and Conditions,Developmental Disorder,Endocrine System Disorders,Gastrointestinal Disease,Hematological Disease,Hepatic System Disease,Hereditary Disorder,Immunological Disease,Infectious Disease,Inflammatory Disease,Neurological Disease,Nutritional Disease,Ophthalmic Disease,Organismal Injury and Abnormalities,Psyc…	Breast Cancer Regulation by Stathmin1,CREB Signaling in Neurons,FAK Signaling,G-Protein Coupled Receptor Signaling,PCP (Planar Cell Polarity) Pathway,Phagosome Formation
Quad-FLT	mmu-miR-22-5p	miR-22-5p (and other miRNAs w/seed GUUCUUC)	0.7	TargetScan Human	Moderate (predicted)	Map2k1	MAP2K1	-0.568	Cancer,Cardiovascular Disease,Connective Tissue Disorders,Dermatological Diseases and Conditions,Developmental Disorder,Endocrine System Disorders,Gastrointestinal Disease,Hematological Disease,Hepatic System Disease,Hereditary Disorder,Immunological Disease,Infectious Disease,Inflammatory Disease,Inflammatory Response,Metabolic Disease,Neurological Disease,Ophthalmic Disease,Organismal Injury an…	14-3-3-mediated Signaling,4-1BB Signaling in T Lymphocytes,Actin Cytoskeleton Signaling,Acute Myeloid Leukemia Signaling,Acute Phase Response Signaling,Adrenomedullin signaling pathway,Aldosterone Signaling in Epithelial Cells,Antiproliferative Role of Somatostatin Receptor 2,Apelin Endothelial Signaling Pathway,Apoptosis Signaling,Autophagy,Axonal Guidance Signaling,B Cell Receptor Signaling,BER…
Quad-FLT	mmu-miR-22-5p	miR-22-5p (and other miRNAs w/seed GUUCUUC)	0.7	TargetScan Human	Moderate (predicted)	Picalm	PICALM	-0.62	Cancer,Cardiovascular Disease,Developmental Disorder,Endocrine System Disorders,Gastrointestinal Disease,Hematological Disease,Hepatic System Disease,Hereditary Disorder,Immunological Disease,Infectious Disease,Inflammatory Disease,Metabolic Disease,Neurological Disease,Nutritional Disease,Organismal Injury and Abnormalities,Psychological Disorders,Renal and Urological Disease,Reproductive System…	Clathrin-mediated Endocytosis Signaling
Quad-FLT	mmu-miR-22-5p	miR-22-5p (and other miRNAs w/seed GUUCUUC)	0.7	TargetScan Human	Moderate (predicted)	Ptpn3	PTPN3	-1.774	Cancer,Cardiovascular Disease,Connective Tissue Disorders,Dermatological Diseases and Conditions,Developmental Disorder,Endocrine System Disorders,Gastrointestinal Disease,Hepatic System Disease,Hereditary Disorder,Immunological Disease,Inflammatory Disease,Inflammatory Response,Metabolic Disease,Neurological Disease,Organismal Injury and Abnormalities,Psychological Disorders,Renal and Urological…	Protein Kinase A Signaling
Quad-FLT	mmu-miR-298-5p	miR-298-5p (and other miRNAs w/seed GCAGAGG)	2.246	TargetScan Human	Moderate (predicted)	Crk	CRK	-0.645	Cancer,Cardiovascular Disease,Connective Tissue Disorders,Developmental Disorder,Endocrine System Disorders,Gastrointestinal Disease,Hematological Disease,Immunological Disease,Inflammatory Response,Neurological Disease,Organismal Injury and Abnormalities,Respiratory Disease,Skeletal and Muscular Disorders	Actin Cytoskeleton Signaling,Angiopoietin Signaling,Axonal Guidance Signaling,Chronic Myeloid Leukemia Signaling,CXCR4 Signaling,Ephrin Receptor Signaling,Epithelial Adherens Junction Signaling,ERK/MAPK Signaling,FAK Signaling,FcŒ≥ Receptor-mediated Phagocytosis in Macrophages and Monocytes,FGF Signaling,G-Protein Coupled Receptor Signaling,Insulin Receptor Signaling,Integrin Signaling,Leukocyte …
Quad-FLT	mmu-miR-298-5p	miR-298-5p (and other miRNAs w/seed GCAGAGG)	2.246	TargetScan Human	Moderate (predicted)	Dnaja1	DNAJA1	-1.005	Cancer,Cardiovascular Disease,Developmental Disorder,Endocrine System Disorders,Gastrointestinal Disease,Hepatic System Disease,Hereditary Disorder,Infectious Disease,Neurological Disease,Organismal Injury and Abnormalities,Psychological Disorders,Reproductive System Disease,Skeletal and Muscular Disorders	Aldosterone Signaling in Epithelial Cells,NRF2-mediated Oxidative Stress Response,Protein Ubiquitination Pathway,Unfolded protein response
Quad-FLT	mmu-miR-298-5p	miR-298-5p (and other miRNAs w/seed GCAGAGG)	2.246	TargetScan Human	Moderate (predicted)	Irf5	IRF5	-0.97	Antimicrobial Response,Cancer,Cardiovascular Disease,Connective Tissue Disorders,Dermatological Diseases and Conditions,Developmental Disorder,Endocrine System Disorders,Gastrointestinal Disease,Hematological Disease,Hepatic System Disease,Hereditary Disorder,Hypersensitivity Response,Immunological Disease,Infectious Disease,Inflammatory Disease,Inflammatory Response,Neurological Disease,Ophthalm…	Systemic Lupus Erythematosus In B Cell Signaling Pathway
Quad-FLT	mmu-miR-298-5p	miR-298-5p (and other miRNAs w/seed GCAGAGG)	2.246	TargetScan Human	Moderate (predicted)	Rcan2	RCAN2	-0.614	Cancer,Cardiovascular Disease,Connective Tissue Disorders,Dermatological Diseases and Conditions,Developmental Disorder,Endocrine System Disorders,Gastrointestinal Disease,Immunological Disease,Neurological Disease,Organismal Injury and Abnormalities,Psychological Disorders,Reproductive System Disease,Skeletal and Muscular Disorders	Calcium Signaling,Role of NFAT in Cardiac Hypertrophy,Role of NFAT in Regulation of the Immune Response,TR/RXR Activation
Quad-FLT	mmu-miR-298-5p	miR-298-5p (and other miRNAs w/seed GCAGAGG)	2.246	TargetScan Human	Moderate (predicted)	Sdhd	SDHD	-0.565	Auditory Disease,Cancer,Cardiovascular Disease,Connective Tissue Disorders,Dermatological Diseases and Conditions,Developmental Disorder,Endocrine System Disorders,Gastrointestinal Disease,Hematological Disease,Hepatic System Disease,Hereditary Disorder,Immunological Disease,Metabolic Disease,Neurological Disease,Nutritional Disease,Organismal Injury and Abnormalities,Psychological Disorders,Rena…	Estrogen Receptor Signaling,Glucocorticoid Receptor Signaling,Hepatic Fibrosis Signaling Pathway,Huntington's Disease Signaling,Mitochondrial Dysfunction,Oxidative Phosphorylation,Sirtuin Signaling Pathway,TCA Cycle II (Eukaryotic)
Quad-FLT	mmu-miR-298-5p	miR-298-5p (and other miRNAs w/seed GCAGAGG)	2.246	TargetScan Human	Moderate (predicted)	Tarbp2	TARBP2	-0.456	Cancer,Cardiovascular Disease,Developmental Disorder,Gastrointestinal Disease,Hematological Disease,Immunological Disease,Organismal Injury and Abnormalities,Renal and Urological Disease,Reproductive System Disease,Respiratory Disease,Skeletal and Muscular Disorders	Role of PKR in Interferon Induction and Antiviral Response
Quad-FLT	mmu-miR-298-5p	miR-298-5p (and other miRNAs w/seed GCAGAGG)	2.246	TargetScan Human	Moderate (predicted)	Tpm3	TPM3	-1.095	Cancer,Dermatological Diseases and Conditions,Developmental Disorder,Endocrine System Disorders,Gastrointestinal Disease,Hepatic System Disease,Hereditary Disorder,Immunological Disease,Infectious Disease,Inflammatory Disease,Inflammatory Response,Neurological Disease,Organismal Injury and Abnormalities,Psychological Disorders,Renal and Urological Disease,Reproductive System Disease,Respiratory D…	Calcium Signaling
Quad-FLT	mmu-miR-298-5p	miR-298-5p (and other miRNAs w/seed GCAGAGG)	2.246	TargetScan Human	High (predicted)	Ubr2	UBR2	-0.428	Cancer,Cardiovascular Disease,Connective Tissue Disorders,Dermatological Diseases and Conditions,Developmental Disorder,Endocrine System Disorders,Gastrointestinal Disease,Hematological Disease,Hepatic System Disease,Hereditary Disorder,Immunological Disease,Inflammatory Disease,Metabolic Disease,Neurological Disease,Organismal Injury and Abnormalities,Psychological Disorders,Reproductive System …	Protein Ubiquitination Pathway
Quad-FLT	mmu-miR-299a-3p	miR-299a-3p (and other miRNAs w/seed AUGUGGG)	0.987	TargetScan Human	Moderate (predicted)	Cd55	CD55	-1.045	Cancer,Cardiovascular Disease,Connective Tissue Disorders,Dermatological Diseases and Conditions,Developmental Disorder,Endocrine System Disorders,Gastrointestinal Disease,Hematological Disease,Hepatic System Disease,Hereditary Disorder,Immunological Disease,Infectious Disease,Inflammatory Disease,Inflammatory Response,Metabolic Disease,Neurological Disease,Nutritional Disease,Organismal Injury a…	Caveolar-mediated Endocytosis Signaling,Complement System,Virus Entry via Endocytic Pathways
Quad-FLT	mmu-miR-299a-3p	miR-299a-3p (and other miRNAs w/seed AUGUGGG)	0.987	TargetScan Human	Moderate (predicted)	Kpna3	KPNA3	-0.463	Cancer,Dermatological Diseases and Conditions,Gastrointestinal Disease,Hematological Disease,Immunological Disease,Neurological Disease,Organismal Injury and Abnormalities,Reproductive System Disease,Skeletal and Muscular Disorders	RAN Signaling,Role of NFAT in Regulation of the Immune Response,Role of PI3K/AKT Signaling in the Pathogenesis of Influenza
Quad-FLT	mmu-miR-299a-3p	miR-299a-3p (and other miRNAs w/seed AUGUGGG)	0.987	TargetScan Human	High (predicted)	Pkia	PKIA	-0.389	Cancer,Hereditary Disorder,Neurological Disease,Organismal Injury and Abnormalities,Psychological Disorders,Reproductive System Disease,Skeletal and Muscular Disorders	cAMP-mediated signaling,Cardiac Œ≤-adrenergic Signaling
Quad-FLT	mmu-miR-29c-3p	miR-29b-3p (and other miRNAs w/seed AGCACCA)	0.617	Ingenuity Expert Findings	Experimentally Observed	Adamts14	ADAMTS14	-0.943	Cancer,Connective Tissue Disorders,Dermatological Diseases and Conditions,Developmental Disorder,Endocrine System Disorders,Gastrointestinal Disease,Hematological Disease,Hepatic System Disease,Hereditary Disorder,Immunological Disease,Inflammatory Disease,Inflammatory Response,Neurological Disease,Ophthalmic Disease,Organismal Injury and Abnormalities,Psychological Disorders,Reproductive System …	Axonal Guidance Signaling
Quad-FLT	mmu-miR-29c-3p	miR-29b-3p (and other miRNAs w/seed AGCACCA)	0.617	TargetScan Human	Moderate (predicted)	Amot	AMOT	-0.525	Cancer,Cardiovascular Disease,Connective Tissue Disorders,Dermatological Diseases and Conditions,Developmental Disorder,Endocrine System Disorders,Gastrointestinal Disease,Hematological Disease,Hepatic System Disease,Immunological Disease,Inflammatory Disease,Inflammatory Response,Neurological Disease,Nutritional Disease,Ophthalmic Disease,Organismal Injury and Abnormalities,Psychological Disorde…	G-Protein Coupled Receptor Signaling,HIPPO signaling
Quad-FLT	mmu-miR-29c-3p	miR-29b-3p (and other miRNAs w/seed AGCACCA)	0.617	TargetScan Human	Moderate (predicted)	Jarid2	JARID2	-0.622	Cancer,Cardiovascular Disease,Connective Tissue Disorders,Dermatological Diseases and Conditions,Developmental Disorder,Endocrine System Disorders,Gastrointestinal Disease,Hematological Disease,Hepatic System Disease,Hereditary Disorder,Immunological Disease,Inflammatory Disease,Inflammatory Response,Neurological Disease,Organismal Injury and Abnormalities,Psychological Disorders,Renal and Urolog…	HOTAIR Regulatory Pathway,Pulmonary Fibrosis Idiopathic Signaling Pathway,Role of OCT4 in Mammalian Embryonic Stem Cell Pluripotency
Quad-FLT	mmu-miR-29c-3p	miR-29b-3p (and other miRNAs w/seed AGCACCA)	0.617	Ingenuity Expert Findings,TarBase,TargetScan Human,miRecords	Experimentally Observed,High (predicted)	Mcl1	MCL1	-0.412	Cancer,Cardiovascular Disease,Connective Tissue Disorders,Dermatological Diseases and Conditions,Developmental Disorder,Endocrine System Disorders,Gastrointestinal Disease,Hematological Disease,Hepatic System Disease,Immunological Disease,Infectious Disease,Inflammatory Disease,Inflammatory Response,Neurological Disease,Organismal Injury and Abnormalities,Psychological Disorders,Renal and Urologi…	Apoptosis Signaling,IL-6 Signaling,IL-7 Signaling Pathway,MYC Mediated Apoptosis Signaling,PI3K/AKT Signaling,Systemic Lupus Erythematosus In B Cell Signaling Pathway
Quad-FLT	mmu-miR-29c-3p	miR-29b-3p (and other miRNAs w/seed AGCACCA)	0.617	TargetScan Human	Moderate (predicted)	Pdhx	PDHX	-0.541	Cancer,Dermatological Diseases and Conditions,Developmental Disorder,Endocrine System Disorders,Gastrointestinal Disease,Hereditary Disorder,Metabolic Disease,Neurological Disease,Organismal Injury and Abnormalities,Reproductive System Disease,Skeletal and Muscular Disorders	Insulin Secretion Signaling Pathway,Senescence Pathway
Quad-FLT	mmu-miR-29c-3p	miR-29b-3p (and other miRNAs w/seed AGCACCA)	0.617	TargetScan Human	Moderate (predicted)	Per3	PER3	-1.534	Cancer,Cardiovascular Disease,Connective Tissue Disorders,Dermatological Diseases and Conditions,Developmental Disorder,Gastrointestinal Disease,Hereditary Disorder,Immunological Disease,Infectious Disease,Inflammatory Disease,Inflammatory Response,Neurological Disease,Organismal Injury and Abnormalities,Psychological Disorders,Reproductive System Disease,Skeletal and Muscular Disorders	Circadian Rhythm Signaling
Quad-FLT	mmu-miR-29c-3p	miR-29b-3p (and other miRNAs w/seed AGCACCA)	0.617	TargetScan Human	Moderate (predicted)	Prkab2	PRKAB2	-0.779	Cancer,Cardiovascular Disease,Dermatological Diseases and Conditions,Developmental Disorder,Endocrine System Disorders,Gastrointestinal Disease,Hepatic System Disease,Hereditary Disorder,Inflammatory Response,Metabolic Disease,Neurological Disease,Nutritional Disease,Organismal Injury and Abnormalities,Respiratory Disease,Skeletal and Muscular Disorders	AMPK Signaling,Apelin Adipocyte Signaling Pathway,Apelin Cardiac Fibroblast Signaling Pathway,Apelin Endothelial Signaling Pathway,Apelin Muscle Signaling Pathway,Apelin Pancreas Signaling Pathway,Autophagy,Circadian Rhythm Signaling,CLEAR Signaling Pathway,Endocannabinoid Cancer Inhibition Pathway,eNOS Signaling,Epithelial Adherens Junction Signaling,Estrogen Receptor Signaling,Ferroptosis Signa…
Quad-FLT	mmu-miR-29c-3p	miR-29b-3p (and other miRNAs w/seed AGCACCA)	0.617	TargetScan Human	Moderate (predicted)	Slc16a1	SLC16A1	-1.269	Cancer,Dermatological Diseases and Conditions,Developmental Disorder,Endocrine System Disorders,Gastrointestinal Disease,Hematological Disease,Hereditary Disorder,Immunological Disease,Metabolic Disease,Neurological Disease,Ophthalmic Disease,Organismal Injury and Abnormalities,Renal and Urological Disease,Reproductive System Disease,Respiratory Disease,Skeletal and Muscular Disorders,Tumor Morph…	Neurovascular Coupling Signaling Pathway,Tumor Microenvironment Pathway,White Adipose Tissue Browning Pathway
Quad-FLT	mmu-miR-29c-3p	miR-29b-3p (and other miRNAs w/seed AGCACCA)	0.617	TargetScan Human	Moderate (predicted)	Slk	SLK	-0.513	Cancer,Dermatological Diseases and Conditions,Developmental Disorder,Endocrine System Disorders,Gastrointestinal Disease,Hepatic System Disease,Neurological Disease,Organismal Injury and Abnormalities,Psychological Disorders,Renal and Urological Disease,Reproductive System Disease,Skeletal and Muscular Disorders	Mitotic Roles of Polo-Like Kinase
Quad-FLT	mmu-miR-3082-3p	miR-3082-3p (and other miRNAs w/seed ACAUGGC)	-2.08	TargetScan Human	Moderate (predicted)	Mapt	MAPT	0.364	Cancer,Cardiovascular Disease,Connective Tissue Disorders,Dermatological Diseases and Conditions,Developmental Disorder,Endocrine System Disorders,Gastrointestinal Disease,Hematological Disease,Hepatic System Disease,Hereditary Disorder,Immunological Disease,Infectious Disease,Inflammatory Disease,Inflammatory Response,Metabolic Disease,Neurological Disease,Nutritional Disease,Ophthalmic Disease,…	14-3-3-mediated Signaling,Amyloid Processing,BAG2 Signaling Pathway,CDK5 Signaling,Neuroinflammation Signaling Pathway,Neuroprotective Role of THOP1 in Alzheimer's Disease,Neurovascular Coupling Signaling Pathway,p38 MAPK Signaling,p70S6K Signaling,Reelin Signaling in Neurons,Semaphorin Neuronal Repulsive Signaling Pathway,Synaptogenesis Signaling Pathway
Quad-FLT	mmu-miR-3082-3p	miR-3082-3p (and other miRNAs w/seed ACAUGGC)	-2.08	TargetScan Human	Moderate (predicted)	Rps8	RPS8	0.481	Auditory Disease,Cancer,Cardiovascular Disease,Dermatological Diseases and Conditions,Developmental Disorder,Endocrine System Disorders,Hereditary Disorder,Neurological Disease,Organismal Injury and Abnormalities,Psychological Disorders,Skeletal and Muscular Disorders	Coronavirus Pathogenesis Pathway,EIF2 Signaling,mTOR Signaling,Regulation of eIF4 and p70S6K Signaling
Quad-FLT	mmu-miR-3082-3p	miR-3082-3p (and other miRNAs w/seed ACAUGGC)	-2.08	TargetScan Human	Moderate (predicted)	Sik3	SIK3	0.43	Auditory Disease,Cancer,Connective Tissue Disorders,Dermatological Diseases and Conditions,Developmental Disorder,Endocrine System Disorders,Gastrointestinal Disease,Hepatic System Disease,Hereditary Disorder,Metabolic Disease,Neurological Disease,Nutritional Disease,Organismal Injury and Abnormalities,Psychological Disorders,Skeletal and Muscular Disorders	Osteoarthritis Pathway
Quad-FLT	mmu-miR-6240	miR-330-3p (and other miRNAs w/seed CAAAGCA)	1.645	TargetScan Human	Moderate (predicted)	Fn1	FN1	-0.65	Auditory Disease,Cancer,Cardiovascular Disease,Connective Tissue Disorders,Dermatological Diseases and Conditions,Developmental Disorder,Endocrine System Disorders,Gastrointestinal Disease,Hematological Disease,Hepatic System Disease,Hereditary Disorder,Hypersensitivity Response,Immunological Disease,Infectious Disease,Inflammatory Disease,Inflammatory Response,Metabolic Disease,Neurological Dise…	Actin Cytoskeleton Signaling,Acute Phase Response Signaling,Agranulocyte Adhesion and Diapedesis,CSDE1 Signaling Pathway,Hepatic Fibrosis / Hepatic Stellate Cell Activation,ID1 Signaling Pathway,ILK Signaling,Osteoarthritis Pathway,Phagosome Formation,Pulmonary Fibrosis Idiopathic Signaling Pathway,Role of Macrophages, Fibroblasts and Endothelial Cells in Rheumatoid Arthritis,Tumor Microenvironme…
Quad-FLT	mmu-miR-6240	miR-330-3p (and other miRNAs w/seed CAAAGCA)	1.645	TargetScan Human	Moderate (predicted)	Prkab2	PRKAB2	-0.779	Cancer,Cardiovascular Disease,Dermatological Diseases and Conditions,Developmental Disorder,Endocrine System Disorders,Gastrointestinal Disease,Hepatic System Disease,Hereditary Disorder,Inflammatory Response,Metabolic Disease,Neurological Disease,Nutritional Disease,Organismal Injury and Abnormalities,Respiratory Disease,Skeletal and Muscular Disorders	AMPK Signaling,Apelin Adipocyte Signaling Pathway,Apelin Cardiac Fibroblast Signaling Pathway,Apelin Endothelial Signaling Pathway,Apelin Muscle Signaling Pathway,Apelin Pancreas Signaling Pathway,Autophagy,Circadian Rhythm Signaling,CLEAR Signaling Pathway,Endocannabinoid Cancer Inhibition Pathway,eNOS Signaling,Epithelial Adherens Junction Signaling,Estrogen Receptor Signaling,Ferroptosis Signa…
Quad-FLT	mmu-miR-6240	miR-330-3p (and other miRNAs w/seed CAAAGCA)	1.645	TargetScan Human	Moderate (predicted)	Tfrc	TFRC	-0.672	Cancer,Cardiovascular Disease,Connective Tissue Disorders,Dermatological Diseases and Conditions,Developmental Disorder,Endocrine System Disorders,Gastrointestinal Disease,Hematological Disease,Hepatic System Disease,Hereditary Disorder,Immunological Disease,Infectious Disease,Inflammatory Disease,Inflammatory Response,Metabolic Disease,Neurological Disease,Nutritional Disease,Organismal Injury a…	Clathrin-mediated Endocytosis Signaling,Ferroptosis Signaling Pathway,Hepatic Fibrosis Signaling Pathway,Iron homeostasis signaling pathway,Virus Entry via Endocytic Pathways
Quad-FLT	mmu-miR-331-3p	miR-331-3p (miRNAs w/seed CCCCUGG)	1.117	TargetScan Human	Moderate (predicted)	Cat	CAT	-0.761	Auditory Disease,Cancer,Cardiovascular Disease,Connective Tissue Disorders,Dermatological Diseases and Conditions,Developmental Disorder,Endocrine System Disorders,Gastrointestinal Disease,Hematological Disease,Hepatic System Disease,Hereditary Disorder,Immunological Disease,Infectious Disease,Inflammatory Disease,Inflammatory Response,Metabolic Disease,Neurological Disease,Nutritional Disease,Op…	Amyotrophic Lateral Sclerosis Signaling,Apelin Adipocyte Signaling Pathway,Apelin Cardiomyocyte Signaling Pathway,Ethanol Degradation IV,LPS/IL-1 Mediated Inhibition of RXR Function,Mitochondrial Dysfunction,NRF2-mediated Oxidative Stress Response,Production of Nitric Oxide and Reactive Oxygen Species in Macrophages,Senescence Pathway,Superoxide Radicals Degradation,Xenobiotic Metabolism PXR Sign…
Quad-FLT	mmu-miR-331-3p	miR-331-3p (miRNAs w/seed CCCCUGG)	1.117	TargetScan Human	High (predicted)	Mfng	MFNG	-0.906	Cancer,Connective Tissue Disorders,Dermatological Diseases and Conditions,Gastrointestinal Disease,Hepatic System Disease,Immunological Disease,Inflammatory Response,Organismal Injury and Abnormalities,Reproductive System Disease,Respiratory Disease,Skeletal and Muscular Disorders	Notch Signaling
Quad-FLT	mmu-miR-335-3p	miR-335-3p (miRNAs w/seed UUUUCAU)	-1.873	TargetScan Human	Moderate (predicted)	Fos	FOS	1.918	Cancer,Cardiovascular Disease,Connective Tissue Disorders,Dermatological Diseases and Conditions,Developmental Disorder,Endocrine System Disorders,Gastrointestinal Disease,Hematological Disease,Hepatic System Disease,Hereditary Disorder,Hypersensitivity Response,Immunological Disease,Infectious Disease,Inflammatory Disease,Inflammatory Response,Metabolic Disease,Neurological Disease,Nutritional D…	14-3-3-mediated Signaling,Acute Phase Response Signaling,Adrenomedullin signaling pathway,Apelin Endothelial Signaling Pathway,April Mediated Signaling,Aryl Hydrocarbon Receptor Signaling,Autophagy,B Cell Activating Factor Signaling,CCR5 Signaling in Macrophages,CD27 Signaling in Lymphocytes,CD28 Signaling in T Helper Cells,CD40 Signaling,CDC42 Signaling,Ceramide Signaling,Chemokine Signaling,Cho…
Quad-FLT	mmu-miR-335-5p	miR-335-5p (and other miRNAs w/seed CAAGAGC)	1.129	TargetScan Human	Moderate (predicted)	Dnaja1	DNAJA1	-1.005	Cancer,Cardiovascular Disease,Developmental Disorder,Endocrine System Disorders,Gastrointestinal Disease,Hepatic System Disease,Hereditary Disorder,Infectious Disease,Neurological Disease,Organismal Injury and Abnormalities,Psychological Disorders,Reproductive System Disease,Skeletal and Muscular Disorders	Aldosterone Signaling in Epithelial Cells,NRF2-mediated Oxidative Stress Response,Protein Ubiquitination Pathway,Unfolded protein response
Quad-FLT	mmu-miR-335-5p	miR-335-5p (and other miRNAs w/seed CAAGAGC)	1.129	TargetScan Human	Moderate (predicted)	Eif4a2	EIF4A2	-0.567	Cancer,Cardiovascular Disease,Developmental Disorder,Endocrine System Disorders,Gastrointestinal Disease,Hepatic System Disease,Hereditary Disorder,Infectious Disease,Inflammatory Disease,Metabolic Disease,Neurological Disease,Organismal Injury and Abnormalities,Psychological Disorders,Renal and Urological Disease,Reproductive System Disease,Respiratory Disease,Skeletal and Muscular Disorders	EIF2 Signaling,Insulin Secretion Signaling Pathway,mTOR Signaling,Regulation of eIF4 and p70S6K Signaling
Quad-FLT	mmu-miR-335-5p	miR-335-5p (and other miRNAs w/seed CAAGAGC)	1.129	Ingenuity Expert Findings	Experimentally Observed	Ptpn11	PTPN11	-0.515	Auditory Disease,Cancer,Cardiovascular Disease,Connective Tissue Disorders,Dental Disease,Dermatological Diseases and Conditions,Developmental Disorder,Endocrine System Disorders,Gastrointestinal Disease,Hematological Disease,Hepatic System Disease,Hereditary Disorder,Hypersensitivity Response,Immunological Disease,Infectious Disease,Inflammatory Disease,Inflammatory Response,Metabolic Disease,Ne…	3-phosphoinositide Biosynthesis,3-phosphoinositide Degradation,Acute Phase Response Signaling,Angiopoietin Signaling,Antiproliferative Role of Somatostatin Receptor 2,Axonal Guidance Signaling,B Cell Receptor Signaling,CD28 Signaling in T Helper Cells,Chronic Myeloid Leukemia Signaling,CNTF Signaling,CTLA4 Signaling in Cytotoxic T Lymphocytes,D-myo-inositol (1,4,5,6)-Tetrakisphosphate Biosynthesi…
Quad-FLT	mmu-miR-342-3p	miR-342-3p (miRNAs w/seed CUCACAC)	-1.084	TargetScan Human	Moderate (predicted)	Fosb	FOSB	2.351	Cancer,Cardiovascular Disease,Connective Tissue Disorders,Dermatological Diseases and Conditions,Developmental Disorder,Endocrine System Disorders,Gastrointestinal Disease,Immunological Disease,Inflammatory Disease,Inflammatory Response,Neurological Disease,Nutritional Disease,Organismal Injury and Abnormalities,Psychological Disorders,Renal and Urological Disease,Reproductive System Disease,Skel…	CDK5 Signaling,Opioid Signaling Pathway
Quad-FLT	mmu-miR-342-3p	miR-342-3p (miRNAs w/seed CUCACAC)	-1.084	TargetScan Human	Moderate (predicted)	Usp13	USP13	0.575	Cancer,Cardiovascular Disease,Dermatological Diseases and Conditions,Developmental Disorder,Endocrine System Disorders,Gastrointestinal Disease,Hepatic System Disease,Hereditary Disorder,Infectious Disease,Metabolic Disease,Neurological Disease,Organismal Injury and Abnormalities,Psychological Disorders,Renal and Urological Disease,Reproductive System Disease,Respiratory Disease,Skeletal and Musc…	Protein Ubiquitination Pathway
Quad-FLT	mmu-miR-369-3p	miR-369-3p (miRNAs w/seed AUAAUAC)	1.053	TargetScan Human	Moderate (predicted)	Cebpa	CEBPA	-1.149	Cancer,Cardiovascular Disease,Connective Tissue Disorders,Dermatological Diseases and Conditions,Developmental Disorder,Endocrine System Disorders,Gastrointestinal Disease,Hematological Disease,Hepatic System Disease,Hereditary Disorder,Hypersensitivity Response,Immunological Disease,Inflammatory Disease,Inflammatory Response,Metabolic Disease,Neurological Disease,Nutritional Disease,Organismal I…	Acute Myeloid Leukemia Signaling,Adipogenesis pathway,Glucocorticoid Receptor Signaling,Growth Hormone Signaling,Role of Macrophages, Fibroblasts and Endothelial Cells in Rheumatoid Arthritis,Sumoylation Pathway,Tight Junction Signaling,Unfolded protein response,VDR/RXR Activation
Quad-FLT	mmu-miR-369-3p	miR-369-3p (miRNAs w/seed AUAAUAC)	1.053	TargetScan Human	Moderate (predicted)	Cfl2	CFL2	-0.481	Cancer,Developmental Disorder,Gastrointestinal Disease,Hepatic System Disease,Hereditary Disorder,Nutritional Disease,Organismal Injury and Abnormalities,Renal and Urological Disease,Skeletal and Muscular Disorders	Actin Cytoskeleton Signaling,Axonal Guidance Signaling,B Cell Receptor Signaling,CCR3 Signaling in Eosinophils,CDC42 Signaling,Ephrin A Signaling,Ephrin B Signaling,Ephrin Receptor Signaling,Epithelial Adherens Junction Signaling,Estrogen Receptor Signaling,Germ Cell-Sertoli Cell Junction Signaling,ILK Signaling,Natural Killer Cell Signaling,PAK Signaling,Phagosome Formation,Pulmonary Healing Sig…
Quad-FLT	mmu-miR-369-3p	miR-369-3p (miRNAs w/seed AUAAUAC)	1.053	TargetScan Human	Moderate (predicted)	Crk	CRK	-0.645	Cancer,Cardiovascular Disease,Connective Tissue Disorders,Developmental Disorder,Endocrine System Disorders,Gastrointestinal Disease,Hematological Disease,Immunological Disease,Inflammatory Response,Neurological Disease,Organismal Injury and Abnormalities,Respiratory Disease,Skeletal and Muscular Disorders	Actin Cytoskeleton Signaling,Angiopoietin Signaling,Axonal Guidance Signaling,Chronic Myeloid Leukemia Signaling,CXCR4 Signaling,Ephrin Receptor Signaling,Epithelial Adherens Junction Signaling,ERK/MAPK Signaling,FAK Signaling,FcŒ≥ Receptor-mediated Phagocytosis in Macrophages and Monocytes,FGF Signaling,G-Protein Coupled Receptor Signaling,Insulin Receptor Signaling,Integrin Signaling,Leukocyte …
Quad-FLT	mmu-miR-369-3p	miR-369-3p (miRNAs w/seed AUAAUAC)	1.053	TargetScan Human	Moderate (predicted)	Etfa	ETFA	-0.807	Cancer,Connective Tissue Disorders,Dermatological Diseases and Conditions,Developmental Disorder,Endocrine System Disorders,Gastrointestinal Disease,Hematological Disease,Hereditary Disorder,Immunological Disease,Inflammatory Disease,Inflammatory Response,Metabolic Disease,Organismal Injury and Abnormalities,Renal and Urological Disease,Reproductive System Disease,Skeletal and Muscular Disorders	NAD Signaling Pathway
Quad-FLT	mmu-miR-369-3p	miR-369-3p (miRNAs w/seed AUAAUAC)	1.053	TargetScan Human	Moderate (predicted)	Uchl3	UCHL3	-0.557	Cancer,Cardiovascular Disease,Dermatological Diseases and Conditions,Developmental Disorder,Endocrine System Disorders,Inflammatory Disease,Inflammatory Response,Metabolic Disease,Neurological Disease,Nutritional Disease,Ophthalmic Disease,Organismal Injury and Abnormalities,Psychological Disorders,Reproductive System Disease,Respiratory Disease,Skeletal and Muscular Disorders	Protein Ubiquitination Pathway
Quad-FLT	mmu-miR-540-3p	miR-540-3p (and other miRNAs w/seed GGUCAGA)	-1.874	TargetScan Human	Moderate (predicted)	Fosb	FOSB	2.351	Cancer,Cardiovascular Disease,Connective Tissue Disorders,Dermatological Diseases and Conditions,Developmental Disorder,Endocrine System Disorders,Gastrointestinal Disease,Immunological Disease,Inflammatory Disease,Inflammatory Response,Neurological Disease,Nutritional Disease,Organismal Injury and Abnormalities,Psychological Disorders,Renal and Urological Disease,Reproductive System Disease,Skel…	CDK5 Signaling,Opioid Signaling Pathway
Quad-FLT	mmu-miR-540-3p	miR-540-3p (and other miRNAs w/seed GGUCAGA)	-1.874	TargetScan Human	Moderate (predicted)	Nfatc2	NFATC2	0.458	Cancer,Cardiovascular Disease,Connective Tissue Disorders,Dermatological Diseases and Conditions,Developmental Disorder,Endocrine System Disorders,Gastrointestinal Disease,Hematological Disease,Hepatic System Disease,Hypersensitivity Response,Immunological Disease,Inflammatory Disease,Inflammatory Response,Metabolic Disease,Neurological Disease,Ophthalmic Disease,Organismal Injury and Abnormaliti…	April Mediated Signaling,Axonal Guidance Signaling,B Cell Activating Factor Signaling,B Cell Receptor Signaling,Calcium Signaling,Calcium-induced T Lymphocyte Apoptosis,Cardiac Hypertrophy Signaling (Enhanced),CD28 Signaling in T Helper Cells,fMLP Signaling in Neutrophils,G-Protein Coupled Receptor Signaling,Glucocorticoid Receptor Signaling,GŒ±q Signaling,ICOS-ICOSL Signaling in T Helper Cells,I…
Quad-FLT	mmu-miR-540-3p	miR-540-3p (and other miRNAs w/seed GGUCAGA)	-1.874	TargetScan Human	Moderate (predicted)	Pde2a	PDE2A	0.622	Cancer,Cardiovascular Disease,Connective Tissue Disorders,Dermatological Diseases and Conditions,Developmental Disorder,Endocrine System Disorders,Gastrointestinal Disease,Hereditary Disorder,Inflammatory Disease,Inflammatory Response,Metabolic Disease,Neurological Disease,Organismal Injury and Abnormalities,Psychological Disorders,Renal and Urological Disease,Reproductive System Disease,Respirat…	cAMP-mediated signaling,Cardiac Hypertrophy Signaling (Enhanced),Cardiac Œ≤-adrenergic Signaling,Cellular Effects of Sildenafil (Viagra),Dilated Cardiomyopathy Signaling Pathway,G-Protein Coupled Receptor Signaling,Nitric Oxide Signaling in the Cardiovascular System,Protein Kinase A Signaling,Relaxin Signaling,Sperm Motility,tRNA Splicing
Quad-FLT	mmu-miR-540-3p	miR-540-3p (and other miRNAs w/seed GGUCAGA)	-1.874	TargetScan Human	Moderate (predicted)	Rhob	RHOB	0.441	Cancer,Connective Tissue Disorders,Dermatological Diseases and Conditions,Developmental Disorder,Endocrine System Disorders,Gastrointestinal Disease,Hematological Disease,Hereditary Disorder,Immunological Disease,Infectious Disease,Inflammatory Disease,Inflammatory Response,Metabolic Disease,Neurological Disease,Organismal Injury and Abnormalities,Psychological Disorders,Renal and Urological Dise…	Actin Nucleation by ARP-WASP Complex,Cardiac Hypertrophy Signaling,Cholecystokinin/Gastrin-mediated Signaling,Colorectal Cancer Metastasis Signaling,CXCR4 Signaling,Germ Cell-Sertoli Cell Junction Signaling,Glioblastoma Multiforme Signaling,Glioma Invasiveness Signaling,GŒ±q Signaling,Hepatic Fibrosis Signaling Pathway,HMGB1 Signaling,IL-8 Signaling,ILK Signaling,Integrin Signaling,Molecular Mech…
Quad-FLT	mmu-miR-540-3p	miR-540-3p (and other miRNAs w/seed GGUCAGA)	-1.874	TargetScan Human	Moderate (predicted)	Sdc4	SDC4	0.573	Cancer,Cardiovascular Disease,Connective Tissue Disorders,Dermatological Diseases and Conditions,Developmental Disorder,Endocrine System Disorders,Gastrointestinal Disease,Hepatic System Disease,Hereditary Disorder,Immunological Disease,Inflammatory Disease,Inflammatory Response,Neurological Disease,Organismal Injury and Abnormalities,Psychological Disorders,Renal and Urological Disease,Reproduct…	Agranulocyte Adhesion and Diapedesis,CSDE1 Signaling Pathway,Granulocyte Adhesion and Diapedesis,Osteoarthritis Pathway
Quad-FLT	mmu-miR-540-3p	miR-540-3p (and other miRNAs w/seed GGUCAGA)	-1.874	TargetScan Human	Moderate (predicted)	Wnt4	WNT4	0.821	Cancer,Cardiovascular Disease,Dermatological Diseases and Conditions,Developmental Disorder,Endocrine System Disorders,Gastrointestinal Disease,Hereditary Disorder,Inflammatory Response,Metabolic Disease,Neurological Disease,Nutritional Disease,Organismal Injury and Abnormalities,Renal and Urological Disease,Reproductive System Disease,Respiratory Disease,Skeletal and Muscular Disorders	Axonal Guidance Signaling,Basal Cell Carcinoma Signaling,Cardiac Hypertrophy Signaling (Enhanced),Colorectal Cancer Metastasis Signaling,Factors Promoting Cardiogenesis in Vertebrates,Glioblastoma Multiforme Signaling,Hepatic Fibrosis Signaling Pathway,HOTAIR Regulatory Pathway,Human Embryonic Stem Cell Pluripotency,Molecular Mechanisms of Cancer,Ovarian Cancer Signaling,PCP (Planar Cell Polarity…
Quad-FLT	mmu-miR-615-3p	miR-615-3p (miRNAs w/seed CCGAGCC)	1.082	TargetScan Human	Moderate (predicted)	Cebpa	CEBPA	-1.149	Cancer,Cardiovascular Disease,Connective Tissue Disorders,Dermatological Diseases and Conditions,Developmental Disorder,Endocrine System Disorders,Gastrointestinal Disease,Hematological Disease,Hepatic System Disease,Hereditary Disorder,Hypersensitivity Response,Immunological Disease,Inflammatory Disease,Inflammatory Response,Metabolic Disease,Neurological Disease,Nutritional Disease,Organismal I…	Acute Myeloid Leukemia Signaling,Adipogenesis pathway,Glucocorticoid Receptor Signaling,Growth Hormone Signaling,Role of Macrophages, Fibroblasts and Endothelial Cells in Rheumatoid Arthritis,Sumoylation Pathway,Tight Junction Signaling,Unfolded protein response,VDR/RXR Activation
Quad-FLT	mmu-miR-615-3p	miR-615-3p (miRNAs w/seed CCGAGCC)	1.082	TargetScan Human	Moderate (predicted)	Cpe	CPE	-0.507	Cancer,Cardiovascular Disease,Connective Tissue Disorders,Dermatological Diseases and Conditions,Developmental Disorder,Endocrine System Disorders,Gastrointestinal Disease,Hematological Disease,Hepatic System Disease,Hereditary Disorder,Inflammatory Disease,Inflammatory Response,Metabolic Disease,Neurological Disease,Nutritional Disease,Organismal Injury and Abnormalities,Psychological Disorders,…	Insulin Secretion Signaling Pathway,SPINK1 Pancreatic Cancer Pathway,Type I Diabetes Mellitus Signaling
Quad-FLT	mmu-miR-92a-1-5p	miR-92a-1-5p (miRNAs w/seed GGUUGGG)	2.278	TargetScan Human	Moderate (predicted)	Cxcl14	CXCL14	-0.454	Cancer,Cardiovascular Disease,Connective Tissue Disorders,Dermatological Diseases and Conditions,Developmental Disorder,Endocrine System Disorders,Gastrointestinal Disease,Hematological Disease,Hepatic System Disease,Hereditary Disorder,Immunological Disease,Inflammatory Disease,Inflammatory Response,Metabolic Disease,Neurological Disease,Organismal Injury and Abnormalities,Reproductive System Di…	Agranulocyte Adhesion and Diapedesis,Granulocyte Adhesion and Diapedesis
Quad-FLT	mmu-miR-92a-1-5p	miR-92a-1-5p (miRNAs w/seed GGUUGGG)	2.278	TargetScan Human	Moderate (predicted)	Mcl1	MCL1	-0.412	Cancer,Cardiovascular Disease,Connective Tissue Disorders,Dermatological Diseases and Conditions,Developmental Disorder,Endocrine System Disorders,Gastrointestinal Disease,Hematological Disease,Hepatic System Disease,Immunological Disease,Infectious Disease,Inflammatory Disease,Inflammatory Response,Neurological Disease,Organismal Injury and Abnormalities,Psychological Disorders,Renal and Urologi…	Apoptosis Signaling,IL-6 Signaling,IL-7 Signaling Pathway,MYC Mediated Apoptosis Signaling,PI3K/AKT Signaling,Systemic Lupus Erythematosus In B Cell Signaling Pathway
Quad-FLT	mmu-miR-92a-1-5p	miR-92a-1-5p (miRNAs w/seed GGUUGGG)	2.278	TargetScan Human	High (predicted)	Pfn2	PFN2	-0.847	Cancer,Developmental Disorder,Endocrine System Disorders,Gastrointestinal Disease,Hematological Disease,Hereditary Disorder,Immunological Disease,Inflammatory Response,Neurological Disease,Organismal Injury and Abnormalities,Psychological Disorders,Reproductive System Disease,Respiratory Disease,Skeletal and Muscular Disorders	Actin Cytoskeleton Signaling,Axonal Guidance Signaling,Integrin Signaling,PCP (Planar Cell Polarity) Pathway,Regulation of Actin-based Motility by Rho,RHOA Signaling
Quad-FLT	mmu-miR-92a-1-5p	miR-92a-1-5p (miRNAs w/seed GGUUGGG)	2.278	TargetScan Human	High (predicted)	Prkab2	PRKAB2	-0.779	Cancer,Cardiovascular Disease,Dermatological Diseases and Conditions,Developmental Disorder,Endocrine System Disorders,Gastrointestinal Disease,Hepatic System Disease,Hereditary Disorder,Inflammatory Response,Metabolic Disease,Neurological Disease,Nutritional Disease,Organismal Injury and Abnormalities,Respiratory Disease,Skeletal and Muscular Disorders	AMPK Signaling,Apelin Adipocyte Signaling Pathway,Apelin Cardiac Fibroblast Signaling Pathway,Apelin Endothelial Signaling Pathway,Apelin Muscle Signaling Pathway,Apelin Pancreas Signaling Pathway,Autophagy,Circadian Rhythm Signaling,CLEAR Signaling Pathway,Endocannabinoid Cancer Inhibition Pathway,eNOS Signaling,Epithelial Adherens Junction Signaling,Estrogen Receptor Signaling,Ferroptosis Signa…
Quad-FLT	mmu-miR-92a-1-5p	miR-92a-1-5p (miRNAs w/seed GGUUGGG)	2.278	TargetScan Human	Moderate (predicted)	Wipf1	WIPF1	-0.76	Cancer,Connective Tissue Disorders,Developmental Disorder,Endocrine System Disorders,Gastrointestinal Disease,Hematological Disease,Hepatic System Disease,Hereditary Disorder,Hypersensitivity Response,Immunological Disease,Infectious Disease,Inflammatory Disease,Inflammatory Response,Metabolic Disease,Neurological Disease,Organismal Injury and Abnormalities,Renal and Urological Disease,Reproducti…	Actin Nucleation by ARP-WASP Complex,Axonal Guidance Signaling,CDC42 Signaling,Ephrin Receptor Signaling,FAK Signaling,Integrin Signaling,Leukocyte Extravasation Signaling,Natural Killer Cell Signaling,Phagosome Formation,Regulation of Actin-based Motility by Rho,Signaling by Rho Family GTPases
Quad-FLT	mmu-miR-92a-3p	miR-92a-3p (and other miRNAs w/seed AUUGCAC)	0.339	TargetScan Human	Moderate (predicted)	Cfl2	CFL2	-0.481	Cancer,Developmental Disorder,Gastrointestinal Disease,Hepatic System Disease,Hereditary Disorder,Nutritional Disease,Organismal Injury and Abnormalities,Renal and Urological Disease,Skeletal and Muscular Disorders	Actin Cytoskeleton Signaling,Axonal Guidance Signaling,B Cell Receptor Signaling,CCR3 Signaling in Eosinophils,CDC42 Signaling,Ephrin A Signaling,Ephrin B Signaling,Ephrin Receptor Signaling,Epithelial Adherens Junction Signaling,Estrogen Receptor Signaling,Germ Cell-Sertoli Cell Junction Signaling,ILK Signaling,Natural Killer Cell Signaling,PAK Signaling,Phagosome Formation,Pulmonary Healing Sig…
Quad-FLT	mmu-miR-92a-3p	miR-92a-3p (and other miRNAs w/seed AUUGCAC)	0.339	TargetScan Human	High (predicted)	Itgav	ITGAV	-0.793	Cancer,Cardiovascular Disease,Connective Tissue Disorders,Dermatological Diseases and Conditions,Developmental Disorder,Endocrine System Disorders,Gastrointestinal Disease,Hematological Disease,Hepatic System Disease,Hereditary Disorder,Immunological Disease,Infectious Disease,Inflammatory Disease,Inflammatory Response,Metabolic Disease,Neurological Disease,Organismal Injury and Abnormalities,Psy…	Actin Cytoskeleton Signaling,Actin Nucleation by ARP-WASP Complex,Axonal Guidance Signaling,Cardiac Hypertrophy Signaling (Enhanced),Caveolar-mediated Endocytosis Signaling,CDC42 Signaling,Ephrin Receptor Signaling,ERK/MAPK Signaling,FAK Signaling,Glioma Invasiveness Signaling,Hepatic Fibrosis Signaling Pathway,HGF Signaling,IL-8 Signaling,Integrin Signaling,Molecular Mechanisms of Cancer,Neuregu…
Quad-FLT	mmu-miR-92a-3p	miR-92a-3p (and other miRNAs w/seed AUUGCAC)	0.339	TargetScan Human	Moderate (predicted)	Pdhb	PDHB	-0.424	Cancer,Developmental Disorder,Endocrine System Disorders,Gastrointestinal Disease,Hepatic System Disease,Hereditary Disorder,Metabolic Disease,Neurological Disease,Organismal Injury and Abnormalities,Renal and Urological Disease,Reproductive System Disease,Skeletal and Muscular Disorders	Acetyl-CoA Biosynthesis I (Pyruvate Dehydrogenase Complex),Insulin Secretion Signaling Pathway,Senescence Pathway
Quad-FLT	mmu-miR-92a-3p	miR-92a-3p (and other miRNAs w/seed AUUGCAC)	0.339	TargetScan Human	Moderate (predicted)	Pfn2	PFN2	-0.847	Cancer,Developmental Disorder,Endocrine System Disorders,Gastrointestinal Disease,Hematological Disease,Hereditary Disorder,Immunological Disease,Inflammatory Response,Neurological Disease,Organismal Injury and Abnormalities,Psychological Disorders,Reproductive System Disease,Respiratory Disease,Skeletal and Muscular Disorders	Actin Cytoskeleton Signaling,Axonal Guidance Signaling,Integrin Signaling,PCP (Planar Cell Polarity) Pathway,Regulation of Actin-based Motility by Rho,RHOA Signaling
