# Supplementary material for: Microgravity’s effects on miRNA-mRNA regulatory networks in a mouse model of segmental bone defects
Source: PLoS One. 2024 Dec 2;19(12):e0313768. doi: 10.1371/journal.pone.0313768 (PMC11611151; doi:10.1371/journal.pone.0313768)
Supplement: S6 Table — Here microgravity effects are studies in callus sham group, callus surgery group and quadriceps sham group as analyzed using IPA. (XLSX) [file pone.0313768.s010.xlsx]

## Sheet: Table S6
Table S6- Functional Annotation and Molecules involved in miRNA-mRNA integrative analysis. Here microgravity effects are studies in callus sham group, callus surgery group and quadriceps sham group as analyzed using IPA.
Study Group	Functions Annotation	p-Value	Molecules	# Molecules	# miRNA	# mRNA
Callus-Sham	Apoptosis	8.6e-15	ADAM12,ATG16L1,ATG5,BUB3,CCKBR,CCL11,CD200,CNR1,COL25A1,CREB3L2,DHFR,DLG1,DNMT3B,FBXW7,FGF13,FRAT1,GJC1,HOMER1,ID2,JAG1,KDR,KLF4,KLF5,LAMP2,LRRC8A,MECP2,miR-1-3p (and other miRNAs w/seed GGAAUGU),miR-200b-3p (and other miRNAs w/seed AAUACUG),NAPA,NFATC2,PDLIM7,PMEPA1,PPP2CA,PRDM16,PRKAA2,S100B,SOX4,TFDP1,TFRC,TNFRSF10A,TRAF5,WIF1,ZEB2,ZNF148	44	2	42
Callus-Surgery		1.38e-41	ABCG2,ACSL1,ADAM10,ALS2,AMOT,APLN,APP,ARL6IP5,ATP2C1,BCL6,BHLHE40,CASP2,CAV3,CDC42EP3,CEBPB,CIITA,CNTFR,COL2A1,COQ8A,DAB2,DDX5,DES,DHCR24,DHFR,DKK3,DNAJC3,DNMT3B,E2F3,E2F6,EDNRA,EFNB1,EGFR,EGLN2,EGLN3,EPHB4,FES,FGD1,FGD3,FGFR1,FGFR3,FST,FURIN,GNAO1,GNAS,GPR132,GRB10,GSN,HDAC3,HERPUD1,HIPK2,HMOX2,HOMER1,HSPA4,HSPA8,HSPB6,HTRA1,IGF1R,IRS1,ITGA4,ITGB1,KCNJ11,KMT2A,LAMP2,MAP2K1,MAP3K1,MAPK14,MAPK8,MA…	135	10	125
Quad-sham		1.42e-16	AHCTF1,AMOT,BACH1,BCL6,CAT,CD55,CDK19,CDKN1A,CEBPA,CPE,CRK,DNAJA1,ERRFI1,FBXW7,FN1,FOS,FOSB,FST,GJA1,HDAC8,HK2,IL6ST,IRF5,ITGAV,JUND,KLF5,let-7a-5p (and other miRNAs w/seed GAGGUAG),LGR4,MAP2K1,MAP3K3,MAPK1,MAPT,MCL1,miR-1-3p (and other miRNAs w/seed GGAAUGU),miR-10a-5p (and other miRNAs w/seed ACCCUGU),miR-143-3p (and other miRNAs w/seed GAGAUGA),miR-146a-5p (and other miRNAs w/seed GAGAACU),miR…	58	10	48
Callus-Sham	Necrosis	5.52e-15	ADAM12,ATG16L1,ATG5,BUB3,CCL11,CD200,CNR1,COL25A1,CREB3L2,DHFR,DLG1,DNMT3B,FBXW7,FGF13,FRAT1,GABRA2,ID2,JAG1,KDR,KLF4,KLF5,LAMP2,LRRC8A,MECP2,miR-1-3p (and other miRNAs w/seed GGAAUGU),miR-200b-3p (and other miRNAs w/seed AAUACUG),NAPA,NCK2,NFATC2,NRP2,PDLIM7,PMEPA1,PPP1R8,PPP2CA,PRKAA2,RUNX1T1,S100B,SOX4,TBX21,TFDP1,TFRC,TNFRSF10A,TRAF5,WIF1,ZEB2,ZNF148	46	2	44
Callus-Surgery		1.08e-39	ABCB8,ABCG2,ACSL1,ADAM10,ALS2,APLN,APP,ATP2A2,ATP2C1,BCL6,BHLHE40,CASP2,CAV3,CD79A,CDC42EP3,CEBPB,CIITA,CNTFR,COL2A1,CPB2,CX3CR1,DAB2,DES,DHCR24,DHFR,DKK3,DNMT3B,E2F3,E2F6,EDNRA,EFNB1,EGFR,EGLN2,EGLN3,EPHB4,FES,FGF18,FGFR1,FGFR3,FST,FURIN,GABRG3,GNAO1,GNAS,GPR132,GRB10,GSN,HDAC3,HERPUD1,HIPK2,HMOX2,HSPA4,HSPA8,HSPB6,HTRA1,IGF1R,IL27RA,IRS1,ISCU,ITGA4,ITGB1,KCNJ11,KMT2A,LAMP2,MAP2K1,MAP3K1,MAPK14,…	138	10	128
Quad-sham		1.48e-13	ATP2A2,BACH1,BCL6,CAT,CD55,CDKN1A,CEBPA,CPE,CRK,ERRFI1,FBXW7,FN1,FOS,FOSB,FST,GJA1,HDAC8,HK2,IL6ST,IRF5,ITGAV,JUND,KLF5,let-7a-5p (and other miRNAs w/seed GAGGUAG),MAP2K1,MAPK1,MAPT,MCL1,miR-1-3p (and other miRNAs w/seed GGAAUGU),miR-10a-5p (and other miRNAs w/seed ACCCUGU),miR-143-3p (and other miRNAs w/seed GAGAUGA),miR-146a-5p (and other miRNAs w/seed GAGAACU),miR-148a-3p (and other miRNAs w/s…	56	10	46
Callus-Sham	T cell development	6.24e-07	ATG5,ID2,JAG1,KDR,KLF4,LRRC8A,NFATC2,NFATC3,SOX4,TBX21,TRAF5,UBE2N	12	0	12
Callus-Surgery		6.04e-22	ADAM10,ADCY7,BCL6,BHLHE40,CD79A,CEBPB,CIITA,EFNB1,FURIN,HLA-DQA1,HRH1,IGF1R,IL27RA,ITGA4,MAP2K1,MAPK14,MAPK8,MAPK9,miR-17-5p (and other miRNAs w/seed AAAGUGC),miR-34a-5p (and other miRNAs w/seed GGCAGUG),NOTCH3,PIK3CD,PPP3CB,PTEN,PTGS1,PTPN2,RBL1,RHOA,RORA,SMARCA4,STAT3,TCF12,TGFBR1,THRA,TNFRSF13B,TRAF3,TRPV4,TSC1,UBE2N,VHL,YY1	41	2	39
Quad-sham		3.93e-09	BCL6,CDKN1A,CEBPA,IL6ST,IRF5,MAP2K1,MAPK1,MCL1,MFNG,miR-146a-5p (and other miRNAs w/seed GAGAACU),miR-17-5p (and other miRNAs w/seed AAAGUGC),NFATC2,PTPN11,SMAD3,SOCS3,TP63,WNT4	17	2	15
Callus-Sham	Development of cytoplasm	4.74e-08	ATG16L1,ATG5,CCL11,DLG1,FBXW7,FGF13,GJC1,JAG1,KDR,LAMP2,miR-200b-3p (and other miRNAs w/seed AAUACUG),NCK2,RNASE2	13	1	12
Callus-Surgery		4.86e-19	ACSL1,APLN,APP,ATP2A2,CAV3,DAB2,EDNRA,EGFR,FES,GNAO1,GNAS,GSN,HPS1,HSPA8,IRS1,ITGB1,LAMP2,MAP2K1,MAP3K1,MAPK8,MFN2,miR-17-5p (and other miRNAs w/seed AAAGUGC),MYLK,NCK2,NPM1,PFN2,PSEN1,PTEN,RHOA,SMARCA4,SNX9,STAT3,TGFBR1,TRPV4,TSC1,VHL,YY1	37	1	36
Quad-sham		3.06e-11	ATP2A2,CDKN1A,CRK,FBXW7,FN1,MAP2K1,MAPK1,MAPT,miR-17-5p (and other miRNAs w/seed AAAGUGC),PFN2,PTPN11,RHOB,SDC4,SMAD3,TP63,TPM3,VASP,WIPF1,WNT4	19	1	18
Callus-Sham	Proliferation of blood cells	8.67e-10	ATG5,CCL11,DHFR,DLG1,ID2,JAG1,KDR,KLF4,LRRC8A,NCK2,NFATC2,NFATC3,NPY1R,PRDM16,S100B,TBX21,TFRC,TRAF5,UBE2N,ZEB2	20	0	20
Callus-Surgery		2.01e-19	BCL6,BHLHE40,CD79A,CEBPB,CIITA,DAB2,DHFR,DKK3,EFNB1,EGFR,FGFR1,GNAS,HIPK2,HLA-DQA1,HOXA10,HRH1,HSPA8,HTRA1,IGF1R,IL27RA,ITGB1,KMT2A,MAP3K1,MAPK14,MAPK8,MAPK9,MFN2,miR-17-5p (and other miRNAs w/seed AAAGUGC),miR-29b-3p (and other miRNAs w/seed AGCACCA),NCK2,NOTCH3,NPM1,NRAS,PIK3CD,PPP3CB,PTEN,PTPN2,RHOA,SMAD5,SMARCA4,SMURF2,STAT3,TCF12,TFRC,TGFBR1,THPO,TNFRSF13B,TRAF3,TSC1,TSC22D3,UBE2N,YY1	52	2	50
Quad-sham		1.1e-09	BCL6,CAT,CD55,CDKN1A,CEBPA,CXCL14,FN1,FOS,GJA1,IL6ST,ITGAV,JUND,MAPK1,MFNG,miR-17-5p (and other miRNAs w/seed AAAGUGC),miR-29b-3p (and other miRNAs w/seed AGCACCA),NFATC2,PTPN11,RCAN2,SDC4,SMAD3,SOCS3,TFRC,WIPF1	24	2	22
Callus-Sham	Lymphopoiesis	3.99e-09	ATG5,DLG1,ID2,JAG1,KDR,KLF4,LRRC8A,NCK2,NFATC2,NFATC3,SOX4,TAB3,TBX21,TRAF5,UBE2N,ZEB2	16	0	16
Callus-Surgery		2.8e-21	ADAM10,ADCY7,BCL6,BHLHE40,CD79A,CEBPB,CIITA,EFNB1,FST,FURIN,HLA-DQA1,HRH1,IGF1R,IL27RA,ITGA4,MAP2K1,MAPK14,MAPK8,MAPK9,miR-17-5p (and other miRNAs w/seed AAAGUGC),miR-29b-3p (and other miRNAs w/seed AGCACCA),miR-34a-5p (and other miRNAs w/seed GGCAGUG),NCK2,NOTCH3,PIK3CD,PPP3CB,PTEN,PTGS1,PTPN2,RBL1,RHOA,RORA,SMARCA4,SMARCC1,STAT3,TCF12,TGFBR1,THRA,TNFRSF13B,TRAF3,TRPV4,TSC1,UBE2N,VHL,YY1	45	3	42
Quad-sham		1.77e-12	BCL6,CDKN1A,CEBPA,FOS,FST,IL6ST,IRF5,MAP2K1,MAPK1,MCL1,MFNG,miR-146a-5p (and other miRNAs w/seed GAGAACU),miR-17-5p (and other miRNAs w/seed AAAGUGC),miR-18a-5p (and other miRNAs w/seed AAGGUGC),miR-29b-3p (and other miRNAs w/seed AGCACCA),NFATC2,PICALM,PTPN11,SMAD3,SOCS3,TP63,WIPF1,WNT4	23	4	19
Callus-Sham	Leukopoiesis	1.15e-10	ADAM12,ATG5,CCL11,DLG1,ID2,JAG1,KDR,KLF4,LRRC8A,NCK2,NFATC2,NFATC3,PRDM16,RUNX1T1,SOX4,TAB3,TBX21,TRAF5,UBE2N,ZEB2	20	0	20
Callus-Surgery		1.48e-26	ADAM10,ADCY7,APP,BCL6,BHLHE40,C1QC,CD79A,CEBPB,CIITA,EFNB1,FES,FST,FURIN,HDAC3,HLA-DQA1,HOXA10,HP,HRH1,IGF1R,IL27RA,IRS1,ITGA4,KMT2A,MAP2K1,MAPK14,MAPK8,MAPK9,miR-16-5p (and other miRNAs w/seed AGCAGCA),miR-17-5p (and other miRNAs w/seed AAAGUGC),miR-29b-3p (and other miRNAs w/seed AGCACCA),miR-34a-5p (and other miRNAs w/seed GGCAGUG),MITF,NCK2,NOTCH3,PIK3CD,PPP3CB,PSEN1,PTEN,PTGS1,PTPN2,RALB,RBL…	58	4	54
Quad-sham		1.71e-11	BCL6,CDKN1A,CEBPA,CRK,FN1,FOS,FST,IL6ST,IRF5,MAP2K1,MAPK1,MCL1,MFNG,miR-146a-5p (and other miRNAs w/seed GAGAACU),miR-17-5p (and other miRNAs w/seed AAAGUGC),miR-18a-5p (and other miRNAs w/seed AAGGUGC),miR-29b-3p (and other miRNAs w/seed AGCACCA),NFATC2,PICALM,PTPN11,SMAD3,SOCS3,TP63,WIPF1,WNT4	25	4	21
Callus-Sham	Differentiation of bone	2.38e-08	CD200,FARP2,FOSL2,ID2,JAG1,KLF4,KLF5,miR-208a-3p (and other miRNAs w/seed UAAGACG),NFATC2,PDLIM7,TFRC,WIF1	12	1	11
Callus-Surgery		6.61e-19	ATP2A2,BCL6,CEBPB,CIITA,DDX5,EDNRA,EFNB1,EGFR,EPHB4,FARP2,FGF18,FGFR1,FGFR3,GNAS,GSN,HDAC3,HOXA10,HTRA1,IRS1,ITGB1,MAP2K1,MAPK14,MITF,PDK4,PIAS2,PSEN1,PTEN,RBL1,SIRT3,SKI,SMAD5,TFRC,YY1	33	0	33
Quad-sham		2.46e-15	ATP2A2,BCL6,CEBPA,CRK,FN1,FOS,GJA1,HDAC8,IL6ST,JUND,KLF5,LGR4,MAP2K1,MAPK1,miR-208a-3p (and other miRNAs w/seed UAAGACG),NFATC2,SMAD3,SOCS3,TFRC,TP63,WNT4	21	1	20
Callus-Sham	Cellular homeostasis	8.66e-10	ATG16L1,ATG5,CCKBR,CCL11,CNR1,DLG1,FBXW7,GAA,HOMER1,ID2,JAG1,KDR,KLF4,LAMP2,LRRC8A,NFATC2,NFATC3,NPY1R,PPP2CA,PRKAA2,S100B,SOX4,TAB3,TBX21,TFRC,TNFRSF10A,TRAF5,UBE2N	28	0	28
Callus-Surgery		1.54e-32	ABCG2,ACSL1,ADAM10,ADCY7,AMOT,APLN,APP,ATP2A2,ATP2C1,BCL6,BHLHE40,CASP2,CAV3,CD79A,CEBPB,CIITA,CLCN3,CRY2,EDNRA,EFNB1,EGFR,FGFR1,FURIN,GNAI3,GNAS,GPR132,GSN,HERPUD1,HLA-DQA1,HMOX2,HOMER1,HPS1,HRH1,HSPA4,HSPA8,HTR3A,IGF1R,IL27RA,INHBB,IRS1,ITGA4,ITGB1,KCNJ11,LAMP2,MAP2K1,MAPK14,MAPK8,MAPK9,MFN2,miR-143-3p (and other miRNAs w/seed GAGAUGA),miR-16-5p (and other miRNAs w/seed AGCAGCA),miR-17-5p (and …	94	5	89
Quad-sham		9.81e-18	AMOT,ANK1,ATP2A2,BCL6,BSCL2,CAT,CD55,CDKN1A,CEBPA,CFL2,CPE,CRY2,FBXW7,FN1,FOS,GJA1,HADH,HK2,IL6ST,IRF5,ITGAV,MAP2K1,MAPK1,MAPT,MCL1,MFNG,miR-143-3p (and other miRNAs w/seed GAGAUGA),miR-146a-5p (and other miRNAs w/seed GAGAACU),miR-17-5p (and other miRNAs w/seed AAAGUGC),miR-29b-3p (and other miRNAs w/seed AGCACCA),NFATC2,PDE2A,PICALM,PRKAB2,PTPN11,SIK3,SLC16A1,SLC8A1,SMAD3,SOCS3,TFRC,TP63,TRPM7,…	46	4	42
Callus-Sham	Cell movement	3.68e-10	ADAM12,ATG16L1,ATG5,CCKBR,CCL11,CD200,CNR1,CREB3L2,DNAJB6,FBXW7,FGF13,FOSL2,ID2,IQGAP1,JAG1,KDR,KLF4,KLF5,LYVE1,MECP2,miR-200b-3p (and other miRNAs w/seed AAUACUG),miR-205-5p (and other miRNAs w/seed CCUUCAU),NCK2,NFATC2,NFATC3,NRP2,PRKAA2,RNASE2,S100B,SOX4,TBX21,TNFRSF10A,WIF1,ZEB2	34	2	32
Callus-Surgery		9.49e-29	ADAM10,AMOT,APLN,APP,ATP2A2,BCL6,BHLHE40,CAV3,CCRL2,CEBPB,CIITA,CLCN3,CLDN11,COL2A1,COL3A1,CPB2,CX3CR1,DAB2,DKK3,E2F3,EDNRA,EFNB1,EGFR,EGLN3,EPHB4,FES,FGD1,FGF18,FGFR1,FGFR3,FST,FURIN,GNAI3,GNAO1,GNAS,GPR132,GSN,HDAC3,HP,HRH1,HSPA8,HTRA1,IGF1R,IL27RA,IRS1,ITGA11,ITGA4,ITGB1,KMT2A,MAP2K1,MAP3K1,MAPK14,MAPK8,MAPK9,MFN2,miR-100-5p (and other miRNAs w/seed ACCCGUA),miR-126a-5p (and other miRNAs w/see…	106	10	96
Quad-sham		1.05e-20	ADAMTS5,AMOT,ATP2A2,BCL6,CAT,CD55,CDKN1A,CEBPA,CRK,CXCL14,DNAJA1,DNAJB6,E2F5,ERRFI1,FBXW7,FN1,FOS,FOSB,FST,GJA1,IL6ST,IRF5,ITGAV,JUND,KLF5,let-7a-5p (and other miRNAs w/seed GAGGUAG),LGR4,MAP2K1,MAPK1,MAPT,MCL1,MFNG,miR-10a-5p (and other miRNAs w/seed ACCCUGU),miR-143-3p (and other miRNAs w/seed GAGAUGA),miR-146a-5p (and other miRNAs w/seed GAGAACU),miR-17-5p (and other miRNAs w/seed AAAGUGC),miR…	58	8	50
Callus-Sham	Invasion of cells	2.19e-11	ADAM12,ATG5,CCKBR,CCL11,CNR1,CREB3L2,DLG1,DNAJB6,DNMT3B,FBXW7,FGF13,ID2,IQGAP1,JAG1,KDR,KLF4,miR-200b-3p (and other miRNAs w/seed AAUACUG),miR-205-5p (and other miRNAs w/seed CCUUCAU),NFATC2,NRP2,S100B,SOX4,UBE2N,ZEB2	24	2	22
Callus-Surgery		2.07e-25	ACSS2,ADAM10,AMOT,APP,BCL6,BHLHE40,CEBPB,COL2A1,CPB2,DAB2,DKK3,DNMT3B,EGFR,EPHB4,FGD1,FGFR1,FST,FURIN,GNAI3,GNAS,GSN,HDAC3,HIPK2,HTRA1,IGF1R,INHBB,IRS1,ITGA4,ITGB1,MAP2K1,MAPK14,MAPK8,MFN2,miR-100-5p (and other miRNAs w/seed ACCCGUA),miR-126a-3p (and other miRNAs w/seed CGUACCG),miR-126a-5p (and other miRNAs w/seed AUUAUUA),miR-16-5p (and other miRNAs w/seed AGCAGCA),miR-17-5p (and other miRNAs w…	66	8	58
Quad-sham		4.06e-16	AMOT,BCL6,CAT,CDKN1A,CEBPA,CRK,CXCL14,DNAJB6,E2F5,FBXW7,FN1,FOS,FST,GJA1,IRF5,ITGAV,JUND,LGR4,MAP2K1,MAPK1,MCL1,miR-10a-5p (and other miRNAs w/seed ACCCUGU),miR-146a-5p (and other miRNAs w/seed GAGAACU),miR-17-5p (and other miRNAs w/seed AAAGUGC),miR-29b-3p (and other miRNAs w/seed AGCACCA),miR-342-3p (miRNAs w/seed CUCACAC),miR-92a-3p (and other miRNAs w/seed AUUGCAC),MMP15,NFATC2,RHOB,SDC4,SMAD…	35	6	29
Callus-Sham	Migration of cells	1.06e-10	ADAM12,ATG16L1,ATG5,CCKBR,CCL11,CD200,CNR1,CREB3L2,DNAJB6,FBXW7,FGF13,FOSL2,ID2,IQGAP1,JAG1,KDR,KLF4,KLF5,LYVE1,MECP2,miR-200b-3p (and other miRNAs w/seed AAUACUG),miR-205-5p (and other miRNAs w/seed CCUUCAU),NCK2,NFATC2,NFATC3,NRP2,PRKAA2,RNASE2,S100B,TBX21,TNFRSF10A,WIF1,ZEB2	33	2	31
Callus-Surgery		2.05e-28	ADAM10,AMOT,APLN,APP,ATP2A2,BCL6,BHLHE40,CCRL2,CEBPB,CIITA,CLCN3,CLDN11,COL3A1,CPB2,CX3CR1,DAB2,E2F3,EDNRA,EFNB1,EGFR,EGLN3,EPHB4,FES,FGD1,FGF18,FGFR1,FGFR3,FURIN,GNAI3,GNAO1,GNAS,GPR132,GSN,HDAC3,HP,HRH1,HSPA8,HTRA1,IGF1R,IL27RA,IRS1,ITGA11,ITGA4,ITGB1,KMT2A,MAP2K1,MAP3K1,MAPK14,MAPK8,MAPK9,MFN2,miR-100-5p (and other miRNAs w/seed ACCCGUA),miR-126a-5p (and other miRNAs w/seed AUUAUUA),miR-143-3p…	100	10	90
Quad-sham		4.63e-18	AMOT,ATP2A2,BCL6,CAT,CD55,CDKN1A,CEBPA,CRK,CXCL14,DNAJB6,E2F5,ERRFI1,FBXW7,FN1,FOS,GJA1,IL6ST,IRF5,ITGAV,KLF5,let-7a-5p (and other miRNAs w/seed GAGGUAG),LGR4,MAP2K1,MAPK1,MAPT,MCL1,MFNG,miR-10a-5p (and other miRNAs w/seed ACCCUGU),miR-143-3p (and other miRNAs w/seed GAGAUGA),miR-146a-5p (and other miRNAs w/seed GAGAACU),miR-17-5p (and other miRNAs w/seed AAAGUGC),miR-203a-3p (and other miRNAs w/…	52	7	45
Callus-Sham	Growth of connective tissue	1.04e-06	ATG5,CNR1,CREB3L2,DHFR,FBXW7,FGF13,FOSL2,ID2,KLF4,KLF5,NFATC3,TFDP1,TFRC,TNFRSF10A	14	0	14
Callus-Surgery		3.73e-23	APLN,CEBPB,CIITA,DDX5,DHFR,DKK3,E2F3,EDNRA,EGFR,FGF18,FGFR1,FGFR3,FST,GRB10,HIPK2,HOXA10,IGF1R,INHBB,IRS1,ITGB1,KMT2A,MAP2K1,MAP3K1,MAPK14,MAPK8,MAPK9,MDM4,MFN2,miR-29b-3p (and other miRNAs w/seed AGCACCA),miR-34a-5p (and other miRNAs w/seed GGCAGUG),NFIC,NPM1,NRAS,PDGFRB,PTEN,PTPN2,PTPRF,RBL1,RHOA,SAFB,SKI,SMAD5,SMARCA4,STAT3,TFRC,THPO,THRA,TRAF3,VHL,YY1	50	2	48
Quad-sham		7.22e-15	CDKN1A,CEBPA,CRK,ERRFI1,FBXW7,FN1,FOS,FOSB,FST,GJA1,IL6ST,IRF5,ITGAV,JUND,KLF5,LGR4,MAP2K1,MAP3K3,MAPK1,miR-29b-3p (and other miRNAs w/seed AGCACCA),miR-369-3p (miRNAs w/seed AUAAUAC),RHOB,SDC4,SMAD3,SOCS3,TFRC,TP63	27	2	25
Callus-Sham	Immune mediated inflammatory disease	2.36e-10	ADAM12,ATG5,CCKBR,CCL11,CD200,DHFR,GABRA2,JAG1,KDR,MECP2,miR-1-3p (and other miRNAs w/seed GGAAUGU),miR-208a-3p (and other miRNAs w/seed UAAGACG),NAPA,NFATC2,NFATC3,PMEPA1,PPP1R8,PPP2CA,RNASE2,TFRC,TNFRSF10A,TRAF5,ZEB2,ZNF148	24	2	22
Callus-Surgery		3.1e-21	ACSL1,ADAM10,ATP2C1,BCL6,CCRL2,CD79A,CEBPB,CIITA,COL2A1,COL3A1,CX3CR1,DHFR,DHX16,DKK3,EDNRA,EFNB1,EGLN2,EGLN3,FES,FGFR1,FGFR3,FURIN,GABRG3,GNAS,GRB10,GRIN3B,GSN,HLA-DQA1,HP,HPS1,HRH1,HSPA8,IGF1R,IL27RA,ITGA4,LPL,miR-16-5p (and other miRNAs w/seed AGCAGCA),miR-17-5p (and other miRNAs w/seed AAAGUGC),miR-181a-5p (and other miRNAs w/seed ACAUUCA),miR-29b-3p (and other miRNAs w/seed AGCACCA),MRC1,NRA…	64	4	60
Quad-sham		1.47e-11	ADAMTS5,BCL6,BSCL2,CAT,CDKN1A,CEBPA,CXCL14,FN1,FOS,FOSB,IL6ST,IRF5,let-7a-5p (and other miRNAs w/seed GAGGUAG),MCL1,miR-1-3p (and other miRNAs w/seed GGAAUGU),miR-146a-5p (and other miRNAs w/seed GAGAACU),miR-17-5p (and other miRNAs w/seed AAAGUGC),miR-208a-3p (and other miRNAs w/seed UAAGACG),miR-299a-3p (and other miRNAs w/seed AUGUGGG),miR-29b-3p (and other miRNAs w/seed AGCACCA),miR-92a-3p (a…	31	8	23
Callus-Sham	Inflammation of absolute anatomical region	3.54e-08	ATG16L1,ATG5,CCL11,CD200,CNR1,DHFR,GAA,GABRA2,ID2,JAG1,KDR,KLF4,miR-200b-3p (and other miRNAs w/seed AAUACUG),miR-208a-3p (and other miRNAs w/seed UAAGACG),miR-33-5p (and other miRNAs w/seed UGCAUUG),miR-330-3p (and other miRNAs w/seed CAAAGCA),miR-365-3p (and other miRNAs w/seed AAUGCCC),NFATC2,NFATC3,NPY1R,PPP2CA,TBX21,TFRC,ZNF148	24	5	19
Callus-Surgery		3.83e-26	ABCG2,ACOX1,APOA2,APP,BCL6,BHLHE40,CASP2,CAV3,CD79A,CDC42EP3,CEBPB,CIITA,COL2A1,COL3A1,CPB2,CX3CR1,DDX5,DHCR24,DHFR,E2F3,EDNRA,EGFR,EGLN2,EGLN3,FGFR3,GABRG3,GPR132,GRIN3B,HLA-DQA1,HMOX2,HP,HRH1,IGF1R,IL27RA,ITGA4,ITGB1,KMT2A,MAP2K1,MAP3K1,MAPK14,MAPK8,MAPK9,MFN2,miR-100-5p (and other miRNAs w/seed ACCCGUA),miR-101-3p (and other miRNAs w/seed ACAGUAC),miR-126a-5p (and other miRNAs w/seed AUUAUUA),…	80	13	67
Quad-sham		1.8e-09	ADAMTS5,BCL6,CD55,CDKN1A,CEBPA,FN1,FOS,IL6ST,IRF5,ITGAV,let-7a-5p (and other miRNAs w/seed GAGGUAG),MAP2K1,MAPT,miR-143-3p (and other miRNAs w/seed GAGAUGA),miR-17-5p (and other miRNAs w/seed AAAGUGC),miR-203a-3p (and other miRNAs w/seed UGAAAUG),miR-208a-3p (and other miRNAs w/seed UAAGACG),miR-298-5p (and other miRNAs w/seed GCAGAGG),miR-29b-3p (and other miRNAs w/seed AGCACCA),miR-330-3p (and …	32	11	21
Callus-Sham	Inflammation of organ	4.68e-07	ATG16L1,ATG5,CCL11,CD200,CNR1,DHFR,GAA,GABRA2,ID2,JAG1,KDR,KLF4,miR-200b-3p (and other miRNAs w/seed AAUACUG),miR-208a-3p (and other miRNAs w/seed UAAGACG),miR-33-5p (and other miRNAs w/seed UGCAUUG),miR-330-3p (and other miRNAs w/seed CAAAGCA),miR-365-3p (and other miRNAs w/seed AAUGCCC),NAPA,NFATC2,NFATC3,PPP2CA,TBX21,TFRC,ZNF148	24	5	19
Callus-Surgery		5.69e-25	ABCG2,ACOX1,APOA2,APP,BCL6,BHLHE40,CASP2,CAV3,CD79A,CDC42EP3,CEBPB,CIITA,COL3A1,CPB2,CX3CR1,DDX5,DHCR24,DHFR,E2F3,EDNRA,EGFR,EGLN2,EGLN3,FGFR3,GABRG3,GPR132,GRIN3B,GSN,HDAC3,HLA-DQA1,HMOX2,HP,HRH1,IGF1R,IL27RA,ITGA4,ITGB1,KMT2A,LPL,MAP2K1,MAP3K1,MAPK14,MAPK8,MAPK9,MFN2,miR-100-5p (and other miRNAs w/seed ACCCGUA),miR-101-3p (and other miRNAs w/seed ACAGUAC),miR-126a-5p (and other miRNAs w/seed AU…	84	12	72
Quad-sham		2.06e-10	ADAMTS5,BCL6,CAT,CD55,CDKN1A,CEBPA,FN1,FOS,IL6ST,IRF5,ITGAV,let-7a-5p (and other miRNAs w/seed GAGGUAG),MAP2K1,MAPT,MCL1,miR-143-3p (and other miRNAs w/seed GAGAUGA),miR-146a-5p (and other miRNAs w/seed GAGAACU),miR-17-5p (and other miRNAs w/seed AAAGUGC),miR-203a-3p (and other miRNAs w/seed UGAAAUG),miR-208a-3p (and other miRNAs w/seed UAAGACG),miR-298-5p (and other miRNAs w/seed GCAGAGG),miR-29…	36	12	24
Callus-Sham	Morphology of muscle	8.75e-08	ADAM12,CNR1,COL25A1,DLG1,GAA,KLF4,LAMP2,LRRC8A,miR-1-3p (and other miRNAs w/seed GGAAUGU),NFATC2,NFATC3,PRKAA2,SOX4	13	1	12
Callus-Surgery		9.45e-23	ALS2,APP,ATP2A2,CAV3,CEBPB,COL12A1,COQ8A,CX3CR1,DES,EDNRA,EGFR,FES,FST,GNAS,GRB10,IGF1R,INHBB,IRS1,ITGB1,LAMP2,LPL,MAP2K1,MAP3K1,MAPK14,MAPK8,miR-16-5p (and other miRNAs w/seed AGCAGCA),NOTCH3,NRAS,PPP3CB,PPP3R1,PRKAA2,PTEN,RHOA,SIRT3,SKI,SLC2A4,STAT3,TAB1,THRA,TRIM63,TXN2,USP19	42	1	41
Quad-sham		1.02e-15	ATP2A2,BACH1,CAT,CD55,CDKN1A,CFL2,CRK,FN1,FST,IL6ST,ITGAV,JARID2,MAP2K1,MAPK1,miR-1-3p (and other miRNAs w/seed GGAAUGU),NFATC2,PDE2A,PRKAB2,PTPN11,RCAN2,SLC8A1,SMAD3,UBR2,UCHL3	24	1	23
Callus-Sham	Growth of epithelial tissue	2.01e-06	CCL11,CNR1,DLG1,FBXW7,FGF13,ID2,IQGAP1,KDR,KLF4,KLF5,NFATC3,NRP2,SOX4,TFRC	14	0	14
Callus-Surgery		1.76e-20	AMOT,APLN,APP,CEBPB,CPB2,DAB2,DDX5,E2F3,EDNRA,EGFR,EPHB4,FGF18,FGFR1,FGFR3,FST,GNAS,HIPK2,HRH1,HTRA1,IGF1R,INHBB,ITGA4,ITGB1,MAP2K1,MAPK14,MAPK8,MAPK9,miR-126a-3p (and other miRNAs w/seed CGUACCG),miR-126a-5p (and other miRNAs w/seed AUUAUUA),miR-16-5p (and other miRNAs w/seed AGCAGCA),miR-34a-5p (and other miRNAs w/seed GGCAGUG),MITF,NFIB,NFIC,NPM1,NRAS,PIK3CD,PPP3R1,PSEN1,PTEN,RBL1,RHOA,SKI,STA…	48	4	44
Quad-sham		2.16e-13	AMOT,CDKN1A,CEBPA,CXCL14,ERRFI1,FBXW7,FN1,FOS,FST,GJA1,IL6ST,JUND,KLF5,LGR4,MAP2K1,MAP3K3,MAPK1,PDE2A,RCAN2,SDC4,SLC8A1,SMAD3,SOCS3,TFRC,TP63,TRPM7	26	0	26
Callus-Sham	Quantity of cells	5.75e-17	ADAM12,ATG16L1,ATG5,CCKBR,CCL11,CD200,COL25A1,CREB3L2,DHFR,DNMT3B,FARP2,FBXW7,FGF13,FOSL2,HOMER1,ID2,JAG1,KDR,KLF4,KLF5,LRRC8A,MECP2,miR-1-3p (and other miRNAs w/seed GGAAUGU),miR-200b-3p (and other miRNAs w/seed AAUACUG),NFATC2,NFATC3,NPY1R,NRP2,PPP2CA,PRDM16,SOX4,TBX21,TFDP1,TFRC,TLK2,TNFRSF10A,ZEB2,ZNF148	38	2	36
Callus-Surgery		1.68e-38	ABCG2,ADAM10,ALS2,APP,ATP2C1,BCL6,BHLHE40,CACNA2D1,CASP2,CD79A,CEBPB,CIITA,CLCN3,CNTFR,CPB2,CRY2,CX3CR1,DES,DHFR,DKK3,DNAJC3,DNMT3B,E2F6,EDNRA,EFNB1,EGFR,FARP2,FES,FGF18,FGFR1,FGFR3,FST,FURIN,GNAO1,GNAS,GPR132,GSN,HDAC3,HHAT,HIPK2,HLA-DQA1,HOMER1,HOXA10,HP,HRH1,IGF1R,IL27RA,IRS1,ITGA4,ITGB1,KCNJ11,KMT2A,MAP2K1,MAPK14,MAPK8,MAPK9,MDM4,MFN2,miR-16-5p (and other miRNAs w/seed AGCAGCA),miR-186-5p (mi…	105	5	100
Quad-sham		1.74e-16	BCL6,BSCL2,CAT,CDKN1A,CEBPA,CRY2,CXCL14,ERRFI1,FBXW7,FN1,FOS,FOSB,FST,GJA1,IL6ST,IRF5,ITGAV,JARID2,KLF5,LGR4,MAP2K1,MAPK1,MAPT,MCL1,MFNG,miR-1-3p (and other miRNAs w/seed GGAAUGU),miR-192-5p (and other miRNAs w/seed UGACCUA),miR-29b-3p (and other miRNAs w/seed AGCACCA),miR-331-3p (miRNAs w/seed CCCCUGG),miR-342-3p (miRNAs w/seed CUCACAC),miR-369-3p (miRNAs w/seed AUAAUAC),NFATC2,PFN2,PICALM,PTPN1…	46	6	40
